# Supplementary material for: Alternative splicing level related to intron size and organism complexity
Source: BMC Genomics. 2021 Nov 25;22:853. doi: 10.1186/s12864-021-08172-2 (PMC8614042; doi:10.1186/s12864-021-08172-2)
Supplement: Supplementary file 1 — Additional file 1: Table S1. Summary of the three sets of species used in this study. [file 12864_2021_8172_MOESM1_ESM.xlsx]

## Sheet: Sheet1
Table S1: Summary of the three sets of species used in this study。
Table S1-1: Summary of FirstSpeciesSet.
Species	Species abbreviation	Genome size (Gb)	Organism complexity (Cell type number)	Genome sequence version	Taxonomy	Closest species with cell type number	Genome assembly N50	Mean intron length (bp)	Intron density	Mean exon length	Mean exon number	Mean CDS length (bp)	CDS density	Mean gene length (bp)	Number of gene	MultiExonGenes
Procambarus_virginalis	Pvir	3.29047	50	Pvir04	Protostomia; Crustacea; Eucarida; Astacoidea	Daphnia pulex	39275	2009.89	2.57586	219.924	3.81675	836.487	0.582817	6497.92	21773	12382
Dasypus_novemcinctus	Dnov	3.63152	159	Dasnov3.0	Deuterostomia; Tetrapoda; Amniota; Mammalia; Eutheria; Xenarthra; Dasypodidae	Tupaia belangeri	1687935	5232.95	4.8451	176.414	8.79416	1548.48	0.278996	42330.1	21974	18775
Leptobrachium_leishanense	Llei	3.54906	140	Final_genome_version2	Deuterostomia; Tetrapoda; Amphibia; Batrachia; Anura; Megophryidae	Xenopus tropicalis	394693044	5398.48	4.78969	187.749	8.73236	1639.46	0.231082	43374.7	23408	20810
Pan_troglodytes	Ptro	3.0504	216.75	PTRv2	Deuterostomia; Tetrapoda; Amniota; Mammalia; Eutheria; Euarchontoglires; Hominoidea	Homo sapiens	130782606	5448.19	4.8588	179.193	9.37684	1677.26	0.246895	47310.6	21513	18852
Homo_sapiens	Hsap	3.27209	216.75	GRCh38	Deuterostomia; Tetrapoda; Amniota; Mammalia; Eutheria; Euarchontoglires; Hominidae	Homo sapiens	145138636	5901.99	5.36845	170.5	9.65773	1643.69	0.204172	52750.4	19958	17902
Monodelphis_domestica	Mdom	3.59844	134.5	MonDom5	Deuterostomia; Tetrapoda; Amniota; Mammalia; Metatheria; Didelphimorphia; Didelphidae	Mus musculus	527952102	6520.87	4.86441	181.829	9.34768	1696.69	0.239358	56125.5	20838	18141
Chiloscyllium_punctatum	Cpun	3.3757	119	Cpunctatum_v1.0	Deuterostomia; Chondrichthyes; Selachii; Selachii	Danio rerio	1963924	6909.5	3.63999	182.654	5.89236	1073.49	0.436274	34875.1	34038	21786
Sphenodon_punctatus	Spun	4.27221	140	ASM311381v1	Deuterostomia; Tetrapoda; Amniota; Sphenodontia	Xenopus tropicalis	3052611	6985.14	10.3006	161.424	8.79243	1398.66	0.324215	54928.7	17628	16732
Erpetoichthys_calabaricus	Ecal	3.81104	119	fErpCal1.1	Deuterostomia; Actinopterygii; Polypteriformes; Polypteridae	Danio rerio	199226436	7293.73	5.1456	179.342	9.55118	1709.96	0.167873	64074.4	22111	20321
Scyliorhinus_torazame	Stor	4.47098	119	Storazame_v1.0	Deuterostomia; Chondrichthyes; Galeomorphii; Scyliorhinidae	Danio rerio	282424	8340.66	4.88689	173.912	6.4567	1120.01	0.266261	46629.9	28051	22557
Euprymna_scolopes	Esco	5.28001	59	PBRC_Esco_1.0	Protostomia; Cephalopoda; Decapodiformes; Sepiolinae	Drosophila melenogaster	3549550	8983.02	2.82937	223.769	4.90196	1265.32	0.409762	41959.2	27223	20672
Locusta_migratoria	Lmig	6.5	59	Locust.V2.4.1	Protostomia; Insecta; Polyneoptera; Acridoidea	Drosophila melenogaster	325749	11543.2	3.73723	200.99	5.73161	1149.42	0.23471	55757.2	17586	14423
Microcaecilia_unicolor	Muni	4.68594	140	aMicUni1.1	Deuterostomia; Tetrapoda; Amphibia; Gymnophiona; Siphonopidae	Xenopus tropicalis	376147139	11827.3	5.23858	174.764	9.9637	1738.33	0.154178	107749	20798	18804
Ambystoma_mexicanum	Amex	32.3964	140	AmexG_v3.0.0	Deuterostomia; Tetrapoda; Amphibia; Batrachia; Caudata; Ambystomatidae	Xenopus tropicalis	3052786	41889.5	5.62246	358.182	7.16573	1358.15	0.231427	260840	23104	18402
Table S1-2: Summary of SecondSpeciesSet.
Species	Species abbreviation	GenomeSize (Mb)	Organism complexity (Cell type number)	GenomeSequence version	Taxonomy	Closest species with cell type number	GenomeAssembly N50	MeanIntron	Intron density	Mean exon length	Mean exon number	Mean CDS length (bp)	CDS density	Mean gene length (bp)	gene_number	MultiExonGenes
Amphibalanus_amphitrite	Aamp	613.41	50	SNU_Aamp_1	Opisthokonta; Metazoa; Eumetazoa; Bilateria; Protostomia; Ecdysozoa; Panarthropoda; Arthropoda; Mandibulata; Pancrustacea; Crustacea; Multicrustacea; Hexanauplia; Thecostraca; Cirripedia; Thoracica; Sessilia; Balanidae; Amphibalanus	Daphnia pulex	458238	1713.76	3.8843	215.017	6.06767	1304.65	0.234252	9989.43	25581	20882
Anarrhichthys_ocellatus	Aoce	612.79	119.5	GSC_Weel_1.0	Opisthokonta; Metazoa; Eumetazoa; Bilateria; Deuterostomia; Chordata; Craniata; Vertebrata; Gnathostomata; Teleostomi; Euteleostomi; Actinopterygii; Actinopteri; Neopterygii; Teleostei; Osteoglossocephalai; Clupeocephala; Euteleosteomorpha; Neoteleostei; Eurypterygia; Ctenosquamata; Acanthomorphata; Euacanthomorphacea; Percomorphaceae; Eupercaria; Perciformes; Cottioidei; Zoarcales; Anarhichadida…	Danio rerio	5717598	1191.59	5.48642	164.997	10.5535	1741.3	0.277199	13125.2	23074	21645
Branchiostoma_floridae	Bflo	521.9	100	Bfl_VNyyK	Opisthokonta; Metazoa; Eumetazoa; Bilateria; Deuterostomia; Chordata; Cephalochordata; Leptocardii; Amphioxiformes; Branchiostomidae; Branchiostoma	Branchiostoma floridae	2586727	1129.3	4.9734	179.547	9.34244	1677.41	0.262934	11098.5	26676	24206
Ciona_savignyi	Csav	587.35	74	CSAV 2.0	Opisthokonta; Metazoa; Eumetazoa; Bilateria; Deuterostomia; Chordata; Tunicata; Ascidiacea; Enterogona; Phlebobranchia; Cionidae; Ciona	Ciona intestinalis	601536	701.54	5.98744	144.764	7.50552	1086.53	0.285518	5650.41	21480	10783
Cyclopterus_lumpus	Clum	572.89	119.5	fCycLum1.pri	Opisthokonta; Metazoa; Eumetazoa; Bilateria; Deuterostomia; Chordata; Craniata; Vertebrata; Gnathostomata; Teleostomi; Euteleostomi; Actinopterygii; Actinopteri; Neopterygii; Teleostei; Osteoglossocephalai; Clupeocephala; Euteleosteomorpha; Neoteleostei; Eurypterygia; Ctenosquamata; Acanthomorphata; Euacanthomorphacea; Percomorphaceae; Eupercaria; Perciformes; Cottioidei; Cottales; Cyclopteridae;…	Danio rerio	23863342	1160.87	5.6254	162.265	11.4686	1860.95	0.271763	14013.7	20155	20209
Drosophila_pseudoobscura	Dpse	153	59	Dpse_3.0	Opisthokonta; Metazoa; Eumetazoa; Bilateria; Protostomia; Ecdysozoa; Panarthropoda; Arthropoda; Mandibulata; Pancrustacea; Hexapoda; Insecta; Dicondylia; Pterygota; Neoptera; Holometabola; Diptera; Brachycera; Muscomorpha; Eremoneura; Cyclorrhapha; Schizophora; Acalyptratae; Ephydroidea; Drosophilidae; Drosophilinae; Drosophilini; Drosophila; Sophophora; melanogaster group; melanogaster subgroup	Drosophila melanogaster	12541198	901.145	2.09076	372.41	4.51484	1681.37	0.685754	4848.75	14574	11959
Drosophila_simulans	Dsim	124.96	59	r2	Opisthokonta; Metazoa; Eumetazoa; Bilateria; Protostomia; Ecdysozoa; Panarthropoda; Arthropoda; Mandibulata; Pancrustacea; Hexapoda; Insecta; Dicondylia; Pterygota; Neoptera; Holometabola; Diptera; Brachycera; Muscomorpha; Eremoneura; Cyclorrhapha; Schizophora; Acalyptratae; Ephydroidea; Drosophilidae; Drosophilinae; Drosophilini; Drosophila; Sophophora; melanogaster group; melanogaster subgroup	Drosophila melanogaster	23539531	1390.61	2.15737	364.966	4.70294	1716.42	0.674308	4824.98	14179	11459
Glossina_pallidipes	Gpal	357.33	59	GpalI1	Opisthokonta; Metazoa; Eumetazoa; Bilateria; Protostomia; Ecdysozoa; Panarthropoda; Arthropoda; Mandibulata; Pancrustacea; Hexapoda; Insecta; Dicondylia; Pterygota; Neoptera; Holometabola; Diptera; Brachycera; Muscomorpha; Eremoneura; Cyclorrhapha; Schizophora; Calyptratae; Hippoboscoidea; Glossinidae; Glossina; Glossina	Drosophila melanogaster	1038751	1116.09	3.06017	257.768	4.73518	1220.58	0.376901	5675.09	19279	17748
Hydra_vulgaris	Hvul	852.16	22	hydra2.0	Opisthokonta; Metazoa; Eumetazoa; Cnidaria; Hydrozoa; Hydroidolina; Anthoathecata; Aplanulata; Hydridae; Hydra	Hydra magnipapillata	1002233	3051.6	4.38611	193.762	6.66059	1290.57	0.245481	18585.5	33820	22000
Orbicella_faveolata	Ofav	485.53	22	dov v1	Opisthokonta; Metazoa; Eumetazoa; Cnidaria; Anthozoa; Hexacorallia; Scleractinia; Faviina; Merulinidae; Orbicella	Hydra magnipapillata	1162446	1154.19	4.54627	191.941	7.85018	1506.77	0.260617	9413.16	25916	21126
Penaeus_vannamei	Pvan	1663.58	50	ASM378908v1	Opisthokonta; Metazoa; Eumetazoa; Bilateria; Protostomia; Ecdysozoa; Panarthropoda; Arthropoda; Mandibulata; Pancrustacea; Crustacea; Multicrustacea; Malacostraca; Eumalacostraca; Eucarida; Decapoda; Dendrobranchiata; Penaeoidea; Penaeidae; Penaeus	Daphnia pulex	605555	1753.33	4.2502	200.229	6.712	1343.94	0.270945	11359	24974	22618
Seriola_lalandi	Slal	732.49	119.5	Sedor1	Opisthokonta; Metazoa; Eumetazoa; Bilateria; Deuterostomia; Chordata; Craniata; Vertebrata; Gnathostomata; Teleostomi; Euteleostomi; Actinopterygii; Actinopteri; Neopterygii; Teleostei; Osteoglossocephalai; Clupeocephala; Euteleosteomorpha; Neoteleostei; Eurypterygia; Ctenosquamata; Acanthomorphata; Euacanthomorphacea; Percomorphaceae; Carangaria; Carangiformes; Carangidae; Seriola	Danio rerio	1269737	1262.34	5.50213	164.115	10.3072	1691.56	0.282377	13440.4	25789	23860
Takifugu_rubripes	Trub	384.13	119.5	fTakRub1.2	Opisthokonta; Metazoa; Eumetazoa; Bilateria; Deuterostomia; Chordata; Craniata; Vertebrata; Gnathostomata; Teleostomi; Euteleostomi; Actinopterygii; Actinopteri; Neopterygii; Teleostei; Osteoglossocephalai; Clupeocephala; Euteleosteomorpha; Neoteleostei; Eurypterygia; Ctenosquamata; Acanthomorphata; Euacanthomorphacea; Percomorphaceae; Eupercaria; Tetraodontiformes; Tetraodontoidei; Tetradontoide…	Danio rerio	16705553	707.471	5.63999	161.695	11.3579	1836.51	0.367108	9164.4	22063	20840
Toxocara_canis	Tcan	317.12	29.4	Toxocara_canis_adult_r1.0	Opisthokonta; Metazoa; Eumetazoa; Bilateria; Protostomia; Ecdysozoa; Nematoda; Chromadorea; Rhabditida; Spirurina; Ascaridomorpha; Ascaridoidea; Toxocaridae; Toxocara	Caenorhabditis elegans	375067	1134.45	5.81676	150.486	8.02193	1207.19	0.171637	9173.25	18596	16962
Table S1-3: Summary of ThirdSpeciesSet.
Species	Species abbreviation	GenomeSize	Organism complexity (Cell type number)	Genome sequence version	Family	Closest species with cell type number	Genome assembly N50	Mean intron length (bp)	Intron density	Mean exon length	Mean exon number	Mean CDS length (bp)	CDS density	Mean gene length (bp)	Number of gene	MultiExonGenes
Aedes_aegypti	Aaeg	1383957531	59	AaegL5	Culicidae	Drosophila_melanogaster	409777670	14117.2	2.1469	381.724	4.68242	1715.21	0.349531	36399.4	14677	12951
Aedes_albopictus	Aalbo	2247306217	59	AaloF1	Culicidae	Drosophila_melanogaster	201017	3042.6	1.98919	414.323	4.08602	1551.41	0.441659	11079.8	17535	13171
Anopheles_albimanus	Aalbi	170508315	59	AalbS2	Culicidae	Drosophila_melanogaster	37976048	576.678	2.03125	400.868	4.72253	1832.6	0.609344	3853.24	12182	10729
Anopheles_gambiae	Agam	273109044	59	AgamP4	Culicidae	Drosophila_melanogaster	49364325	1929.25	2.01596	409.776	4.58576	1778.91	0.625448	6988.18	13057	11363
Culex_quinquefasciatus	Cqui	579042118	59	CpipJ2	Culicidae	Drosophila_melanogaster	486756	1542.07	2.23372	349.381	4.04531	1363.23	0.487975	6144.76	18955	17062
Drosophila_melanogaster	Dmel	143726002	59	r6	Drosophilidae	Drosophila_melanogaster	25286936	1640.8	2.0826	405.044	4.73616	1794	0.678759	5443.44	13939	11033
Drosophila_pseudoobscura	Dpse	152696192	59	Dpse_3.0	Drosophilidae	Drosophila_melanogaster	12541198	1481.06	2.09046	399.09	4.51489	1681.15	0.685754	4848.75	14574	11958
Drosophila_simulans	Dsim	124963774	59	r2	Drosophilidae	Drosophila_melanogaster	23539531	1390.61	2.15737	388.858	4.70318	1716.42	0.674308	4824.98	14179	11458
Glossina_pallidipes	Gpal	357332231	59	GpalI1	Glossinidae	Drosophila_melanogaster	1038751	1116.09	3.06017	272.111	4.73483	1220.6	0.376901	5675.09	19279	17747
Musca_domestica	Mdom	750403944	59	MdomA1	Muscidae	Drosophila_melanogaster	226573	4128.87	2.20687	382.158	4.75348	1700.82	0.472636	13250.3	14401	12287
Parochlus_steinenii	Pstei	137989313	59		Chironomidae	Drosophila_melanogaster	175706	346.792	4.23195	257.343	12.2058	2648.03	0.66643	4449.9	13468	13467
Stomoxys_calcitrans	Scal	971188624	59	ScalU1	Muscidae	Drosophila_melanogaster	504651	7238.86	2.19641	387.585	4.83536	1746.27	0.401214	21631.2	14058	11996
