# Supplementary material for: Alternative splicing level related to intron size and organism complexity
Source: BMC Genomics. 2021 Nov 25;22:853. doi: 10.1186/s12864-021-08172-2 (PMC8614042; doi:10.1186/s12864-021-08172-2)
Supplement: Supplementary file 2 — Additional file 2: Table S2. Details of the RNA-Seq datasets used in this study. [file 12864_2021_8172_MOESM2_ESM.xlsx]

## Sheet: Table S2-1
Table S2-1. Details of the RNA-Seq dataset of the FirstSpeciesSet.
Organism	Assay.Type	AvgSpotLen	Tissue	LibraryLayout	LibrarySelection	MBases	MBytes	Run	SRA_Study	UniqMapped(Bases)	UniqMapped(reads)	Total(Gb)
Ambystoma_mexicanum	RNA-Seq	202	embryo	PAIRED	cDNA	7706	5156	SRR3176176	SRP070459	6073782056	60136456	346.441
Ambystoma_mexicanum	RNA-Seq	202	embryo	PAIRED	cDNA	10190	6819	SRR3176177	SRP070459	6663508431	65975331
Ambystoma_mexicanum	RNA-Seq	202	embryo	PAIRED	cDNA	7293	4916	SRR3176178	SRP070459	6997610775	69283275
Ambystoma_mexicanum	RNA-Seq	202	embryo	PAIRED	cDNA	3863	2590	SRR3176179	SRP070459	5827259842	57695642
Ambystoma_mexicanum	RNA-Seq	202	embryo	PAIRED	cDNA	8253	5517	SRR3176180	SRP070459	6123448402	60628202
Ambystoma_mexicanum	RNA-Seq	202	embryo	PAIRED	cDNA	3991	2724	SRR3176181	SRP070459	5171979013	51207713
Ambystoma_mexicanum	RNA-Seq	202	embryo	PAIRED	cDNA	7469	5097	SRR3176184	SRP070459	4945443487	48964787
Ambystoma_mexicanum	RNA-Seq	202	embryo	PAIRED	cDNA	7364	5021	SRR3176185	SRP070459	5842847273	57849973
Ambystoma_mexicanum	RNA-Seq	202	embryo	PAIRED	cDNA	4589	3114	SRR3176186	SRP070459	5879052238	58208438
Ambystoma_mexicanum	RNA-Seq	250	ovary	PAIRED	Oligo-dT	60505	20814	SRR5341564	SRP101842	6482741964	64185564
Ambystoma_mexicanum	RNA-Seq	152	islets	PAIRED	Oligo-dT	24543	11023	SRR5341565	SRP101842	5454497021	54004921
Ambystoma_mexicanum	RNA-Seq	202	cell_culture	PAIRED	Oligo-dT	15071	10884	SRR5341566	SRP101842	4974152434	49249034
Ambystoma_mexicanum	RNA-Seq	202	cell_culture	PAIRED	Oligo-dT	10124	7321	SRR5341567	SRP101842	19751228004	259884579
Ambystoma_mexicanum	RNA-Seq	152	intact_spinal_cord	PAIRED	Oligo-dT	9531	6384	SRR5341568	SRP101842	53825652250	430605218
Ambystoma_mexicanum	RNA-Seq	202	testis	PAIRED	Oligo-dT	13656	9902	SRR5341569	SRP101842	8265256272	108753372
Ambystoma_mexicanum	RNA-Seq	202	spleen	PAIRED	Oligo-dT	10976	7913	SRR5341570	SRP101842	7368932730	72959730
Ambystoma_mexicanum	RNA-Seq	202	lung	PAIRED	Oligo-dT	8124	5874	SRR5341571	SRP101842	8089473194	80093794
Ambystoma_mexicanum	RNA-Seq	202	liver	PAIRED	Oligo-dT	8942	6445	SRR5341572	SRP101842	7716853591	76404491
Ambystoma_mexicanum	RNA-Seq	202	heart	PAIRED	Oligo-dT	9933	7152	SRR5341573	SRP101842	7903656626	78254026
Ambystoma_mexicanum	RNA-Seq	202	brain	PAIRED	Oligo-dT	8791	6319	SRR5341574	SRP101842	8348792714	82661314
Ambystoma_mexicanum	RNA-Seq	202	head	PAIRED	Oligo-dT	9377	6764	SRR5341575	SRP101842	10040453860	132111235
Ambystoma_mexicanum	RNA-Seq	202	forelimb_blastema	PAIRED	Oligo-dT	8653	6204	SRR5341576	SRP101842	6782763474	67156074
Ambystoma_mexicanum	RNA-Seq	202	forelimb_blastema	PAIRED	Oligo-dT	9434	6768	SRR5341577	SRP101842	6697987508	66316708
Ambystoma_mexicanum	RNA-Seq	202	tail_blastema	PAIRED	Oligo-dT	7452	5379	SRR5341578	SRP101842	7200456246	71291646
Ambystoma_mexicanum	RNA-Seq	152	injured_spinal_cord	PAIRED	Oligo-dT	11373	7771	SRR5341579	SRP101842	8463219351	83794251
Ambystoma_mexicanum	RNA-Seq	202	injured_spinal_cord	PAIRED	Oligo-dT	7350	5288	SRR5341580	SRP101842	7892148181	78140081
Ambystoma_mexicanum	RNA-Seq	202	tail_bud	PAIRED	Oligo-dT	9294	6706	SRR5341581	SRP101842	13832327336	136953736
Ambystoma_mexicanum	RNA-Seq	202	limb_bud	PAIRED	Oligo-dT	6156	4426	SRR5341582	SRP101842	9138539893	90480593
Ambystoma_mexicanum	RNA-Seq	202	embryo	PAIRED	Oligo-dT	8128	5860	SRR5341583	SRP101842	9936173152	98377952
Ambystoma_mexicanum	RNA-Seq	202	embryo	PAIRED	Oligo-dT	9478	6831	SRR5341584	SRP101842	5222015726	51703126
Ambystoma_mexicanum	RNA-Seq	202	brain	PAIRED	Oligo-dT	7129	5153	SRR8530701	SRP183710	8855625258	87679458
Ambystoma_mexicanum	RNA-Seq	202	brain	PAIRED	Oligo-dT	5435	3937	SRR8530702	SRP183710	8540155192	84555992
Ambystoma_mexicanum	RNA-Seq	202	brain	PAIRED	Oligo-dT	6067	4357	SRR8530703	SRP183710	5138201078	50873278
Ambystoma_mexicanum	RNA-Seq	202	brain	PAIRED	Oligo-dT	6424	4647	SRR8530704	SRP183710	5868682164	58105764
Ambystoma_mexicanum	RNA-Seq	202	brain	PAIRED	Oligo-dT	6446	4649	SRR8530705	SRP183710	8228203663	81467363
Ambystoma_mexicanum	RNA-Seq	202	brain	PAIRED	Oligo-dT	5367	3888	SRR8530706	SRP183710	5407994601	53544501
Ambystoma_mexicanum	RNA-Seq	202	brain	PAIRED	Oligo-dT	5835	4175	SRR8530707	SRP183710	2850647836	28224236
Ambystoma_mexicanum	RNA-Seq	202	brain	PAIRED	Oligo-dT	6843	4919	SRR8530708	SRP183710	6857635481	67897381
Ambystoma_mexicanum	RNA-Seq	202	brain	PAIRED	Oligo-dT	6384	4614	SRR8530709	SRP183710	3265310305	32329805
Ambystoma_mexicanum	RNA-Seq	202	brain	PAIRED	Oligo-dT	7689	5545	SRR8530710	SRP183710	5344866268	52919468
Ambystoma_mexicanum	RNA-Seq	202	brain	PAIRED	Oligo-dT	7336	5282	SRR8530711	SRP183710	5694669062	56382862
Ambystoma_mexicanum	RNA-Seq	202	brain	PAIRED	Oligo-dT	6642	4791	SRR8530712	SRP183710	3476707143	34422843
Chiloscyllium_punctatum	RNA-Seq	254	liver	PAIRED	Oligo-dT	2464	1095	DRR111715	DRP004362	1633780197	12864411	52.2747
Chiloscyllium_punctatum	RNA-Seq	254	pancreas	PAIRED	Oligo-dT	2697	1216	DRR111716	DRP004362	1736041486	13669618
Chiloscyllium_punctatum	RNA-Seq	254	muscle	PAIRED	Oligo-dT	2287	1006	DRR111717	DRP004362	1524586613	12004619
Chiloscyllium_punctatum	RNA-Seq	254	brain	PAIRED	Oligo-dT	2496	1106	DRR111718	DRP004362	1812505519	14271697
Chiloscyllium_punctatum	RNA-Seq	254	eye	PAIRED	Oligo-dT	2491	1105	DRR111719	DRP004362	1784025388	14047444
Chiloscyllium_punctatum	RNA-Seq	254	brain	PAIRED	Oligo-dT	2720	1213	DRR111720	DRP004362	2008184960	15812480
Chiloscyllium_punctatum	RNA-Seq	303	embryo	PAIRED	Oligo-dT	7281	3699	DRR111721	DRP004362	2773679408	19978144
Chiloscyllium_punctatum	RNA-Seq	254	embryo_head	PAIRED	Oligo-dT	9063	4072	DRR111722	DRP004362	6754132161	53182143
Chiloscyllium_punctatum	RNA-Seq	254	embryo_caudal	PAIRED	Oligo-dT	8003	3567	DRR111723	DRP004362	5876248725	46269675
Chiloscyllium_punctatum	RNA-Seq	254	embryo_cloaca	PAIRED	Oligo-dT	11766	4974	DRR111724	DRP004362	9089773413	71573019
Chiloscyllium_punctatum	RNA-Seq	254	embryo_tail_stem	PAIRED	Oligo-dT	5383	2276	DRR111725	DRP004362	4190201297	32993711
Chiloscyllium_punctatum	RNA-Seq	254	embryo_tail_tip	PAIRED	Oligo-dT	4955	2092	DRR111726	DRP004362	3788721023	29832449
Chiloscyllium_punctatum	RNA-Seq	342	embryo	PAIRED	Oligo-dT	18213	7905	DRR111727	DRP004362	7580773026	44332006
Chiloscyllium_punctatum	RNA-Seq	254	embryo	PAIRED	Oligo-dT	2361	1068	DRR111728	DRP004362	1722061072	13559536
Dasypus_novemcinctus	RNA-Seq	148	pregnant_endometrium	PAIRED	cDNA	4011	1736	SRR1289523	SRP042024	3423118196	46258354	79.5643
Dasypus_novemcinctus	RNA-Seq	148	pregnant_endometrium	PAIRED	cDNA	3953	1690	SRR1289524	SRP042024	3374481696	45601104
Dasypus_novemcinctus	RNA-Seq	152	na	PAIRED	cDNA	4727	2535	SRR363086	SRP008743	3391048484	44619059
Dasypus_novemcinctus	RNA-Seq	152	na	PAIRED	cDNA	4523	2422	SRR363087	SRP008743	3261793308	42918333
Dasypus_novemcinctus	RNA-Seq	202	liver	PAIRED	cDNA	6404	3840	SRR494766	SRP012922	2806297827	27785127
Dasypus_novemcinctus	RNA-Seq	202	spleen	PAIRED	cDNA	5415	3666	SRR494767	SRP012922	3826189767	37883067
Dasypus_novemcinctus	RNA-Seq	202	spleen	PAIRED	cDNA	5318	3600	SRR494768	SRP012922	3759865895	37226395
Dasypus_novemcinctus	RNA-Seq	202	heart	PAIRED	cDNA	3714	2446	SRR494769	SRP012922	2077128529	20565629
Dasypus_novemcinctus	RNA-Seq	202	muscle	PAIRED	cDNA	3368	2349	SRR494770	SRP012922	2600448717	25747017
Dasypus_novemcinctus	RNA-Seq	202	muscle	PAIRED	cDNA	3429	2388	SRR494771	SRP012922	2646115766	26199166
Dasypus_novemcinctus	RNA-Seq	202	ascending_colon	PAIRED	cDNA	4252	2843	SRR494772	SRP012922	2288446082	22657882
Dasypus_novemcinctus	RNA-Seq	202	heart	PAIRED	cDNA	3763	2473	SRR494773	SRP012922	2108890706	20880106
Dasypus_novemcinctus	RNA-Seq	202	ascending_colon	PAIRED	cDNA	4197	2809	SRR494774	SRP012922	2252619564	22303164
Dasypus_novemcinctus	RNA-Seq	202	kidney	PAIRED	cDNA	5367	3175	SRR494775	SRP012922	1664540499	16480599
Dasypus_novemcinctus	RNA-Seq	202	lung	PAIRED	cDNA	7494	4326	SRR494776	SRP012922	2761749454	27344054
Dasypus_novemcinctus	RNA-Seq	202	brain	PAIRED	cDNA	4109	2901	SRR494777	SRP012922	3116348738	30854938
Dasypus_novemcinctus	RNA-Seq	202	liver	PAIRED	cDNA	6485	3887	SRR494778	SRP012922	2847096878	28189078
Dasypus_novemcinctus	RNA-Seq	202	kidney	PAIRED	cDNA	5295	3139	SRR494779	SRP012922	1640919730	16246730
Dasypus_novemcinctus	RNA-Seq	202	brain	PAIRED	cDNA	4196	2957	SRR494780	SRP012922	3177567464	31461064
Dasypus_novemcinctus	RNA-Seq	202	lung	PAIRED	cDNA	7415	4276	SRR494781	SRP012922	2721954747	26950047
Dasypus_novemcinctus	RNA-Seq	202	heart	PAIRED	cDNA	7478	4371	SRR6206903	SRP121212	4172583104	41312704
Dasypus_novemcinctus	RNA-Seq	202	kidney	PAIRED	cDNA	10662	5486	SRR6206908	SRP121212	3302681618	32699818
Dasypus_novemcinctus	RNA-Seq	202	liver	PAIRED	cDNA	12889	7136	SRR6206913	SRP121212	5636801920	55809920
Dasypus_novemcinctus	RNA-Seq	202	lung	PAIRED	cDNA	14909	7917	SRR6206918	SRP121212	5475900234	54216834
Dasypus_novemcinctus	RNA-Seq	202	muscle	PAIRED	cDNA	6798	4369	SRR6206923	SRP121212	5229761012	51779812
Erpetoichthys_calabaricus	RNA-Seq	300	liver	PAIRED	cDNA	29638	11858	ERR2639617	ERP107342	4316882940	47965366
Erpetoichthys_calabaricus	RNA-Seq	180	gill	PAIRED	Oligo-dT	4673	3090	SRR3293424	SRP072342	4312017720	47911308
Erpetoichthys_calabaricus	RNA-Seq	180	liver	PAIRED	Oligo-dT	4647	3067	SRR3293425	SRP072342	5135067630	57056307
Erpetoichthys_calabaricus	RNA-Seq	180	a_mixture_of_gill_brain_liver_ovary	PAIRED	Oligo-dT	5737	3834	SRR3293426	SRP072342	26387803950	175918693
Euprymna_scolopes	RNA-Seq	150	light_organ	PAIRED	cDNA	619	297	SRR5121903	SRP095408	339360684	2262855
Euprymna_scolopes	RNA-Seq	150	light_organ	PAIRED	cDNA	558	266	SRR5121904	SRP095408	342932883	2286903
Euprymna_scolopes	RNA-Seq	150	light_organ	PAIRED	cDNA	837	404	SRR5121905	SRP095408	513314512	3420110
Euprymna_scolopes	RNA-Seq	150	light_organ	PAIRED	cDNA	543	261	SRR5121906	SRP095408	331503415	2210912
Euprymna_scolopes	RNA-Seq	150	light_organ	PAIRED	cDNA	631	305	SRR5121907	SRP095408	221173271	1475194
Euprymna_scolopes	RNA-Seq	150	light_organ	PAIRED	cDNA	864	417	SRR5121908	SRP095408	529606548	3528434
Euprymna_scolopes	RNA-Seq	150	light_organ	PAIRED	cDNA	690	335	SRR5121909	SRP095408	437747788	2915278
Euprymna_scolopes	RNA-Seq	150	light_organ	PAIRED	cDNA	775	371	SRR5121910	SRP095408	545486067	3634970
Euprymna_scolopes	RNA-Seq	150	light_organ	PAIRED	cDNA	768	371	SRR5121911	SRP095408	256619446	1711549
Euprymna_scolopes	RNA-Seq	149	light_organ	PAIRED	cDNA	790	379	SRR5121912	SRP095408	529217268	3529489
Euprymna_scolopes	RNA-Seq	150	light_organ	PAIRED	cDNA	938	449	SRR5121913	SRP095408	526470930	3508003
Euprymna_scolopes	RNA-Seq	150	light_organ	PAIRED	cDNA	732	344	SRR5121914	SRP095408	500473901	3332726
Euprymna_scolopes	RNA-Seq	150	light_organ	PAIRED	cDNA	668	325	SRR5121915	SRP095408	398807991	2659854
Euprymna_scolopes	RNA-Seq	150	light_organ	PAIRED	cDNA	697	334	SRR5121916	SRP095408	463743302	3088229
Euprymna_scolopes	RNA-Seq	150	light_organ	PAIRED	cDNA	674	323	SRR5121917	SRP095408	434321594	2893438
Euprymna_scolopes	RNA-Seq	150	light_organ	PAIRED	cDNA	621	305	SRR5121918	SRP095408	304937979	2032307
Euprymna_scolopes	RNA-Seq	150	light_organ	PAIRED	cDNA	674	327	SRR5121919	SRP095408	409532814	2728463
Euprymna_scolopes	RNA-Seq	171	brain	PAIRED	Oligo-dT	832.305	1915.9	SRR8172521	SRP168075	2180278332	25226003
Euprymna_scolopes	RNA-Seq	171	light_organ	PAIRED	Oligo-dT	1632.26	3797	SRR8172522	SRP168075	4077373607	47327874
Euprymna_scolopes	RNA-Seq	171	light_organ	PAIRED	Oligo-dT	1207.17	2790.7	SRR8172523	SRP168075	3057044690	35408645
Euprymna_scolopes	RNA-Seq	171	brain	PAIRED	Oligo-dT	1651.72	3794.23	SRR8172524	SRP168075	4219925050	48814727
Euprymna_scolopes	RNA-Seq	171	light_organ	PAIRED	Oligo-dT	1891.72	4392.74	SRR8172525	SRP168075	4790412083	55577908
Euprymna_scolopes	RNA-Seq	171	light_organ	PAIRED	Oligo-dT	2050.89	4665.11	SRR8172526	SRP168075	5149331464	59710322
Euprymna_scolopes	RNA-Seq	170	brain	PAIRED	Oligo-dT	976.56	2265.68	SRR8172527	SRP168075	2563152803	29775352
Euprymna_scolopes	RNA-Seq	168	gill	PAIRED	Oligo-dT	3142.63	7521.14	SRR8172528	SRP168075	8380147213	99117063
Euprymna_scolopes	RNA-Seq	169	gill	PAIRED	Oligo-dT	1931.1	4567.18	SRR8172529	SRP168075	5138900492	60283882
Euprymna_scolopes	RNA-Seq	171	gill	PAIRED	Oligo-dT	2042.14	4753.19	SRR8172530	SRP168075	5530347777	64292296
Euprymna_scolopes	RNA-Seq	171	gill	PAIRED	Oligo-dT	1483.21	3483.72	SRR8172531	SRP168075	4052040705	47101032
Euprymna_scolopes	RNA-Seq	171	light_organ	PAIRED	Oligo-dT	1165.68	2708.45	SRR8172532	SRP168075	2932260123	33995711
Euprymna_scolopes	RNA-Seq	172	light_organ	PAIRED	Oligo-dT	1073.49	2437.99	SRR8172533	SRP168075	2675583382	30836613
Euprymna_scolopes	RNA-Seq	170	light_organ	PAIRED	Oligo-dT	1891.96	4449.31	SRR8172534	SRP168075	4723903717	55146992
Euprymna_scolopes	RNA-Seq	171	light_organ	PAIRED	Oligo-dT	1120.9	2613.49	SRR8172535	SRP168075	2857685422	33158022
Euprymna_scolopes	RNA-Seq	171	light_organ	PAIRED	Oligo-dT	3870.99	8867.52	SRR8172536	SRP168075	9760912136	113514879
Euprymna_scolopes	RNA-Seq	171	brain	PAIRED	Oligo-dT	2842.86	6481.54	SRR8172537	SRP168075	7283136684	84475121
Euprymna_scolopes	RNA-Seq	172	light_organ	PAIRED	Oligo-dT	1416.71	3208.09	SRR8172538	SRP168075	3555463895	41006277
Euprymna_scolopes	RNA-Seq	171	light_organ	PAIRED	Oligo-dT	879.123	2077.18	SRR8172539	SRP168075	2206093127	25640858
Euprymna_scolopes	RNA-Seq	174	brain	PAIRED	Oligo-dT	4152.71	8864.67	SRR8172540	SRP168075	11167228779	127546623
Euprymna_scolopes	RNA-Seq	171	brain	PAIRED	Oligo-dT	1236.45	2789.69	SRR8172541	SRP168075	3119698985	36050581
Euprymna_scolopes	RNA-Seq	168	eye	PAIRED	Oligo-dT	2593.55	6197.8	SRR8172542	SRP168075	5925087830	69973921
Euprymna_scolopes	RNA-Seq	171	eye	PAIRED	Oligo-dT	508.764	1171.28	SRR8172543	SRP168075	1220494645	14158186
Euprymna_scolopes	RNA-Seq	167	eye	PAIRED	Oligo-dT	2962.86	7085.29	SRR8172544	SRP168075	6789931537	80616382
Euprymna_scolopes	RNA-Seq	174	eye	PAIRED	Oligo-dT	2593.46	5608.91	SRR8172545	SRP168075	6195664422	70866031
Euprymna_scolopes	RNA-Seq	171	eye	PAIRED	Oligo-dT	1775.94	4065.61	SRR8172546	SRP168075	4180094871	48579145
Euprymna_scolopes	RNA-Seq	171	eye	PAIRED	Oligo-dT	1068.03	2263.53	SRR8172547	SRP168075	2610978074	30207686
Euprymna_scolopes	RNA-Seq	171	eye	PAIRED	Oligo-dT	1420.45	3277.81	SRR8172548	SRP168075	3369159275	39080521
Euprymna_scolopes	RNA-Seq	172	eye	PAIRED	Oligo-dT	1695.05	3856.59	SRR8172549	SRP168075	4071905949	46843155
Euprymna_scolopes	RNA-Seq	169	eye	PAIRED	Oligo-dT	842.576	2021.85	SRR8172550	SRP168075	2014151037	23645975
Euprymna_scolopes	RNA-Seq	171	eye	PAIRED	Oligo-dT	1921.5	4445.34	SRR8172551	SRP168075	4687314164	54261050
Euprymna_scolopes	RNA-Seq	173	brain	PAIRED	Oligo-dT	1214.93	2745.21	SRR8172552	SRP168075	3256362702	37387741
Euprymna_scolopes	RNA-Seq	170	brain	PAIRED	Oligo-dT	723.657	1651.1	SRR8172553	SRP168075	1864198818	21719477
Euprymna_scolopes	RNA-Seq	171	light_organ	PAIRED	Oligo-dT	1266.02	2945.66	SRR8172554	SRP168075	3163024410	36746350
Euprymna_scolopes	RNA-Seq	171	gill	PAIRED	Oligo-dT	956.965	2261.43	SRR8172555	SRP168075	2618707936	30350817
Euprymna_scolopes	RNA-Seq	172	gill	PAIRED	Oligo-dT	1640.83	3796.64	SRR8172556	SRP168075	4504819291	52012427
Euprymna_scolopes	RNA-Seq	168	eye	PAIRED	Oligo-dT	1588.25	3784.34	SRR8172557	SRP168075	3774267368	44676313
Euprymna_scolopes	RNA-Seq	174	eye	PAIRED	Oligo-dT	2422.79	5213.22	SRR8172558	SRP168075	5881057852	67220800
Euprymna_scolopes	RNA-Seq	172	gill	PAIRED	Oligo-dT	2526.52	5781.43	SRR8172559	SRP168075	6854946374	79312182
Euprymna_scolopes	RNA-Seq	172	gill	PAIRED	Oligo-dT	930.324	2124.77	SRR8172560	SRP168075	2540260848	29270143
Euprymna_scolopes	RNA-Seq	172	gill	PAIRED	Oligo-dT	1107.58	2579.58	SRR8172561	SRP168075	3010292722	34802586
Euprymna_scolopes	RNA-Seq	117	gill	PAIRED	Oligo-dT	920.442	3980.16	SRR8172562	SRP168075	2552708256	29282021
Euprymna_scolopes	RNA-Seq	168	brain	PAIRED	Oligo-dT	2993.02	7094.88	SRR8172563	SRP168075	7397071601	87416070
Euprymna_scolopes	RNA-Seq	168	gill	PAIRED	Oligo-dT	1510.15	3616.45	SRR8172564	SRP168075	4000413508	47296423
Euprymna_scolopes	RNA-Seq	173	gill	PAIRED	Oligo-dT	1016.02	2307.27	SRR8172565	SRP168075	2779729947	31855778
Euprymna_scolopes	RNA-Seq	168	brain	PAIRED	Oligo-dT	595.851	1419.48	SRR8172566	SRP168075	1530032264	18049540
Euprymna_scolopes	RNA-Seq	168	brain	PAIRED	Oligo-dT	1449.57	3442.6	SRR8172567	SRP168075	3638736103	42908743
Euprymna_scolopes	RNA-Seq	171	brain	PAIRED	Oligo-dT	1124.21	2569.88	SRR8172568	SRP168075	2890393752	33455995
Homo_sapiens	RNA-Seq	202	saliva-secreting_gland	PAIRED	cDNA	2834.45	1314.62	ERR315325	ERP003613	2298907359	22761459
Homo_sapiens	RNA-Seq	202	lung	PAIRED	cDNA	1774.02	931.981	ERR315326	ERP003613	1291164608	12783808
Homo_sapiens	RNA-Seq	202	liver	PAIRED	cDNA	1238.07	814.068	ERR315327	ERP003613	1095673452	10848252
Homo_sapiens	RNA-Seq	202	heart	PAIRED	cDNA	2658.93	1218.89	ERR315328	ERP003613	2213960097	21920397
Homo_sapiens	RNA-Seq	202	lymph_node	PAIRED	cDNA	2770.42	1263.8	ERR315329	ERP003613	2401377818	23776018
Homo_sapiens	RNA-Seq	202	prostate_gland	PAIRED	cDNA	2189.32	1106.91	ERR315330	ERP003613	1788207424	17705024
Homo_sapiens	RNA-Seq	202	heart	PAIRED	cDNA	3056.97	1415.22	ERR315331	ERP003613	2579824315	25542815
Homo_sapiens	RNA-Seq	202	adipose_tissue	PAIRED	cDNA	4475.35	3040.78	ERR315332	ERP003613	3503585263	34688963
Homo_sapiens	RNA-Seq	202	bone_marrow	PAIRED	cDNA	3470.96	1656.09	ERR315333	ERP003613	2951078398	29218598
Homo_sapiens	RNA-Seq	202	urinary_bladder	PAIRED	cDNA	1279.87	628.322	ERR315334	ERP003613	1012738918	10027118
Homo_sapiens	RNA-Seq	202	adrenal_gland	PAIRED	cDNA	2049.4	1074.62	ERR315335	ERP003613	1531067080	15159080
Homo_sapiens	RNA-Seq	202	placenta	PAIRED	cDNA	3310.69	1559.22	ERR315336	ERP003613	2840610759	28124859
Homo_sapiens	RNA-Seq	202	thyroid_gland	PAIRED	cDNA	4474.34	1963.74	ERR315337	ERP003613	3982072359	39426459
Homo_sapiens	RNA-Seq	202	spleen	PAIRED	cDNA	5383.04	2700.11	ERR315338	ERP003613	4327008872	42841672
Homo_sapiens	RNA-Seq	202	zone_of_skin	PAIRED	cDNA	2742.81	1327.66	ERR315339	ERP003613	2257155979	22348079
Homo_sapiens	RNA-Seq	202	prostate_gland	PAIRED	cDNA	2178.17	1149.76	ERR315340	ERP003613	1574603837	15590137
Homo_sapiens	RNA-Seq	202	lung	PAIRED	cDNA	5926.77	2966.2	ERR315341	ERP003613	4843939194	47959794
Homo_sapiens	RNA-Seq	202	adipose_tissue	PAIRED	cDNA	4923.32	3888.37	ERR315342	ERP003613	4013388015	39736515
Homo_sapiens	RNA-Seq	202	adipose_tissue	PAIRED	cDNA	917.727	778.405	ERR315343	ERP003613	671626063	6649763
Homo_sapiens	RNA-Seq	202	small_intestine	PAIRED	cDNA	1885.62	956.409	ERR315344	ERP003613	1379782917	13661217
Homo_sapiens	RNA-Seq	202	vermiform_appendix	PAIRED	cDNA	1763.68	933.268	ERR315345	ERP003613	1324317555	13112055
Homo_sapiens	RNA-Seq	202	lung	PAIRED	cDNA	5121.68	2569.48	ERR315346	ERP003613	4072838736	40325136
Homo_sapiens	RNA-Seq	202	gall_bladder	PAIRED	cDNA	3028.24	1480.77	ERR315347	ERP003613	2443084051	24188951
Homo_sapiens	RNA-Seq	202	colon	PAIRED	cDNA	3480.17	2905.77	ERR315348	ERP003613	2867634723	28392423
Homo_sapiens	RNA-Seq	202	gall_bladder	PAIRED	cDNA	1347.9	658.588	ERR315349	ERP003613	1036797320	10265320
Homo_sapiens	RNA-Seq	202	testis	PAIRED	cDNA	1794.14	904.392	ERR315350	ERP003613	1424228472	14101272
Homo_sapiens	RNA-Seq	202	testis	PAIRED	cDNA	1779.31	887.441	ERR315351	ERP003613	1412088777	13981077
Homo_sapiens	RNA-Seq	202	testis	PAIRED	cDNA	7255.02	3478.19	ERR315352	ERP003613	6158430156	60974556
Homo_sapiens	RNA-Seq	202	lung	PAIRED	cDNA	2742.35	1447.28	ERR315353	ERP003613	1983613538	19639738
Homo_sapiens	RNA-Seq	202	prostate_gland	PAIRED	cDNA	1785.91	942.464	ERR315354	ERP003613	1346693499	13333599
Homo_sapiens	RNA-Seq	202	urinary_bladder	PAIRED	cDNA	3219.84	1465.8	ERR315355	ERP003613	2648437857	26222157
Homo_sapiens	RNA-Seq	202	heart	PAIRED	cDNA	3581.97	1664.59	ERR315356	ERP003613	3027770829	29977929
Homo_sapiens	RNA-Seq	202	colon	PAIRED	cDNA	8582.64	6764.88	ERR315357	ERP003613	7356622648	72837848
Homo_sapiens	RNA-Seq	202	thyroid_gland	PAIRED	cDNA	3191.02	1381.54	ERR315358	ERP003613	2886361638	28577838
Homo_sapiens	RNA-Seq	202	prostate_gland	PAIRED	cDNA	2199.59	1121.98	ERR315359	ERP003613	1794020075	17762575
Homo_sapiens	RNA-Seq	202	gall_bladder	PAIRED	cDNA	2690.79	1196.26	ERR315360	ERP003613	2326441070	23034070
Homo_sapiens	RNA-Seq	202	endometrium	PAIRED	cDNA	1492.55	670.495	ERR315361	ERP003613	1299056041	12861941
Homo_sapiens	RNA-Seq	202	esophagus	PAIRED	cDNA	3152.99	1545.57	ERR315362	ERP003613	2446573399	24223499
Homo_sapiens	RNA-Seq	202	thyroid_gland	PAIRED	cDNA	2408.24	1079.04	ERR315363	ERP003613	2060722089	20403189
Homo_sapiens	RNA-Seq	202	small_intestine	PAIRED	cDNA	2149.35	1081.57	ERR315364	ERP003613	1643088301	16268201
Homo_sapiens	RNA-Seq	202	prostate_gland	PAIRED	cDNA	1796.58	936.212	ERR315365	ERP003613	1389136022	13753822
Homo_sapiens	RNA-Seq	202	vermiform_appendix	PAIRED	cDNA	1768.02	923.721	ERR315366	ERP003613	1365284367	13517667
Homo_sapiens	RNA-Seq	202	heart	PAIRED	cDNA	3099.74	1448.46	ERR315367	ERP003613	2615129471	25892371
Homo_sapiens	RNA-Seq	202	endometrium	PAIRED	cDNA	1754.36	883.449	ERR315368	ERP003613	1341084161	13278061
Homo_sapiens	RNA-Seq	202	stomach	PAIRED	cDNA	3233.01	1713.67	ERR315369	ERP003613	2322594990	22995990
Homo_sapiens	RNA-Seq	202	urinary_bladder	PAIRED	cDNA	1138.04	558.868	ERR315370	ERP003613	851054785	8426285
Homo_sapiens	RNA-Seq	202	lymph_node	PAIRED	cDNA	2291.18	1151.17	ERR315371	ERP003613	1755348286	17379686
Homo_sapiens	RNA-Seq	202	zone_of_skin	PAIRED	cDNA	3231.5	1494.77	ERR315372	ERP003613	2767278699	27398799
Homo_sapiens	RNA-Seq	202	lymph_node	PAIRED	cDNA	2268.46	1127.48	ERR315373	ERP003613	1737339481	17201381
Homo_sapiens	RNA-Seq	202	placenta	PAIRED	cDNA	3078.82	1429.83	ERR315374	ERP003613	2564245570	25388570
Homo_sapiens	RNA-Seq	202	placenta	PAIRED	cDNA	6400.91	3200.79	ERR315375	ERP003613	4821306508	47735708
Homo_sapiens	RNA-Seq	202	zone_of_skin	PAIRED	cDNA	2713.64	1305.84	ERR315376	ERP003613	2230150195	22080695
Homo_sapiens	RNA-Seq	202	placenta	PAIRED	cDNA	3034.53	1396.12	ERR315377	ERP003613	2523919199	24989299
Homo_sapiens	RNA-Seq	202	adipose_tissue	PAIRED	cDNA	1981.79	1548.98	ERR315378	ERP003613	1792687784	17749384
Homo_sapiens	RNA-Seq	202	stomach	PAIRED	cDNA	4567.38	2301.37	ERR315379	ERP003613	3556054763	35208463
Homo_sapiens	RNA-Seq	202	ovary	PAIRED	cDNA	3111.46	1451.36	ERR315380	ERP003613	2630469250	26044250
Homo_sapiens	RNA-Seq	202	small_intestine	PAIRED	cDNA	2413.25	1230.7	ERR315381	ERP003613	1810788398	17928598
Homo_sapiens	RNA-Seq	202	saliva-secreting_gland	PAIRED	cDNA	2882.91	1349.43	ERR315382	ERP003613	2334171408	23110608
Homo_sapiens	RNA-Seq	202	kidney	PAIRED	cDNA	3688.78	3049.46	ERR315383	ERP003613	3012418930	29825930
Homo_sapiens	RNA-Seq	202	heart	PAIRED	cDNA	3372.41	1493.83	ERR315384	ERP003613	2917248852	28883652
Homo_sapiens	RNA-Seq	202	adrenal_gland	PAIRED	cDNA	2207.84	1170	ERR315385	ERP003613	1697346107	16805407
Homo_sapiens	RNA-Seq	202	endometrium	PAIRED	cDNA	1513.5	760.15	ERR315386	ERP003613	1072918455	10622955
Homo_sapiens	RNA-Seq	202	lymph_node	PAIRED	cDNA	1712.04	771.393	ERR315387	ERP003613	1372657872	13590672
Homo_sapiens	RNA-Seq	202	small_intestine	PAIRED	cDNA	2396.31	1210.43	ERR315388	ERP003613	1798882417	17810717
Homo_sapiens	RNA-Seq	202	heart	PAIRED	cDNA	1595.18	718.061	ERR315389	ERP003613	1310265223	12972923
Homo_sapiens	RNA-Seq	202	lymph_node	PAIRED	cDNA	1641.94	730.803	ERR315390	ERP003613	1411325621	13973521
Homo_sapiens	RNA-Seq	202	testis	PAIRED	cDNA	7879.46	3778.81	ERR315391	ERP003613	6113201346	60526746
Homo_sapiens	RNA-Seq	202	adrenal_gland	PAIRED	cDNA	1817.66	958.603	ERR315392	ERP003613	1435576125	14213625
Homo_sapiens	RNA-Seq	202	lymph_node	PAIRED	cDNA	2423.23	1222.43	ERR315393	ERP003613	1746157589	17288689
Homo_sapiens	RNA-Seq	202	liver	PAIRED	cDNA	1231.39	807.593	ERR315394	ERP003613	1089858478	10790678
Homo_sapiens	RNA-Seq	202	bone_marrow	PAIRED	cDNA	3424.54	1624.5	ERR315395	ERP003613	2910877166	28820566
Homo_sapiens	RNA-Seq	202	bone_marrow	PAIRED	cDNA	3334.23	1587.65	ERR315396	ERP003613	2808987356	27811756
Homo_sapiens	RNA-Seq	202	thyroid_gland	PAIRED	cDNA	2534.01	1134.73	ERR315397	ERP003613	2317993632	22950432
Homo_sapiens	RNA-Seq	202	esophagus	PAIRED	cDNA	3558.07	1759.72	ERR315398	ERP003613	2840411789	28122889
Homo_sapiens	RNA-Seq	202	placenta	PAIRED	cDNA	3252.47	1517.47	ERR315399	ERP003613	2789183882	27615682
Homo_sapiens	RNA-Seq	202	colon	PAIRED	cDNA	5324.78	4456.81	ERR315400	ERP003613	4436359451	43924351
Homo_sapiens	RNA-Seq	202	zone_of_skin	PAIRED	cDNA	2954.46	1370.62	ERR315401	ERP003613	2470272847	24458147
Homo_sapiens	RNA-Seq	202	ovary	PAIRED	cDNA	3184.45	1454.16	ERR315402	ERP003613	2702564868	26758068
Homo_sapiens	RNA-Seq	202	colon	PAIRED	cDNA	1552.43	1316.12	ERR315403	ERP003613	1273453349	12608449
Homo_sapiens	RNA-Seq	202	bone_marrow	PAIRED	cDNA	3479.1	1635.41	ERR315404	ERP003613	3029006564	29990164
Homo_sapiens	RNA-Seq	202	spleen	PAIRED	cDNA	2458.52	1294.04	ERR315405	ERP003613	1886605260	18679260
Homo_sapiens	RNA-Seq	202	bone_marrow	PAIRED	cDNA	3519.2	1664.78	ERR315406	ERP003613	3069205473	30388173
Homo_sapiens	RNA-Seq	202	prostate_gland	PAIRED	cDNA	2196.5	1144.44	ERR315407	ERP003613	1628543392	16124192
Homo_sapiens	RNA-Seq	202	small_intestine	PAIRED	cDNA	2161.24	1098.33	ERR315408	ERP003613	1651161837	16348137
Homo_sapiens	RNA-Seq	202	small_intestine	PAIRED	cDNA	1978.55	1002.43	ERR315409	ERP003613	1504679214	14897814
Homo_sapiens	RNA-Seq	202	prostate_gland	PAIRED	cDNA	3401.09	2835.91	ERR315410	ERP003613	2826672153	27986853
Homo_sapiens	RNA-Seq	202	esophagus	PAIRED	cDNA	3197.25	1556.08	ERR315411	ERP003613	2516483579	24915679
Homo_sapiens	RNA-Seq	202	thyroid_gland	PAIRED	cDNA	4518.06	1995.99	ERR315412	ERP003613	4014335395	39745895
Homo_sapiens	RNA-Seq	202	heart	PAIRED	cDNA	3352.58	1475.37	ERR315413	ERP003613	2902381854	28736454
Homo_sapiens	RNA-Seq	202	liver	PAIRED	cDNA	4607.86	3737.9	ERR315414	ERP003613	3871197791	38328691
Homo_sapiens	RNA-Seq	202	testis	PAIRED	cDNA	8905.19	4295.62	ERR315415	ERP003613	7686863661	76107561
Homo_sapiens	RNA-Seq	202	spleen	PAIRED	cDNA	2411.32	1268.94	ERR315416	ERP003613	1849881559	18315659
Homo_sapiens	RNA-Seq	202	adrenal_gland	PAIRED	cDNA	2222.7	1163.84	ERR315417	ERP003613	1753745921	17363821
Homo_sapiens	RNA-Seq	202	saliva-secreting_gland	PAIRED	cDNA	2063.91	1000.92	ERR315418	ERP003613	1423987082	14098882
Homo_sapiens	RNA-Seq	202	small_intestine	PAIRED	cDNA	1870.27	939.246	ERR315419	ERP003613	1369435972	13558772
Homo_sapiens	RNA-Seq	202	saliva-secreting_gland	PAIRED	cDNA	2886.92	1341.52	ERR315420	ERP003613	2239927601	22177501
Homo_sapiens	RNA-Seq	202	urinary_bladder	PAIRED	cDNA	1122.64	554.741	ERR315421	ERP003613	828141521	8199421
Homo_sapiens	RNA-Seq	202	thyroid_gland	PAIRED	cDNA	3157.66	1357.86	ERR315422	ERP003613	2858844895	28305395
Homo_sapiens	RNA-Seq	202	small_intestine	PAIRED	cDNA	1961.47	983.608	ERR315423	ERP003613	1491214500	14764500
Homo_sapiens	RNA-Seq	202	lung	PAIRED	cDNA	1769.75	940.787	ERR315424	ERP003613	1252240319	12398419
Homo_sapiens	RNA-Seq	202	bone_marrow	PAIRED	cDNA	2980.65	1365.35	ERR315425	ERP003613	2534567528	25094728
Homo_sapiens	RNA-Seq	202	lymph_node	PAIRED	cDNA	2339.28	1072.42	ERR315426	ERP003613	1906514986	18876386
Homo_sapiens	RNA-Seq	202	gall_bladder	PAIRED	cDNA	2668.88	1178.6	ERR315427	ERP003613	2310811926	22879326
Homo_sapiens	RNA-Seq	202	thyroid_gland	PAIRED	cDNA	2389.75	1064.29	ERR315428	ERP003613	2046324438	20260638
Homo_sapiens	RNA-Seq	202	pancreas	PAIRED	cDNA	2456.53	1145.79	ERR315429	ERP003613	1820902437	18028737
Homo_sapiens	RNA-Seq	202	heart	PAIRED	cDNA	3511.04	1615.81	ERR315430	ERP003613	2968107705	29387205
Homo_sapiens	RNA-Seq	202	adipose_tissue	PAIRED	cDNA	829.326	694.604	ERR315431	ERP003613	711253009	7042109
Homo_sapiens	RNA-Seq	202	brain	PAIRED	cDNA	3552.22	2948.96	ERR315432	ERP003613	3037463698	30073898
Homo_sapiens	RNA-Seq	202	endometrium	PAIRED	cDNA	1764.73	897.64	ERR315433	ERP003613	1349709157	13363457
Homo_sapiens	RNA-Seq	202	esophagus	PAIRED	cDNA	2694.49	1329.25	ERR315434	ERP003613	2039768629	20195729
Homo_sapiens	RNA-Seq	202	heart	PAIRED	cDNA	1582.67	708.062	ERR315435	ERP003613	1302555792	12896592
Homo_sapiens	RNA-Seq	202	pancreas	PAIRED	cDNA	2489.21	1173.06	ERR315436	ERP003613	1844843982	18265782
Homo_sapiens	RNA-Seq	202	vermiform_appendix	PAIRED	cDNA	1842.2	975.262	ERR315437	ERP003613	1336766108	13235308
Homo_sapiens	RNA-Seq	202	endometrium	PAIRED	cDNA	1520.32	770.849	ERR315438	ERP003613	1079143691	10684591
Homo_sapiens	RNA-Seq	202	lung	PAIRED	cDNA	1268.65	569.972	ERR315439	ERP003613	701890309	6949409
Homo_sapiens	RNA-Seq	202	lymph_node	PAIRED	cDNA	2011.15	886.673	ERR315440	ERP003613	1705787485	16888985
Homo_sapiens	RNA-Seq	202	lymph_node	PAIRED	cDNA	1995.94	874.479	ERR315441	ERP003613	1694612138	16778338
Homo_sapiens	RNA-Seq	202	duodenum	PAIRED	cDNA	1821.05	930.482	ERR315442	ERP003613	1285996337	12732637
Homo_sapiens	RNA-Seq	202	kidney	PAIRED	cDNA	4963.6	4135.01	ERR315443	ERP003613	4174807124	41334724
Homo_sapiens	RNA-Seq	202	lung	PAIRED	cDNA	1290.38	576.767	ERR315444	ERP003613	712920519	7058619
Homo_sapiens	RNA-Seq	202	duodenum	PAIRED	cDNA	1859.22	942.138	ERR315445	ERP003613	1388277421	13745321
Homo_sapiens	RNA-Seq	202	testis	PAIRED	cDNA	6788.37	3278.22	ERR315446	ERP003613	5958688516	58996916
Homo_sapiens	RNA-Seq	202	urinary_bladder	PAIRED	cDNA	2910.7	1326.93	ERR315447	ERP003613	2519662857	24947157
Homo_sapiens	RNA-Seq	202	spleen	PAIRED	cDNA	5462.91	2743.19	ERR315448	ERP003613	4446082923	44020623
Homo_sapiens	RNA-Seq	202	saliva-secreting_gland	PAIRED	cDNA	2039.47	983.472	ERR315449	ERP003613	1400617298	13867498
Homo_sapiens	RNA-Seq	202	adrenal_gland	PAIRED	cDNA	1835.74	955.975	ERR315450	ERP003613	1488274491	14735391
Homo_sapiens	RNA-Seq	202	liver	PAIRED	cDNA	3051.85	2006.85	ERR315451	ERP003613	2637745492	26116292
Homo_sapiens	RNA-Seq	202	adrenal_gland	PAIRED	cDNA	2068.84	1072.02	ERR315452	ERP003613	1587246512	15715312
Homo_sapiens	RNA-Seq	202	urinary_bladder	PAIRED	cDNA	1265.67	625.486	ERR315453	ERP003613	987487403	9777103
Homo_sapiens	RNA-Seq	202	vermiform_appendix	PAIRED	cDNA	1966.78	995.95	ERR315454	ERP003613	1452194968	14378168
Homo_sapiens	RNA-Seq	202	brain	PAIRED	cDNA	4913.4	2466.34	ERR315455	ERP003613	4056432397	40162697
Homo_sapiens	RNA-Seq	202	testis	PAIRED	cDNA	6474.95	3134.29	ERR315456	ERP003613	5564517937	55094237
Homo_sapiens	RNA-Seq	202	duodenum	PAIRED	cDNA	1811.02	917.27	ERR315457	ERP003613	1278448203	12657903
Homo_sapiens	RNA-Seq	202	ovary	PAIRED	cDNA	3245.9	1496.46	ERR315458	ERP003613	2757496142	27301942
Homo_sapiens	RNA-Seq	202	saliva-secreting_gland	PAIRED	cDNA	2938.7	1379.13	ERR315459	ERP003613	2292869882	22701682
Homo_sapiens	RNA-Seq	202	zone_of_skin	PAIRED	cDNA	3283.1	1523.93	ERR315460	ERP003613	2812628507	27847807
Homo_sapiens	RNA-Seq	202	duodenum	PAIRED	cDNA	1870.84	957	ERR315461	ERP003613	1396293892	13824692
Homo_sapiens	RNA-Seq	202	colon	PAIRED	cDNA	2990.61	2479.56	ERR315462	ERP003613	2473895717	24494017
Homo_sapiens	RNA-Seq	202	liver	PAIRED	cDNA	3104.91	2045.27	ERR315463	ERP003613	2682649082	26560882
Homo_sapiens	RNA-Seq	202	zone_of_skin	PAIRED	cDNA	2916.06	1348.35	ERR315464	ERP003613	2438139899	24139999
Homo_sapiens	RNA-Seq	202	vermiform_appendix	PAIRED	cDNA	1856.31	970.913	ERR315465	ERP003613	1387179248	13734448
Homo_sapiens	RNA-Seq	202	pancreas	PAIRED	cDNA	2955.34	1393.73	ERR315466	ERP003613	2254115879	22317979
Homo_sapiens	RNA-Seq	202	stomach	PAIRED	cDNA	4059.7	3392.34	ERR315467	ERP003613	2953572896	29243296
Homo_sapiens	RNA-Seq	202	kidney	PAIRED	cDNA	2457.32	2040.9	ERR315468	ERP003613	2038694191	20185091
Homo_sapiens	RNA-Seq	202	bone_marrow	PAIRED	cDNA	3016.38	1386.79	ERR315469	ERP003613	2566612404	25412004
Homo_sapiens	RNA-Seq	202	gall_bladder	PAIRED	cDNA	1332.27	655.373	ERR315470	ERP003613	1009502272	9995072
Homo_sapiens	RNA-Seq	202	lymph_node	PAIRED	cDNA	1655.03	741.624	ERR315471	ERP003613	1420118580	14060580
Homo_sapiens	RNA-Seq	202	esophagus	PAIRED	cDNA	3521.11	1750.54	ERR315472	ERP003613	2769929343	27425043
Homo_sapiens	RNA-Seq	202	spleen	PAIRED	cDNA	4943.64	2484.58	ERR315473	ERP003613	3897515058	38589258
Homo_sapiens	RNA-Seq	202	gall_bladder	PAIRED	cDNA	3357.53	1520.16	ERR315474	ERP003613	2831189782	28031582
Homo_sapiens	RNA-Seq	202	lymph_node	PAIRED	cDNA	1698.04	759.875	ERR315475	ERP003613	1365329615	13518115
Homo_sapiens	RNA-Seq	202	placenta	PAIRED	cDNA	2959.1	1367.37	ERR315476	ERP003613	2413047257	23891557
Homo_sapiens	RNA-Seq	202	brain	PAIRED	cDNA	5750.26	2879.88	ERR315477	ERP003613	4705553337	46589637
Homo_sapiens	RNA-Seq	202	placenta	PAIRED	cDNA	3011.06	1404.97	ERR315478	ERP003613	2458764301	24344201
Homo_sapiens	RNA-Seq	202	pancreas	PAIRED	cDNA	2908.94	1358.57	ERR315479	ERP003613	2211798394	21898994
Homo_sapiens	RNA-Seq	202	gall_bladder	PAIRED	cDNA	3072.03	1489.68	ERR315480	ERP003613	2512385706	24875106
Homo_sapiens	RNA-Seq	202	vermiform_appendix	PAIRED	cDNA	1974.24	1008.9	ERR315481	ERP003613	1459044485	14445985
Homo_sapiens	RNA-Seq	202	ovary	PAIRED	cDNA	3052.26	1410.02	ERR315482	ERP003613	2578939555	25534055
Homo_sapiens	RNA-Seq	202	thyroid_gland	PAIRED	cDNA	1828.54	809.282	ERR315483	ERP003613	1661441213	16449913
Homo_sapiens	RNA-Seq	202	colon	PAIRED	cDNA	6409.16	5307.72	ERR315484	ERP003613	5321433662	52687462
Homo_sapiens	RNA-Seq	202	stomach	PAIRED	cDNA	3168.25	1678.02	ERR315485	ERP003613	2269271232	22468032
Homo_sapiens	RNA-Seq	202	bone_marrow	PAIRED	cDNA	3293.98	1558.87	ERR315486	ERP003613	2776274567	27487867
Homo_sapiens	RNA-Seq	202	lung	PAIRED	cDNA	2761.15	1440.84	ERR315487	ERP003613	2060447369	20400469
Homo_sapiens	RNA-Seq	202	lymph_node	PAIRED	cDNA	2396.65	1196.49	ERR315488	ERP003613	1726307756	17092156
Homo_sapiens	RNA-Seq	202	esophagus	PAIRED	cDNA	2726.79	1337.11	ERR315489	ERP003613	2098242276	20774676
Homo_sapiens	RNA-Seq	202	endometrium	PAIRED	cDNA	1504.01	680.22	ERR315490	ERP003613	1308027770	12950770
Homo_sapiens	RNA-Seq	202	thyroid_gland	PAIRED	cDNA	1813.56	797.253	ERR315491	ERP003613	1649080530	16327530
Homo_sapiens	RNA-Seq	202	testis	PAIRED	cDNA	8976.09	4333.46	ERR315492	ERP003613	7719235373	76428073
Homo_sapiens	RNA-Seq	202	lymph_node	PAIRED	cDNA	2741.93	1231.3	ERR315493	ERP003613	2378847243	23552943
Homo_sapiens	RNA-Seq	202	kidney	PAIRED	cDNA	3323.1	2776.82	ERR315494	ERP003613	2866405856	28380256
Homo_sapiens	RNA-Seq	202	endometrium	PAIRED	cDNA	2643.08	1206.28	ERR315495	ERP003613	2321670941	22986841
Homo_sapiens	RNA-Seq	202	adipose_tissue	PAIRED	cDNA	7548.35	3473.22	ERR579122	ERP003613	6945983918	68772118
Homo_sapiens	RNA-Seq	202	endometrium	PAIRED	cDNA	7770.21	3418.92	ERR579123	ERP003613	7164015850	70930850
Homo_sapiens	RNA-Seq	202	fallopian_tube	PAIRED	cDNA	6755.3	2933.85	ERR579124	ERP003613	6013221648	59536848
Homo_sapiens	RNA-Seq	202	smooth_muscle_tissue	PAIRED	cDNA	7642.57	3553.64	ERR579125	ERP003613	6916864810	68483810
Homo_sapiens	RNA-Seq	202	rectum	PAIRED	cDNA	8123.04	3639.03	ERR579127	ERP003613	7313970752	72415552
Homo_sapiens	RNA-Seq	202	fallopian_tube	PAIRED	cDNA	3379.79	1425.47	ERR579128	ERP003613	2820774561	27928461
Homo_sapiens	RNA-Seq	202	colon	PAIRED	cDNA	8472.59	3772.06	ERR579129	ERP003613	7608933475	75335975
Homo_sapiens	RNA-Seq	202	muscle	PAIRED	cDNA	3429.56	2449.18	ERR579130	ERP003613	2308062201	22852101
Homo_sapiens	RNA-Seq	202	smooth_muscle_tissue	PAIRED	cDNA	6669.73	2885.42	ERR579131	ERP003613	6095441203	60350903
Homo_sapiens	RNA-Seq	202	ovary	PAIRED	cDNA	7429.99	3288.82	ERR579132	ERP003613	6725041772	66584572
Homo_sapiens	RNA-Seq	202	tonsil	PAIRED	cDNA	9041.12	4210.03	ERR579133	ERP003613	7812168604	77348204
Homo_sapiens	RNA-Seq	202	fallopian_tube	PAIRED	cDNA	6580.82	2843.93	ERR579134	ERP003613	5948290566	58893966
Homo_sapiens	RNA-Seq	202	tonsil	PAIRED	cDNA	7093.72	3078.24	ERR579135	ERP003613	6180992041	61197941
Homo_sapiens	RNA-Seq	202	fallopian_tube	PAIRED	cDNA	7452.35	3283.25	ERR579136	ERP003613	6703310107	66369407
Homo_sapiens	RNA-Seq	202	endometrium	PAIRED	cDNA	8363.22	3687.19	ERR579138	ERP003613	7636860278	75612478
Homo_sapiens	RNA-Seq	202	tonsil	PAIRED	cDNA	7409.97	3285.43	ERR579139	ERP003613	6392736218	63294418
Homo_sapiens	RNA-Seq	202	rectum	PAIRED	cDNA	9107.4	3997.37	ERR579140	ERP003613	8167984534	80871134
Homo_sapiens	RNA-Seq	202	muscle	PAIRED	cDNA	3339.05	2367.16	ERR579141	ERP003613	2339033447	23158747
Homo_sapiens	RNA-Seq	202	muscle	PAIRED	cDNA	5725.75	3520.46	ERR579142	ERP003613	2188657981	21669881
Homo_sapiens	RNA-Seq	202	muscle	PAIRED	cDNA	2647.32	1738.69	ERR579143	ERP003613	1185747272	11740072
Homo_sapiens	RNA-Seq	202	adipose_tissue	PAIRED	cDNA	9400	4376.82	ERR579146	ERP003613	3273801981	32413881
Homo_sapiens	RNA-Seq	202	rectum	PAIRED	cDNA	7763.54	3485.55	ERR579147	ERP003613	6936975122	68682922
Homo_sapiens	RNA-Seq	202	colon	PAIRED	cDNA	10430.3	4493.8	ERR579148	ERP003613	9346612619	92540719
Homo_sapiens	RNA-Seq	202	muscle	PAIRED	cDNA	3850.87	2743.05	ERR579149	ERP003613	2582891988	25573188
Homo_sapiens	RNA-Seq	202	fallopian_tube	PAIRED	cDNA	7845.55	3468.96	ERR579150	ERP003613	7117702199	70472299
Homo_sapiens	RNA-Seq	202	rectum	PAIRED	cDNA	9468.63	4224.7	ERR579151	ERP003613	8414241118	83309318
Homo_sapiens	RNA-Seq	202	muscle	PAIRED	cDNA	3025.49	2211.45	ERR579152	ERP003613	2079029450	20584450
Homo_sapiens	RNA-Seq	202	smooth_muscle_tissue	PAIRED	cDNA	7435.47	3228.52	ERR579153	ERP003613	6807934896	67405296
Homo_sapiens	RNA-Seq	202	fallopian_tube	PAIRED	cDNA	3442.53	1442.48	ERR579155	ERP003613	2868790567	28403867	5671065342
Leptobrachium_leishanense	RNA-Seq	298	dorsal_skin	PAIRED	PCR	8765	3824	SRR8736149	SRP188598	6259206188	41961706
Leptobrachium_leishanense	RNA-Seq	298	maxillary_skin	PAIRED	PCR	9950	4349	SRR8736150	SRP188598	6941080914	46450346
Leptobrachium_leishanense	RNA-Seq	298	brain	PAIRED	PCR	8250	3568	SRR8736151	SRP188598	6145272556	41147667
Leptobrachium_leishanense	RNA-Seq	298	testis	PAIRED	PCR	9088	3935	SRR8736152	SRP188598	6889902490	46132224
Leptobrachium_leishanense	RNA-Seq	300	dorsal_skin	PAIRED	PCR	8561	3739	SRR8736153	SRP188598	5918084557	39417065
Leptobrachium_leishanense	RNA-Seq	299	maxillary_skin	PAIRED	PCR	8591	3749	SRR8736154	SRP188598	6162584363	41098606
Leptobrachium_leishanense	RNA-Seq	299	brain	PAIRED	PCR	8466	3704	SRR8736155	SRP188598	6286038911	42038709
Leptobrachium_leishanense	RNA-Seq	300	ovary	PAIRED	PCR	10415	4534	SRR8736156	SRP188598	8372087274	55809308
Leptobrachium_leishanense	RNA-Seq	300	dorsal_skin	PAIRED	PCR	10874	4715	SRR8736157	SRP188598	8107958472	53997937
Leptobrachium_leishanense	RNA-Seq	295	maxillary_skin	PAIRED	PCR	9556	3972	SRR8736158	SRP188598	7248316678	49038900
Locusta_migratoria	RNA-Seq	300	egg	PAIRED	Oligo-dT	9191.17	0	R17026280LR01	NA	6357739950	42384933
Locusta_migratoria	RNA-Seq	300	4th	PAIRED	Oligo-dT	8779.13	0	R17026281LR01	NA	6121985700	40813238
Locusta_migratoria	RNA-Seq	300	adult	PAIRED	Oligo-dT	8406.14	0	R17026282LR01	NA	5968018050	39786787
Locusta_migratoria	RNA-Seq	300	adult	PAIRED	Oligo-dT	10205	0	R17026283LR01	NA	7069257750	47128385
Locusta_migratoria	RNA-Seq	300	brain	PAIRED	Oligo-dT	9827.23	0	R17026284LR01	NA	7263792000	48425280
Locusta_migratoria	RNA-Seq	300	muscle	PAIRED	Oligo-dT	9568.55	0	R17026285LR01	NA	5601739650	37344931
Locusta_migratoria	RNA-Seq	300	pronotom	PAIRED	Oligo-dT	11323.4	0	R17026286LR01	NA	8148518100	54323454
Locusta_migratoria	RNA-Seq	300	testis	PAIRED	Oligo-dT	11221.3	0	R17026287LR01	NA	8533544400	56890296
Locusta_migratoria	RNA-Seq	300	ovary	PAIRED	Oligo-dT	10680.2	0	R17026288LR01	NA	8020525050	53470167
Locusta_migratoria	RNA-Seq	300	antenna	PAIRED	Oligo-dT	7651.37	0	R17026289LR01	NA	4964538900	33096926
Locusta_migratoria	RNA-Seq	300	fatbody	PAIRED	Oligo-dT	8413.07	0	R17026290LR01	NA	6408184800	42721232
Locusta_migratoria	RNA-Seq	300	midgut	PAIRED	Oligo-dT	7735.1	0	R17026291LR01	NA	5619376950	37462513
Microcaecilia_unicolor	RNA-Seq	200	skin	PAIRED	other	4077	3032	SRR5591421	SRP107930	3184406600	31844066
Microcaecilia_unicolor	RNA-Seq	200	posterior_skin	PAIRED	other	4921	3601	SRR5591422	SRP107930	3856120600	38561206
Microcaecilia_unicolor	RNA-Seq	202	muscle	PAIRED	other	5410	3492	SRR5591423	SRP107930	4634688505	45888005
Microcaecilia_unicolor	RNA-Seq	200	lung	PAIRED	other	4884	3573	SRR5591424	SRP107930	4096803700	40968037
Microcaecilia_unicolor	RNA-Seq	202	liver	PAIRED	other	5578	3701	SRR5591425	SRP107930	4601016014	45554614
Microcaecilia_unicolor	RNA-Seq	200	foregut	PAIRED	other	4741	3466	SRR5591426	SRP107930	3901544500	39015445
Microcaecilia_unicolor	RNA-Seq	200	skin	PAIRED	other	3295	2445	SRR5591437	SRP107930	2813636000	28136360
Microcaecilia_unicolor	RNA-Seq	200	kidney	PAIRED	other	5261	3867	SRR5591439	SRP107930	4707227000	47072270
Microcaecilia_unicolor	RNA-Seq	202	liver	PAIRED	other	5864	3779	SRR5591440	SRP107930	5271039409	52188509
Monodelphis_domestica	RNA-Seq	150	testis	PAIRED	Inverse_rRNA	34177	10326	ERR3417899	ERP116168	23684212650	157894751
Monodelphis_domestica	RNA-Seq	150	testis	PAIRED	Inverse_rRNA	37957	11449	ERR3417902	ERP116168	26842765350	178951769
Monodelphis_domestica	RNA-Seq	150	testis	PAIRED	Inverse_rRNA	44421	13575	ERR3417908	ERP116168	29844322350	198962149
Monodelphis_domestica	RNA-Seq	150	liver	PAIRED	Inverse_rRNA	22505	6750	ERR3417920	ERP116168	14359982700	95733218
Monodelphis_domestica	RNA-Seq	150	liver	PAIRED	Inverse_rRNA	18005	5353	ERR3417922	ERP116168	12075320400	80502136
Monodelphis_domestica	RNA-Seq	150	muscle	PAIRED	Inverse_rRNA	29457	9143	ERR3417939	ERP116168	17461802700	116412018
Monodelphis_domestica	RNA-Seq	150	liver	PAIRED	Inverse_rRNA	26761	8251	ERR3417946	ERP116168	16266823050	108445487
Monodelphis_domestica	RNA-Seq	150	muscle	PAIRED	Inverse_rRNA	29079	9186	ERR3417954	ERP116168	17164683300	114431222
Monodelphis_domestica	RNA-Seq	150	muscle	PAIRED	Inverse_rRNA	37884	11378	ERR3417989	ERP116168	20222589150	134817261
Monodelphis_domestica	RNA-Seq	150	brain	PAIRED	Inverse_rRNA	100918	30641	ERR3418008	ERP116168	35238395850	234922639
Monodelphis_domestica	RNA-Seq	150	brain	PAIRED	Inverse_rRNA	55117	16546	ERR3418015	ERP116168	18500279700	123335198
Monodelphis_domestica	RNA-Seq	150	brain	PAIRED	Inverse_rRNA	27343	8374	ERR3418017	ERP116168	14862830100	99085534
Monodelphis_domestica	RNA-Seq	202	brain	PAIRED	cDNA	14752	9958	SRR6206899	SRP121212	9831957413	97346113
Monodelphis_domestica	RNA-Seq	202	heart	PAIRED	cDNA	16771	11310	SRR6206904	SRP121212	9089939299	89999399
Monodelphis_domestica	RNA-Seq	202	kidney	PAIRED	cDNA	15716	10565	SRR6206909	SRP121212	9729341413	96330113
Monodelphis_domestica	RNA-Seq	202	liver	PAIRED	cDNA	14446	9684	SRR6206914	SRP121212	9677835756	95820156
Monodelphis_domestica	RNA-Seq	202	lung	PAIRED	cDNA	16463	10980	SRR6206919	SRP121212	11314160592	112021392
Monodelphis_domestica	RNA-Seq	202	muscle	PAIRED	cDNA	14127	9489	SRR6206924	SRP121212	8144135000	80635000
Monodelphis_domestica	RNA-Seq	202	testis	PAIRED	cDNA	14700	9808	SRR6206928	SRP121212	10701919600	105959600
Pan_troglodytes	RNA-Seq	188	brain	PAIRED	cDNA	127985	8013.55	SRR2040584	SRP058740	5350841795	56817741
Pan_troglodytes	RNA-Seq	194	brain	PAIRED	cDNA	169964	10191.7	SRR2040585	SRP058740	7082382923	72744797
Pan_troglodytes	RNA-Seq	185	heart	PAIRED	cDNA	158731	10453.6	SRR2040586	SRP058740	5717782232	61785112
Pan_troglodytes	RNA-Seq	195	heart	PAIRED	cDNA	157319	9513.03	SRR2040587	SRP058740	7528564455	76732656
Pan_troglodytes	RNA-Seq	191	liver	PAIRED	cDNA	158570	10411.5	SRR2040588	SRP058740	7838078550	81845666
Pan_troglodytes	RNA-Seq	193	liver	PAIRED	cDNA	184576	12142.3	SRR2040589	SRP058740	7200455799	74194290
Pan_troglodytes	RNA-Seq	191	testis	PAIRED	cDNA	127483	7935.43	SRR2040590	SRP058740	6479479950	67430626
Pan_troglodytes	RNA-Seq	194	testis	PAIRED	cDNA	168793	10142.6	SRR2040591	SRP058740	7650529436	78273743
Pan_troglodytes	RNA-Seq	76	brain	SINGLE	cDNA	1455	1306	SRR306811	SRP007412	380573116	5007541
Pan_troglodytes	RNA-Seq	202	brain	PAIRED	cDNA	2686	2140	SRR306812	SRP007412	1043231929	10329029
Pan_troglodytes	RNA-Seq	202	brain	PAIRED	cDNA	3931	3178	SRR306813	SRP007412	1271852297	12592597
Pan_troglodytes	RNA-Seq	202	brain	PAIRED	cDNA	3350	2609	SRR306814	SRP007412	920220999	9111099
Pan_troglodytes	RNA-Seq	202	brain	PAIRED	cDNA	4283	3403	SRR306815	SRP007412	1220030207	12079507
Pan_troglodytes	RNA-Seq	202	brain	PAIRED	cDNA	4491	3512	SRR306816	SRP007412	702005853	6950553
Pan_troglodytes	RNA-Seq	76	cerebellum	SINGLE	cDNA	2322	1850	SRR306817	SRP007412	753912172	9919897
Pan_troglodytes	RNA-Seq	76	cerebellum	SINGLE	cDNA	1404	1096	SRR306818	SRP007412	410816860	5405485
Pan_troglodytes	RNA-Seq	76	heart	SINGLE	cDNA	2280	1807	SRR306819	SRP007412	814334984	10714934
Pan_troglodytes	RNA-Seq	76	heart	SINGLE	cDNA	3121	2478	SRR306820	SRP007412	790323924	10398999
Pan_troglodytes	RNA-Seq	76	kidney	SINGLE	cDNA	1844	1448	SRR306821	SRP007412	600894608	7906508
Pan_troglodytes	RNA-Seq	76	kidney	SINGLE	cDNA	2476	1972	SRR306822	SRP007412	763610532	10047507
Pan_troglodytes	RNA-Seq	76	liver	SINGLE	cDNA	2155	1739	SRR306823	SRP007412	641028308	8434583
Pan_troglodytes	RNA-Seq	76	liver	SINGLE	cDNA	1295	1166	SRR306824	SRP007412	351561104	4625804
Pan_troglodytes	RNA-Seq	76	testis	SINGLE	cDNA	1938	1511	SRR306825	SRP007412	507707436	6680361
Procambarus_virginalis	RNA-Seq	202	hepatopancreas	PAIRED	cDNA	42031	25123	SRR6906024	SRP136678	31182685965	308739465
Procambarus_virginalis	RNA-Seq	250	abdominal_musculature	PAIRED	cDNA	9144	3491	SRR6906025	SRP136678	7340653875	58725231
Procambarus_virginalis	RNA-Seq	202	hepatopancreas	PAIRED	cDNA	10656	6866	SRR6906026	SRP136678	7787900324	77107924
Procambarus_virginalis	RNA-Seq	202	abdominal_musculature	PAIRED	cDNA	8752	5642	SRR6906027	SRP136678	7270123925	71981425
Procambarus_virginalis	RNA-Seq	250	hepatopancreas	PAIRED	cDNA	11047	4186	SRR6906028	SRP136678	8104043500	64832348
Procambarus_virginalis	RNA-Seq	250	abdominal_musculature	PAIRED	cDNA	4719	1782	SRR6906029	SRP136678	3775806250	30206450
Scyliorhinus_torazame	RNA-Seq	342	embryo_head	PAIRED	Oligo-dT	9989	6855	DRR111746	DRP004362	6394326633	37393723
Scyliorhinus_torazame	RNA-Seq	342	embryo_head	PAIRED	Oligo-dT	10494	7376	DRR111747	DRP004362	8215761861	48045391
Scyliorhinus_torazame	RNA-Seq	342	embryo_trunk	PAIRED	Oligo-dT	10271	6996	DRR111748	DRP004362	6463386693	37797583
Scyliorhinus_torazame	RNA-Seq	342	embryo_trunk	PAIRED	Oligo-dT	10856	7609	DRR111749	DRP004362	8251100892	48252052
Scyliorhinus_torazame	RNA-Seq	254	brain	PAIRED	Oligo-dT	1602	928	DRR111750	DRP004362	1382873917	10888771
Scyliorhinus_torazame	RNA-Seq	254	brain	PAIRED	Oligo-dT	1629	943	DRR111751	DRP004362	1399830322	11022286
Scyliorhinus_torazame	RNA-Seq	254	brain	PAIRED	Oligo-dT	1704	986	DRR111752	DRP004362	1460046864	11496432
Scyliorhinus_torazame	RNA-Seq	80	whole_embryo	SINGLE	Oligo-dT	1044	469	DRR111753	DRP004362	927556000	11594450
Scyliorhinus_torazame	RNA-Seq	80	whole_embryo	SINGLE	Oligo-dT	1130	508	DRR111754	DRP004362	970934560	12136682
Scyliorhinus_torazame	RNA-Seq	80	whole_embryo	SINGLE	Oligo-dT	986	451	DRR111755	DRP004362	853088880	10663611
Scyliorhinus_torazame	RNA-Seq	80	whole_embryo	SINGLE	Oligo-dT	1005	451	DRR111756	DRP004362	902140400	11276755
Scyliorhinus_torazame	RNA-Seq	80	whole_embryo	SINGLE	Oligo-dT	1033	465	DRR111757	DRP004362	919340960	11491762
Scyliorhinus_torazame	RNA-Seq	80	whole_embryo	SINGLE	Oligo-dT	999	449	DRR111758	DRP004362	888820960	11110262
Scyliorhinus_torazame	RNA-Seq	80	whole_embryo	SINGLE	Oligo-dT	1024	462	DRR111759	DRP004362	913089600	11413620
Scyliorhinus_torazame	RNA-Seq	80	whole_embryo	SINGLE	Oligo-dT	971	435	DRR111760	DRP004362	860067680	10750846
Scyliorhinus_torazame	RNA-Seq	80	whole_embryo	SINGLE	Oligo-dT	989	443	DRR111761	DRP004362	882684240	11033553
Scyliorhinus_torazame	RNA-Seq	80	whole_embryo	SINGLE	Oligo-dT	1077	483	DRR111762	DRP004362	952362800	11904535
Scyliorhinus_torazame	RNA-Seq	80	whole_embryo	SINGLE	Oligo-dT	949	428	DRR111763	DRP004362	851326560	10641582
Scyliorhinus_torazame	RNA-Seq	80	whole_embryo	SINGLE	Oligo-dT	995	446	DRR111764	DRP004362	886818160	11085227
Scyliorhinus_torazame	RNA-Seq	80	whole_embryo	SINGLE	Oligo-dT	1244	742	DRR111765	DRP004362	1097973680	13724671
Scyliorhinus_torazame	RNA-Seq	80	whole_embryo	SINGLE	Oligo-dT	1231	729	DRR111766	DRP004362	1096999040	13712488
Scyliorhinus_torazame	RNA-Seq	80	whole_embryo	SINGLE	Oligo-dT	1193	707	DRR111767	DRP004362	1059868560	13248357
Scyliorhinus_torazame	RNA-Seq	80	whole_embryo	SINGLE	Oligo-dT	1211	717	DRR111768	DRP004362	1077309040	13466363
Scyliorhinus_torazame	RNA-Seq	80	whole_embryo	SINGLE	Oligo-dT	1235	728	DRR111769	DRP004362	1097376160	13717202
Scyliorhinus_torazame	RNA-Seq	80	whole_embryo	SINGLE	Oligo-dT	1287	760	DRR111770	DRP004362	1141344880	14266811
Scyliorhinus_torazame	RNA-Seq	80	whole_embryo	SINGLE	Oligo-dT	1272	572	DRR111771	DRP004362	1118683120	13983539
Scyliorhinus_torazame	RNA-Seq	80	whole_embryo	SINGLE	Oligo-dT	1412	840	DRR111772	DRP004362	1262576640	15782208
Scyliorhinus_torazame	RNA-Seq	80	whole_embryo	SINGLE	Oligo-dT	1545	927	DRR111773	DRP004362	1358726960	16984087
Scyliorhinus_torazame	RNA-Seq	80	whole_embryo	SINGLE	Oligo-dT	1493	889	DRR111774	DRP004362	1305658000	16320725
Scyliorhinus_torazame	RNA-Seq	80	whole_embryo	SINGLE	Oligo-dT	1512	895	DRR111775	DRP004362	1307457120	16343214
Scyliorhinus_torazame	RNA-Seq	80	whole_embryo	SINGLE	Oligo-dT	1533	909	DRR111776	DRP004362	1332274640	16653433
Scyliorhinus_torazame	RNA-Seq	80	gill	SINGLE	Oligo-dT	674	301	DRR111777	DRP004362	571690160	7146127
Scyliorhinus_torazame	RNA-Seq	80	telencephalon	SINGLE	Oligo-dT	700	319	DRR111778	DRP004362	604518080	7556476
Scyliorhinus_torazame	RNA-Seq	80	metencephalon	SINGLE	Oligo-dT	678	302	DRR111779	DRP004362	583296480	7291206
Scyliorhinus_torazame	RNA-Seq	80	medulla_oblongata	SINGLE	Oligo-dT	681	304	DRR111780	DRP004362	580029840	7250373
Scyliorhinus_torazame	RNA-Seq	80	atrium_of_the_heart	SINGLE	Oligo-dT	647	290	DRR111781	DRP004362	504609120	6307614
Scyliorhinus_torazame	RNA-Seq	80	stomach	SINGLE	Oligo-dT	718	319	DRR111782	DRP004362	542580320	6782254
Scyliorhinus_torazame	RNA-Seq	80	pancreas	SINGLE	Oligo-dT	776	346	DRR111783	DRP004362	665816240	8322703
Scyliorhinus_torazame	RNA-Seq	80	spleen	SINGLE	Oligo-dT	643	287	DRR111784	DRP004362	542543520	6781794
Scyliorhinus_torazame	RNA-Seq	80	ovary	SINGLE	Oligo-dT	697	310	DRR111785	DRP004362	618546560	7731832
Scyliorhinus_torazame	RNA-Seq	80	intestine	SINGLE	Oligo-dT	814	352	DRR111786	DRP004362	705102640	8813783
Scyliorhinus_torazame	RNA-Seq	80	rectum	SINGLE	Oligo-dT	749	333	DRR111787	DRP004362	655974800	8199685
Scyliorhinus_torazame	RNA-Seq	80	liver	SINGLE	Oligo-dT	546	213	DRR111788	DRP004362	392580480	4907256
Scyliorhinus_torazame	RNA-Seq	80	kidney	SINGLE	Oligo-dT	778	343	DRR111789	DRP004362	598171600	7477145
Scyliorhinus_torazame	RNA-Seq	80	optic_tectum	SINGLE	Oligo-dT	735	326	DRR111790	DRP004362	613453280	7668166
Scyliorhinus_torazame	RNA-Seq	80	pituitary_without_ventral_lobe	SINGLE	Oligo-dT	761	337	DRR111791	DRP004362	688475440	8605943
Scyliorhinus_torazame	RNA-Seq	80	hypothalamus	SINGLE	Oligo-dT	777	345	DRR111792	DRP004362	658132400	8226655
Scyliorhinus_torazame	RNA-Seq	80	olfactory_sac	SINGLE	Oligo-dT	830	367	DRR111793	DRP004362	646937200	8086715
Scyliorhinus_torazame	RNA-Seq	80	gallbladder	SINGLE	Oligo-dT	828	368	DRR111794	DRP004362	618893360	7736167
Scyliorhinus_torazame	RNA-Seq	80	eye	SINGLE	Oligo-dT	761	336	DRR111795	DRP004362	664949760	8311872
Scyliorhinus_torazame	RNA-Seq	80	ampullae_of_lorenzini	SINGLE	Oligo-dT	799	345	DRR111796	DRP004362	675929360	8449117
Scyliorhinus_torazame	RNA-Seq	80	testis	SINGLE	Oligo-dT	738	322	DRR111797	DRP004362	662731760	8284147
Scyliorhinus_torazame	RNA-Seq	80	kidney	SINGLE	Oligo-dT	764	327	DRR111798	DRP004362	572223760	7152797
Scyliorhinus_torazame	RNA-Seq	80	leydig_organ	SINGLE	Oligo-dT	840	360	DRR111799	DRP004362	443066480	5538331
Scyliorhinus_torazame	RNA-Seq	80	epididymis	SINGLE	Oligo-dT	802	344	DRR111800	DRP004362	693866000	8673325
Scyliorhinus_torazame	RNA-Seq	80	telencephalon	SINGLE	Oligo-dT	790	370	DRR111801	DRP004362	654355200	8179440
Scyliorhinus_torazame	RNA-Seq	80	hypothalamus	SINGLE	Oligo-dT	838	392	DRR111802	DRP004362	708044800	8850560
Scyliorhinus_torazame	RNA-Seq	80	diencephalon_except_the_hypothalamus_pituitary_gland_saccus_vasculosus	SINGLE	Oligo-dT	746	354	DRR111803	DRP004362	620337200	7754215
Scyliorhinus_torazame	RNA-Seq	80	saccus_vasculosus	SINGLE	Oligo-dT	738	345	DRR111804	DRP004362	617881280	7723516
Scyliorhinus_torazame	RNA-Seq	80	optic_tectum	SINGLE	Oligo-dT	767	360	DRR111805	DRP004362	635093520	7938669
Scyliorhinus_torazame	RNA-Seq	80	metencephalon	SINGLE	Oligo-dT	678	317	DRR111806	DRP004362	559940320	6999254
Scyliorhinus_torazame	RNA-Seq	80	medulla_oblongata	SINGLE	Oligo-dT	709	333	DRR111807	DRP004362	584615200	7307690
Scyliorhinus_torazame	RNA-Seq	80	spinal_cord	SINGLE	Oligo-dT	799	376	DRR111808	DRP004362	661553440	8269418
Scyliorhinus_torazame	RNA-Seq	80	pituitary_without_ventral_lobe_of_hypophysis	SINGLE	Oligo-dT	775	361	DRR111809	DRP004362	706305920	8828824
Scyliorhinus_torazame	RNA-Seq	80	ventral_lobe_of_hypophysis	SINGLE	Oligo-dT	731	343	DRR111810	DRP004362	619217280	7740216
Scyliorhinus_torazame	RNA-Seq	80	gallbladder	SINGLE	Oligo-dT	751	353	DRR111811	DRP004362	577429360	7217867
Scyliorhinus_torazame	RNA-Seq	80	rectal_gland	SINGLE	Oligo-dT	757	358	DRR111812	DRP004362	532212640	6652658
Scyliorhinus_torazame	RNA-Seq	80	interrenal_gland	SINGLE	Oligo-dT	740	346	DRR111813	DRP004362	558957440	6986968
Scyliorhinus_torazame	RNA-Seq	80	epigonal_organ	SINGLE	Oligo-dT	707	333	DRR111814	DRP004362	505113760	6313922
Scyliorhinus_torazame	RNA-Seq	80	rectum	SINGLE	Oligo-dT	688	322	DRR111815	DRP004362	572137440	7151718
Scyliorhinus_torazame	RNA-Seq	80	olfactory_bulb	SINGLE	Oligo-dT	703	330	DRR111816	DRP004362	599359360	7491992
Scyliorhinus_torazame	RNA-Seq	80	eye	SINGLE	Oligo-dT	4593	2393	DRR111817	DRP004362	3844521840	48056523
Scyliorhinus_torazame	RNA-Seq	80	atrium_of_the_heart	SINGLE	Oligo-dT	654	296	DRR111818	DRP004362	515832560	6447907
Scyliorhinus_torazame	RNA-Seq	80	ventricle_of_the_heart	SINGLE	Oligo-dT	695	319	DRR111819	DRP004362	486643840	6083048
Scyliorhinus_torazame	RNA-Seq	80	liver	SINGLE	Oligo-dT	728	329	DRR111820	DRP004362	616175040	7702188
Scyliorhinus_torazame	RNA-Seq	80	stomach	SINGLE	Oligo-dT	686	309	DRR111821	DRP004362	513448240	6418103
Scyliorhinus_torazame	RNA-Seq	80	intestine	SINGLE	Oligo-dT	637	287	DRR111822	DRP004362	546594320	6832429
Scyliorhinus_torazame	RNA-Seq	80	pancreas	SINGLE	Oligo-dT	672	301	DRR111823	DRP004362	556812320	6960154
Scyliorhinus_torazame	RNA-Seq	80	spleen	SINGLE	Oligo-dT	656	298	DRR111824	DRP004362	514828560	6435357
Scyliorhinus_torazame	RNA-Seq	80	kidney	SINGLE	Oligo-dT	729	329	DRR111825	DRP004362	558508160	6981352
Scyliorhinus_torazame	RNA-Seq	80	muscle	SINGLE	Oligo-dT	627	285	DRR111826	DRP004362	490089600	6126120
Scyliorhinus_torazame	RNA-Seq	80	testis	SINGLE	Oligo-dT	705	321	DRR111827	DRP004362	646515280	8081441
Scyliorhinus_torazame	RNA-Seq	80	epididymis	SINGLE	Oligo-dT	729	329	DRR111828	DRP004362	630326480	7879081
Scyliorhinus_torazame	RNA-Seq	80	leydig_organ	SINGLE	Oligo-dT	590	267	DRR111829	DRP004362	337852560	4223157
Scyliorhinus_torazame	RNA-Seq	80	gill	SINGLE	Oligo-dT	605	273	DRR111830	DRP004362	495608480	6195106
Scyliorhinus_torazame	RNA-Seq	80	olfactory_sac	SINGLE	Oligo-dT	658	299	DRR111831	DRP004362	561787520	7022344
Scyliorhinus_torazame	RNA-Seq	80	tongue_epithelium	SINGLE	Oligo-dT	685	309	DRR111832	DRP004362	586228720	7327859
Scyliorhinus_torazame	RNA-Seq	80	oral_epithelium	SINGLE	Oligo-dT	621	281	DRR111833	DRP004362	530236000	6627950
Scyliorhinus_torazame	RNA-Seq	80	skin_epithelium	SINGLE	Oligo-dT	696	314	DRR111834	DRP004362	591257920	7390724
Scyliorhinus_torazame	RNA-Seq	254	whole_embryo	PAIRED	Oligo-dT	5353	2192	SRR5590386	SRP098950	3815727446	30045098
Scyliorhinus_torazame	RNA-Seq	254	whole_embryo	PAIRED	Oligo-dT	4923	2012	SRR5590387	SRP098950	3355672867	26422621
Scyliorhinus_torazame	RNA-Seq	254	whole_embryo	PAIRED	Oligo-dT	5304	2173	SRR5590388	SRP098950	3782095052	29780276
Scyliorhinus_torazame	RNA-Seq	254	whole_embryo	PAIRED	Oligo-dT	5109	2092	SRR5590389	SRP098950	3706846917	29187771
Scyliorhinus_torazame	RNA-Seq	254	whole_embryo	PAIRED	Oligo-dT	5347	2164	SRR5590390	SRP098950	3835833705	30203415
Scyliorhinus_torazame	RNA-Seq	254	whole_embryo	PAIRED	Oligo-dT	5126	2081	SRR5590391	SRP098950	3595429182	28310466
Scyliorhinus_torazame	RNA-Seq	254	whole_embryo	PAIRED	Oligo-dT	5543	2249	SRR5590392	SRP098950	3886538709	30602667
Sphenodon_punctatus	RNA-Seq	100	na	PAIRED	Oligo-dT	1515	1030	SRR485948	SRP012182	938592950	18771859
Sphenodon_punctatus	RNA-Seq	200	blood	PAIRED	cDNA	26316	9620	SRR7084910	SRP144081	17809982400	178099824
						3.85771e+06				2073604794517	19461774761

## Sheet: Table S2-2
Table S2-2. Details of the RNA-Seq dataset of the SeconSpeciesSet.
scientific_name	library_layout	library_strategy	run_accession	library_selection	study_accession	Tissue	UniqMapped reads	UniqMapped Bases	MBases
Amphibalanus amphitrite	PAIRED	RNA-Seq	SRR10907042	Oligo-dT	PRJNA601884	#N/A	6699246	1004886900	8543.96
Amphibalanus amphitrite	PAIRED	RNA-Seq	SRR10907043	Oligo-dT	PRJNA601884	#N/A	5962806	894420900	8793.33
Amphibalanus amphitrite	PAIRED	RNA-Seq	SRR10907044	Oligo-dT	PRJNA601884	#N/A	6940388	1041058200	7928.44
Amphibalanus amphitrite	PAIRED	RNA-Seq	SRR10907045	Oligo-dT	PRJNA601884	#N/A	8390912	1258636800	8002.16
Amphibalanus amphitrite	PAIRED	RNA-Seq	SRR10907046	Oligo-dT	PRJNA601884	#N/A	6717017	1007552550	6982.87
Amphibalanus amphitrite	PAIRED	RNA-Seq	SRR10907047	Oligo-dT	PRJNA601884	#N/A	13688818	2053322700	10300.3
Amphibalanus amphitrite	PAIRED	RNA-Seq	SRR1818427	cDNA	PRJNA271096	#N/A	22074351	2213924340	4228.23
Amphibalanus amphitrite	PAIRED	RNA-Seq	SRR1818428	cDNA	PRJNA271096	#N/A	29395392	2946795402	5332.55
Amphibalanus amphitrite	PAIRED	RNA-Seq	SRR1818430	cDNA	PRJNA271096	#N/A	26477924	2654850862	4831.85
Amphibalanus amphitrite	PAIRED	RNA-Seq	SRR1818694	cDNA	PRJNA271096	#N/A	23061472	2310833012	4426.18
Amphibalanus amphitrite	PAIRED	RNA-Seq	SRR1818700	cDNA	PRJNA271096	#N/A	23621379	2366721696	4593.14
Amphibalanus amphitrite	PAIRED	RNA-Seq	SRR1818704	cDNA	PRJNA271096	#N/A	27409998	2745260268	5395.95
Anarrhichthys ocellatus	PAIRED	RNA-Seq	SRR11860505	PolyA	PRJNA496475	Adipose	92781832	13917274800	17710
Anarrhichthys ocellatus	PAIRED	RNA-Seq	SRR11860506	PolyA	PRJNA496475	Heart	88458233	13268734950	18877.8
Anarrhichthys ocellatus	PAIRED	RNA-Seq	SRR11860507	PolyA	PRJNA496475	Hind gut	114235971	17135395650	20304.5
Anarrhichthys ocellatus	PAIRED	RNA-Seq	SRR11860508	PolyA	PRJNA496475	Kidney	109245176	16386776400	19334
Anarrhichthys ocellatus	PAIRED	RNA-Seq	SRR11860509	PolyA	PRJNA496475	Liver	74638608	11195791200	17515.7
Anarrhichthys ocellatus	PAIRED	RNA-Seq	SRR11860510	PolyA	PRJNA496475	Pituitary	73855139	11078270850	18200.6
Anarrhichthys ocellatus	PAIRED	202	SRR11860511	PolyA	PRJNA496475	White muscle	99483515	14922527250	17432.9
Branchiostoma floridae	PAIRED	RNA-Seq	SRR12011549	cDNA	PRJNA602496	muscle	15857288	2378593200	3393.05
Branchiostoma floridae	PAIRED	RNA-Seq	SRR12011550	cDNA	PRJNA602496	muscle	25682925	3852438750	5567.36
Branchiostoma floridae	PAIRED	RNA-Seq	SRR12011551	cDNA	PRJNA602496	muscle	19902462	2985369300	4181.25
Branchiostoma floridae	PAIRED	RNA-Seq	SRR12011552	cDNA	PRJNA602496	muscle	25706217	3855932550	5509.12
Branchiostoma floridae	PAIRED	RNA-Seq	SRR12011553	cDNA	PRJNA602496	muscle	23241043	3486156450	4979.01
Branchiostoma floridae	PAIRED	RNA-Seq	SRR12011555	cDNA	PRJNA602496	muscle	23373662	3506049300	5013.9
Branchiostoma floridae	PAIRED	RNA-Seq	SRR12011556	cDNA	PRJNA602496	muscle	50433170	7564975500	11040.3
Branchiostoma floridae	PAIRED	RNA-Seq	SRR12011557	cDNA	PRJNA602496	muscle	35290052	5293507800	7781.32
Branchiostoma floridae	PAIRED	RNA-Seq	SRR12011558	cDNA	PRJNA602496	gonad	35974856	5396228400	8900.05
Branchiostoma floridae	PAIRED	RNA-Seq	SRR12011559	cDNA	PRJNA602496	gonad	38948927	5842339050	9464.22
Branchiostoma floridae	PAIRED	RNA-Seq	SRR12011560	cDNA	PRJNA602496	gonad	41636214	6245432100	9530.69
Branchiostoma floridae	PAIRED	RNA-Seq	SRR12011561	cDNA	PRJNA602496	gonad	14045299	2106794850	3083.97
Branchiostoma floridae	PAIRED	RNA-Seq	SRR12011562	cDNA	PRJNA602496	gonad	14408623	2161293450	3157.7
Branchiostoma floridae	PAIRED	RNA-Seq	SRR12011563	cDNA	PRJNA602496	gonad	20071030	3010654500	4461.83
Branchiostoma floridae	PAIRED	RNA-Seq	SRR12011564	cDNA	PRJNA602496	gonad	18880538	2832080700	4131.14
Branchiostoma floridae	PAIRED	RNA-Seq	SRR12011566	cDNA	PRJNA602496	gonad	16503890	2475583500	3647.75
Branchiostoma floridae	PAIRED	RNA-Seq	SRR12011567	cDNA	PRJNA602496	gonad	16312765	2446914750	4656.22
Branchiostoma floridae	PAIRED	RNA-Seq	SRR12011568	cDNA	PRJNA602496	gonad	16566589	2484988350	4982.11
Branchiostoma floridae	PAIRED	RNA-Seq	SRR12011569	cDNA	PRJNA602496	gonad	12019786	1802967900	3575.81
Branchiostoma floridae	PAIRED	RNA-Seq	SRR12011570	cDNA	PRJNA602496	gonad	17217872	2582680800	4339.79
Branchiostoma floridae	PAIRED	RNA-Seq	SRR12011571	cDNA	PRJNA602496	gonad	34654138	5198120700	7907.58
Branchiostoma floridae	PAIRED	RNA-Seq	SRR12011572	cDNA	PRJNA602496	gonad	29654255	4448138250	6266.32
Branchiostoma floridae	PAIRED	RNA-Seq	SRR12011573	cDNA	PRJNA602496	gonad	33181856	4977278400	7193.8
Branchiostoma floridae	PAIRED	RNA-Seq	SRR9865923	cDNA	PRJNA556757	vegetal tier	27839277	5038909137	9494.44
Branchiostoma floridae	PAIRED	RNA-Seq	SRR9865924	cDNA	PRJNA556757	vegetal tier	31816977	5758872837	10422.1
Branchiostoma floridae	PAIRED	RNA-Seq	SRR9865926	cDNA	PRJNA556757	vegetal tier	27703416	5014318296	9256
Branchiostoma floridae	PAIRED	RNA-Seq	SRR9865927	cDNA	PRJNA556757	germ granule-negative blastomere	20560905	3721523805	8539.91
Branchiostoma floridae	PAIRED	RNA-Seq	SRR9865928	cDNA	PRJNA556757	germ granule-negative blastomere	23227059	4204097679	9388.14
Branchiostoma floridae	PAIRED	RNA-Seq	SRR9865929	cDNA	PRJNA556757	germ granule-positive blastomere	22132499	4005982319	8382.34
Branchiostoma floridae	PAIRED	RNA-Seq	SRR9865930	cDNA	PRJNA556757	germ granule-positive blastomere	29243651	5293100831	9314.1
Branchiostoma floridae	PAIRED	RNA-Seq	SRR9865931	cDNA	PRJNA556757	germ granule-negative blastomere	22607552	4091966912	8463.13
Branchiostoma floridae	PAIRED	RNA-Seq	SRR9865932	cDNA	PRJNA556757	germ granule-negative blastomere	25940646	4695256926	9899.08
Branchiostoma floridae	PAIRED	RNA-Seq	SRR9865933	cDNA	PRJNA556757	germ granule-positive blastomere	24720000	4474320000	8769.36
Branchiostoma floridae	PAIRED	RNA-Seq	SRR9865934	cDNA	PRJNA556757	germ granule-positive blastomere	24341029	4405726249	9685.72
Branchiostoma floridae	PAIRED	RNA-Seq	SRR9865935	cDNA	PRJNA556757	germ granule-positive blastomere	18768654	3397126374	8384.91
Branchiostoma floridae	PAIRED	RNA-Seq	SRR9865936	cDNA	PRJNA556757	germ granule-positive blastomere	22364648	4048001288	8256.76
Branchiostoma floridae	PAIRED	RNA-Seq	SRR9865937	cDNA	PRJNA556757	vegetal tier	29632281	5363442861	9392.99
Branchiostoma floridae	PAIRED	RNA-Seq	SRR9865938	cDNA	PRJNA556757	vegetal tier	26952329	4878371549	8419.71
Branchiostoma floridae	PAIRED	RNA-Seq	SRR9865939	cDNA	PRJNA556757	germ granule-negative blastomere	23503965	4254217665	8955.32
Branchiostoma floridae	PAIRED	RNA-Seq	SRR9865940	cDNA	PRJNA556757	germ granule-negative blastomere	33057935	5983486235	10675.2
Branchiostoma floridae	PAIRED	RNA-Seq	SRR9865941	cDNA	PRJNA556757	animal tier	25294575	4578318075	8928.12
Branchiostoma floridae	PAIRED	RNA-Seq	SRR9865942	cDNA	PRJNA556757	animal tier	27726481	5018493061	9412.85
Branchiostoma floridae	PAIRED	RNA-Seq	SRR9865943	cDNA	PRJNA556757	animal tier	29247223	5293747363	9585.91
Branchiostoma floridae	PAIRED	RNA-Seq	SRR9865944	cDNA	PRJNA556757	animal tier	27408779	4960988999	9053.23
Branchiostoma floridae	PAIRED	RNA-Seq	SRR9865945	cDNA	PRJNA556757	animal tier	27449155	4968297055	9764.81
Branchiostoma floridae	PAIRED	RNA-Seq	SRR9865946	cDNA	PRJNA556757	animal tier	26234619	4748466039	9543.11
Ciona savignyi	PAIRED	RNA-Seq	SRR6431991	cDNA	PRJNA427851	#N/A	25974462	3896169300	6539.84
Ciona savignyi	PAIRED	RNA-Seq	SRR6431992	cDNA	PRJNA427851	#N/A	28049885	4207482750	7061.61
Ciona savignyi	PAIRED	RNA-Seq	SRR6431993	cDNA	PRJNA427851	#N/A	32202355	4830353250	8320.65
Ciona savignyi	PAIRED	RNA-Seq	SRR6431994	cDNA	PRJNA427851	#N/A	26742480	4011372000	6609.35
Ciona savignyi	PAIRED	RNA-Seq	SRR6431995	cDNA	PRJNA427851	#N/A	29787304	4468095600	7619.33
Ciona savignyi	PAIRED	RNA-Seq	SRR6431996	cDNA	PRJNA427851	#N/A	26545477	3981821550	7014.3
Ciona savignyi	PAIRED	RNA-Seq	SRR6431997	cDNA	PRJNA427851	#N/A	28476271	4271440650	7203.81
Ciona savignyi	PAIRED	RNA-Seq	SRR7503161	Oligo-dT	PRJNA480375	#N/A	16929378	2539406700	5700.49
Ciona savignyi	PAIRED	RNA-Seq	SRR7503162	Oligo-dT	PRJNA480375	#N/A	14255031	2138254650	4731.19
Ciona savignyi	PAIRED	RNA-Seq	SRR7503163	Oligo-dT	PRJNA480375	#N/A	14169840	2125476000	4730.84
Ciona savignyi	PAIRED	RNA-Seq	SRR7503164	Oligo-dT	PRJNA480375	#N/A	18203476	2730521400	5773.77
Ciona savignyi	PAIRED	RNA-Seq	SRR7503165	Oligo-dT	PRJNA480375	#N/A	28183166	4227474900	8116.69
Ciona savignyi	PAIRED	RNA-Seq	SRR7503166	Oligo-dT	PRJNA480375	#N/A	27888687	4183303050	8779.42
Ciona savignyi	PAIRED	RNA-Seq	SRR7503167	Oligo-dT	PRJNA480375	#N/A	16529710	2479456500	4982.2
Ciona savignyi	PAIRED	RNA-Seq	SRR7503168	Oligo-dT	PRJNA480375	#N/A	15414820	2312223000	4586.4
Ciona savignyi	PAIRED	RNA-Seq	SRR7503169	Oligo-dT	PRJNA480375	#N/A	23484966	3522744900	6851.06
Ciona savignyi	PAIRED	RNA-Seq	SRR7503170	Oligo-dT	PRJNA480375	#N/A	21190105	3178515750	5990.3
Ciona savignyi	PAIRED	RNA-Seq	SRR7503171	Oligo-dT	PRJNA480375	#N/A	14349627	2152444050	4639.03
Ciona savignyi	PAIRED	RNA-Seq	SRR7503172	Oligo-dT	PRJNA480375	#N/A	16275259	2441288850	5103.05
Ciona savignyi	PAIRED	RNA-Seq	SRR7503173	Oligo-dT	PRJNA480375	#N/A	23524740	3528711000	6699.94
Ciona savignyi	PAIRED	RNA-Seq	SRR7503174	Oligo-dT	PRJNA480375	#N/A	23495113	3524266950	6818.72
Ciona savignyi	PAIRED	RNA-Seq	SRR7503175	Oligo-dT	PRJNA480375	#N/A	18144914	2721737100	6317.6
Ciona savignyi	PAIRED	RNA-Seq	SRR7503176	Oligo-dT	PRJNA480375	#N/A	28153983	4223097450	8408.23
Ciona savignyi	PAIRED	RNA-Seq	SRR7503177	Oligo-dT	PRJNA480375	#N/A	40373208	6055981200	11744.7
Ciona savignyi	PAIRED	RNA-Seq	SRR7503178	Oligo-dT	PRJNA480375	#N/A	23915371	3587305650	6873.61
Ciona savignyi	PAIRED	RNA-Seq	SRR7503179	Oligo-dT	PRJNA480375	#N/A	18533087	2779963050	5652.81
Ciona savignyi	PAIRED	RNA-Seq	SRR7503180	Oligo-dT	PRJNA480375	#N/A	19473425	2921013750	6892.24
Ciona savignyi	PAIRED	RNA-Seq	SRR7503181	Oligo-dT	PRJNA480375	#N/A	35952493	5392873950	9435.04
Ciona savignyi	PAIRED	RNA-Seq	SRR7503182	Oligo-dT	PRJNA480375	#N/A	22866734	3430010100	6928.01
Ciona savignyi	PAIRED	RNA-Seq	SRR7503183	Oligo-dT	PRJNA480375	#N/A	15610920	2341638000	5557.51
Ciona savignyi	PAIRED	RNA-Seq	SRR7503184	Oligo-dT	PRJNA480375	#N/A	19574140	2936121000	5843.89
Ciona savignyi	PAIRED	RNA-Seq	SRR7503185	Oligo-dT	PRJNA480375	#N/A	19693554	2954033100	5269.29
Ciona savignyi	PAIRED	RNA-Seq	SRR7503186	Oligo-dT	PRJNA480375	#N/A	24403798	3660569700	6891.42
Ciona savignyi	PAIRED	RNA-Seq	SRR7503187	Oligo-dT	PRJNA480375	#N/A	18946071	2841910650	5452.41
Ciona savignyi	PAIRED	RNA-Seq	SRR7503188	Oligo-dT	PRJNA480375	#N/A	20747302	3112095300	5994.67
Ciona savignyi	PAIRED	RNA-Seq	SRR7503189	Oligo-dT	PRJNA480375	#N/A	16968680	2545302000	5678.15
Ciona savignyi	PAIRED	RNA-Seq	SRR7503190	Oligo-dT	PRJNA480375	#N/A	19249408	2887411200	6101.46
Ciona savignyi	PAIRED	RNA-Seq	SRR7503191	Oligo-dT	PRJNA480375	#N/A	15522531	2328379650	4836.05
Ciona savignyi	PAIRED	RNA-Seq	SRR7503192	Oligo-dT	PRJNA480375	#N/A	23833713	3575056950	7031.28
Ciona savignyi	PAIRED	RNA-Seq	SRR7503193	Oligo-dT	PRJNA480375	#N/A	18394806	2759220900	5381.65
Ciona savignyi	PAIRED	RNA-Seq	SRR7503194	Oligo-dT	PRJNA480375	#N/A	19739101	2960865150	5563.16
Ciona savignyi	PAIRED	RNA-Seq	SRR7503195	Oligo-dT	PRJNA480375	#N/A	20444033	3066604950	6374.65
Ciona savignyi	PAIRED	RNA-Seq	SRR7503196	Oligo-dT	PRJNA480375	#N/A	33327861	4999179150	10089.2
Ciona savignyi	PAIRED	RNA-Seq	SRR7503197	Oligo-dT	PRJNA480375	#N/A	24800379	3720056850	7383.93
Ciona savignyi	PAIRED	RNA-Seq	SRR7503198	Oligo-dT	PRJNA480375	#N/A	16696508	2504476200	5232.38
Ciona savignyi	PAIRED	RNA-Seq	SRR7503199	Oligo-dT	PRJNA480375	#N/A	19170662	2875599300	5418.13
Ciona savignyi	PAIRED	RNA-Seq	SRR7503200	Oligo-dT	PRJNA480375	#N/A	15239371	2285905650	4622.28
Ciona savignyi	PAIRED	RNA-Seq	SRR7503201	Oligo-dT	PRJNA480375	#N/A	35301489	5295223350	9469.75
Ciona savignyi	PAIRED	RNA-Seq	SRR7503202	Oligo-dT	PRJNA480375	#N/A	23159983	3473997450	6926.97
Ciona savignyi	PAIRED	RNA-Seq	SRR7503203	Oligo-dT	PRJNA480375	#N/A	17272276	2590841400	5041.94
Ciona savignyi	PAIRED	RNA-Seq	SRR7503204	Oligo-dT	PRJNA480375	#N/A	16000242	2400036300	4976.08
Ciona savignyi	PAIRED	RNA-Seq	SRR7503205	Oligo-dT	PRJNA480375	#N/A	17773501	2666025150	5555.6
Cyclopterus lumpus	PAIRED	RNA-Seq	ERR2249214	DNase	PRJEB24451	#N/A	32642195	4078872435	4615.26
Cyclopterus lumpus	PAIRED	RNA-Seq	ERR2249215	DNase	PRJEB24451	#N/A	28950674	3615232112	4155.81
Cyclopterus lumpus	PAIRED	RNA-Seq	ERR2249216	DNase	PRJEB24451	#N/A	32030620	4001171306	4556.86
Cyclopterus lumpus	PAIRED	RNA-Seq	ERR2249217	DNase	PRJEB24451	#N/A	29510600	3681818462	4195.87
Cyclopterus lumpus	PAIRED	RNA-Seq	ERR2249218	DNase	PRJEB24451	#N/A	30411217	3801127554	4567.46
Cyclopterus lumpus	PAIRED	RNA-Seq	ERR2249219	DNase	PRJEB24451	#N/A	36142415	4517394003	5144.06
Cyclopterus lumpus	PAIRED	RNA-Seq	ERR2249220	DNase	PRJEB24451	#N/A	25695246	3203344458	3742.99
Cyclopterus lumpus	PAIRED	RNA-Seq	ERR2249221	DNase	PRJEB24451	#N/A	31996625	3995810064	4689.89
Cyclopterus lumpus	PAIRED	RNA-Seq	ERR2249222	DNase	PRJEB24451	#N/A	29288306	3656383787	4316.78
Cyclopterus lumpus	PAIRED	RNA-Seq	ERR2249223	DNase	PRJEB24451	#N/A	27364416	3417181726	4003.89
Cyclopterus lumpus	PAIRED	RNA-Seq	ERR2249224	DNase	PRJEB24451	#N/A	30393593	3797020549	4512.89
Cyclopterus lumpus	PAIRED	RNA-Seq	ERR2249225	DNase	PRJEB24451	#N/A	25504786	3185724242	4210.58
Cyclopterus lumpus	PAIRED	RNA-Seq	ERR2249226	DNase	PRJEB24451	#N/A	28735778	3589748472	4650.19
Cyclopterus lumpus	PAIRED	RNA-Seq	SRR10740658	PolyA	PRJNA596743	Liver	70860798	7156940598	8372.35
Cyclopterus lumpus	PAIRED	RNA-Seq	SRR10740659	PolyA	PRJNA596743	Head kidney	64525224	6517047624	7645.37
Cyclopterus lumpus	PAIRED	RNA-Seq	SRR10740660	PolyA	PRJNA596743	Head kidney	59304605	5989765105	7543.39
Cyclopterus lumpus	PAIRED	RNA-Seq	SRR10740661	PolyA	PRJNA596743	Head kidney	66636909	6730327809	8396.58
Cyclopterus lumpus	PAIRED	RNA-Seq	SRR10740662	PolyA	PRJNA596743	Head kidney	69236321	6992868421	8404.24
Cyclopterus lumpus	PAIRED	RNA-Seq	SRR10740663	PolyA	PRJNA596743	Head kidney	58175363	5875711663	6985.81
Cyclopterus lumpus	PAIRED	RNA-Seq	SRR10740664	PolyA	PRJNA596743	Head kidney	71673514	7239024914	8621.83
Cyclopterus lumpus	PAIRED	RNA-Seq	SRR10740665	PolyA	PRJNA596743	Spleen	60458471	6106305571	7197.86
Cyclopterus lumpus	PAIRED	RNA-Seq	SRR10740666	PolyA	PRJNA596743	Spleen	59601167	6019717867	7507.35
Cyclopterus lumpus	PAIRED	RNA-Seq	SRR10740667	PolyA	PRJNA596743	Spleen	61287523	6190039823	7590.25
Cyclopterus lumpus	PAIRED	RNA-Seq	SRR10740668	PolyA	PRJNA596743	Spleen	65146592	6579805792	7914.89
Cyclopterus lumpus	PAIRED	RNA-Seq	SRR10740669	PolyA	PRJNA596743	Spleen	64915013	6556416313	7754.95
Cyclopterus lumpus	PAIRED	RNA-Seq	SRR10740670	PolyA	PRJNA596743	Spleen	61934561	6255390661	7421.72
Cyclopterus lumpus	PAIRED	RNA-Seq	SRR10740671	PolyA	PRJNA596743	Spleen	71937701	7265707801	9004.09
Cyclopterus lumpus	PAIRED	RNA-Seq	SRR10740672	PolyA	PRJNA596743	Head kidney	80755322	8156287522	9679.84
Cyclopterus lumpus	PAIRED	RNA-Seq	SRR10740673	PolyA	PRJNA596743	Spleen	63644530	6428097530	8344.01
Cyclopterus lumpus	PAIRED	RNA-Seq	SRR10740674	PolyA	PRJNA596743	Spleen	62791998	6341991798	7599.14
Cyclopterus lumpus	PAIRED	RNA-Seq	SRR10740675	PolyA	PRJNA596743	Liver	54663171	5520980271	7356.56
Cyclopterus lumpus	PAIRED	RNA-Seq	SRR10740676	PolyA	PRJNA596743	Liver	69407745	7010182245	8489.36
Cyclopterus lumpus	PAIRED	RNA-Seq	SRR10740677	PolyA	PRJNA596743	Liver	56380593	5694439893	6725.63
Cyclopterus lumpus	PAIRED	RNA-Seq	SRR10740678	PolyA	PRJNA596743	Liver	68724414	6941165814	8046.23
Cyclopterus lumpus	PAIRED	RNA-Seq	SRR10740679	PolyA	PRJNA596743	Liver	81632347	8244867047	9643.61
Cyclopterus lumpus	PAIRED	RNA-Seq	SRR10740680	PolyA	PRJNA596743	Liver	54767614	5531529014	6818.02
Cyclopterus lumpus	PAIRED	RNA-Seq	SRR10740681	PolyA	PRJNA596743	Liver	69466970	7016163970	8131.6
Cyclopterus lumpus	PAIRED	RNA-Seq	SRR10740682	PolyA	PRJNA596743	Liver	75261074	7601368474	8668.88
Cyclopterus lumpus	PAIRED	RNA-Seq	SRR10740683	PolyA	PRJNA596743	Head kidney	70788893	7149678193	8318.15
Cyclopterus lumpus	PAIRED	RNA-Seq	SRR10740684	PolyA	PRJNA596743	Head kidney	75360840	7611444840	9174.22
Hydra vulgaris	PAIRED	RNA-Seq	SRR12070420	cDNA	PRJNA641135	Mid-Body Column	59257969	8947953319	10533.2
Hydra vulgaris	PAIRED	RNA-Seq	SRR12070421	cDNA	PRJNA641135	Mid-Body Column	53360759	8057474609	9562.1
Hydra vulgaris	PAIRED	RNA-Seq	SRR12070422	cDNA	PRJNA641135	Mid-Body Column	47723024	7206176624	8514.07
Hydra vulgaris	PAIRED	RNA-Seq	SRR12070423	cDNA	PRJNA641135	Mid-Body Column	45540385	6876598135	8152.55
Hydra vulgaris	PAIRED	RNA-Seq	SRR12070424	cDNA	PRJNA641135	Mid-Body Column	41033701	6196088851	7158.47
Hydra vulgaris	PAIRED	RNA-Seq	SRR12070425	cDNA	PRJNA641135	Mid-Body Column	43155856	6516534256	7697.45
Hydra vulgaris	PAIRED	RNA-Seq	SRR12070426	cDNA	PRJNA641135	Mid-Body Column	61762809	9326184159	10971.1
Hydra vulgaris	PAIRED	RNA-Seq	SRR12070427	cDNA	PRJNA641135	Mid-Body Column	44339976	6695336376	7865.42
Hydra vulgaris	PAIRED	RNA-Seq	SRR12070428	cDNA	PRJNA641135	Mid-Body Column	53204262	8033843562	9477.99
Hydra vulgaris	PAIRED	RNA-Seq	SRR12070429	cDNA	PRJNA641135	Mid-Body Column	44628490	6738901990	8043.92
Hydra vulgaris	PAIRED	RNA-Seq	SRR12070430	cDNA	PRJNA641135	Mid-Body Column	47234378	7132391078	8471.76
Hydra vulgaris	PAIRED	RNA-Seq	SRR12070431	cDNA	PRJNA641135	Mid-Body Column	51376145	7757797895	9276.95
Hydra vulgaris	PAIRED	RNA-Seq	SRR12070432	cDNA	PRJNA641135	Mid-Body Column	58083380	8770590380	10425.7
Hydra vulgaris	PAIRED	RNA-Seq	SRR12070433	cDNA	PRJNA641135	Mid-Body Column	58087719	8771245569	10401.7
Hydra vulgaris	PAIRED	RNA-Seq	SRR12070434	cDNA	PRJNA641135	Mid-Body Column	49812868	7521743068	8977.56
Hydra vulgaris	PAIRED	RNA-Seq	SRR12070435	cDNA	PRJNA641135	Mid-Body Column	64085324	9676883924	11469.9
Hydra vulgaris	PAIRED	RNA-Seq	SRR12070436	cDNA	PRJNA641135	Mid-Body Column	53451834	8071226934	9580.06
Hydra vulgaris	PAIRED	RNA-Seq	SRR12070437	cDNA	PRJNA641135	Mid-Body Column	63854366	9642009266	11552.2
Hydra vulgaris	PAIRED	RNA-Seq	SRR12070438	cDNA	PRJNA641135	Mid-Body Column	42373322	6398371622	7816.76
Hydra vulgaris	PAIRED	RNA-Seq	SRR12070439	cDNA	PRJNA641135	Mid-Body Column	52853576	7980889976	9735.81
Hydra vulgaris	PAIRED	RNA-Seq	SRR12070440	cDNA	PRJNA641135	Mid-Body Column	119087145	17982158895	22080.3
Hydra vulgaris	PAIRED	RNA-Seq	SRR12070441	cDNA	PRJNA641135	Mid-Body Column	36775120	5553043120	6751
Hydra vulgaris	PAIRED	RNA-Seq	SRR12070442	cDNA	PRJNA641135	Mid-Body Column	57337363	8657941813	10612.8
Hydra vulgaris	PAIRED	RNA-Seq	SRR12070443	cDNA	PRJNA641135	Mid-Body Column	57690611	8711282261	10642.7
Hydra vulgaris	PAIRED	RNA-Seq	SRR6761693	cDNA	PRJNA435503	whole animal	23408442	2949463692	8279.97
Hydra vulgaris	PAIRED	RNA-Seq	SRR6761694	cDNA	PRJNA435503	whole animal	21265835	2679495210	7575.19
Hydra vulgaris	PAIRED	RNA-Seq	SRR6761695	cDNA	PRJNA435503	whole animal	14591081	1838476206	5708.99
Hydra vulgaris	PAIRED	RNA-Seq	SRR6761696	cDNA	PRJNA435503	whole animal	15478172	1950249672	6312.53
Hydra vulgaris	PAIRED	RNA-Seq	SRR6761697	cDNA	PRJNA435503	whole animal	15034258	1894316508	5596.77
Hydra vulgaris	PAIRED	RNA-Seq	SRR6761698	cDNA	PRJNA435503	whole animal	13909037	1752538662	5262.34
Hydra vulgaris	PAIRED	RNA-Seq	SRR6761699	cDNA	PRJNA435503	whole animal	14258329	1796549454	5560.18
Hydra vulgaris	PAIRED	RNA-Seq	SRR6761700	cDNA	PRJNA435503	whole animal	15070116	1898834616	6246.59
Hydra vulgaris	PAIRED	RNA-Seq	SRR6761701	cDNA	PRJNA435503	whole animal	14455653	1821412278	6171.69
Hydra vulgaris	PAIRED	RNA-Seq	SRR6761702	cDNA	PRJNA435503	whole animal	15689968	1976935968	6078.21
Orbicella faveolata	PAIRED	RNA-Seq	SRR1518657	PolyA	PRJNA203198	whole	28547999	2346010951	3625.83
Orbicella faveolata	PAIRED	RNA-Seq	SRR1518658	PolyA	PRJNA203198	whole	24865506	2043597329	3527.8
Orbicella faveolata	PAIRED	RNA-Seq	SRR1636932	Oligo-dT	PRJNA203198	whole	29906303	2460994387	4132.56
Orbicella faveolata	PAIRED	RNA-Seq	SRR1636933	Oligo-dT	PRJNA203198	whole	26217756	2172928979	2914.77
Orbicella faveolata	PAIRED	RNA-Seq	SRR1636934	Oligo-dT	PRJNA203198	whole	24956348	2055150220	2846.29
Orbicella faveolata	PAIRED	RNA-Seq	SRR1636935	Oligo-dT	PRJNA203198	whole	58124365	4782553321	7432.51
Orbicella faveolata	PAIRED	RNA-Seq	SRR1636936	Oligo-dT	PRJNA203198	whole	41353006	3396064723	5466.39
Orbicella faveolata	PAIRED	RNA-Seq	SRR1636937	Oligo-dT	PRJNA203198	whole	83563603	6919812881	10641
Orbicella faveolata	PAIRED	RNA-Seq	SRR1636938	Oligo-dT	PRJNA203198	whole	35876618	2944969927	5082.46
Orbicella faveolata	PAIRED	RNA-Seq	SRR1636939	Oligo-dT	PRJNA203198	whole	36063345	2969265515	4953.43
Orbicella faveolata	PAIRED	RNA-Seq	SRR1636940	Oligo-dT	PRJNA203198	whole	31368932	2576748524	4622.03
Orbicella faveolata	PAIRED	RNA-Seq	SRR5080140	other	PRJNA355890	whole	16158452	1372699183	2238.95
Orbicella faveolata	PAIRED	RNA-Seq	SRR5080148	other	PRJNA355890	whole	10719607	910546987	2076.2
Orbicella faveolata	PAIRED	RNA-Seq	SRR5080152	other	PRJNA355890	whole	8600797	730738685	1181.38
Orbicella faveolata	PAIRED	RNA-Seq	SRR5080153	other	PRJNA355890	whole	13548444	1150946489	2315.48
Orbicella faveolata	PAIRED	RNA-Seq	SRR5080158	other	PRJNA355890	whole	13679497	1162122664	2318.97
Orbicella faveolata	PAIRED	RNA-Seq	SRR5080160	other	PRJNA355890	whole	10603571	900704380	2072.37
Orbicella faveolata	PAIRED	RNA-Seq	SRR5080168	other	PRJNA355890	whole	14187758	1205231525	2041.86
Orbicella faveolata	PAIRED	RNA-Seq	SRR5080173	other	PRJNA355890	whole	11762098	999109222	1736.51
Orbicella faveolata	PAIRED	RNA-Seq	SRR5080174	other	PRJNA355890	whole	16653159	1414729964	2241.62
Orbicella faveolata	PAIRED	RNA-Seq	SRR5382752	unspecified	PRJNA380651	Whole	1678732	167873200	4581.33
Orbicella faveolata	PAIRED	RNA-Seq	SRR5382753	unspecified	PRJNA380651	Whole	3756302	375630200	4481.05
Orbicella faveolata	PAIRED	RNA-Seq	SRR5382754	unspecified	PRJNA380651	Whole	10614716	1061471600	4832.99
Orbicella faveolata	PAIRED	RNA-Seq	SRR5382755	unspecified	PRJNA380651	Whole	16602590	1660259000	5254.45
Orbicella faveolata	PAIRED	RNA-Seq	SRR5382757	unspecified	PRJNA380651	Whole	21959600	2195960000	3535.64
Orbicella faveolata	PAIRED	RNA-Seq	SRR5382758	unspecified	PRJNA380651	Whole	20430063	2043006300	3653.69
Orbicella faveolata	PAIRED	RNA-Seq	SRR5382759	unspecified	PRJNA380651	Whole	18292946	1829294600	3110.42
Orbicella faveolata	PAIRED	RNA-Seq	SRR5386016	unspecified	PRJNA380651	Whole	2537480	253748000	5115.86
Orbicella faveolata	PAIRED	RNA-Seq	SRR5386017	unspecified	PRJNA380651	Whole	4269656	426965600	5180.29
Orbicella faveolata	PAIRED	RNA-Seq	SRR5386018	unspecified	PRJNA380651	Whole	11844591	1184459100	8506.74
Orbicella faveolata	PAIRED	RNA-Seq	SRR5386019	unspecified	PRJNA380651	Whole	26075142	2607514200	4240.19
Orbicella faveolata	PAIRED	RNA-Seq	SRR5386020	unspecified	PRJNA380651	Whole	27182841	2718284100	4819.89
Orbicella faveolata	PAIRED	RNA-Seq	SRR5386021	unspecified	PRJNA380651	Whole	25119393	2511939300	4342.31
Orbicella faveolata	PAIRED	RNA-Seq	SRR5386022	unspecified	PRJNA380651	Whole	19609531	1960953100	3599.09
Orbicella faveolata	PAIRED	RNA-Seq	SRR863037	cDNA	PRJNA203198	Coral	65318462	5407604726	8300
Penaeus vannamei	PAIRED	RNA-Seq	SRR10188374	cDNA	PRJNA574225	#N/A	42510812	6376621800	9620.64
Penaeus vannamei	PAIRED	RNA-Seq	SRR10188375	cDNA	PRJNA574225	#N/A	42212974	6331946100	10046
Penaeus vannamei	PAIRED	RNA-Seq	SRR10188376	cDNA	PRJNA574225	#N/A	40693476	6104021400	9288.88
Penaeus vannamei	PAIRED	RNA-Seq	SRR10188377	cDNA	PRJNA574225	#N/A	37308200	5596230000	9323.65
Penaeus vannamei	PAIRED	RNA-Seq	SRR10188378	cDNA	PRJNA574225	#N/A	32521225	4878183750	8430.49
Penaeus vannamei	PAIRED	RNA-Seq	SRR10188379	cDNA	PRJNA574225	#N/A	23524319	3528647747	7105.51
Penaeus vannamei	PAIRED	RNA-Seq	SRR10267632	Oligo-dT	PRJNA575904	#N/A	34829976	4921774989	6927.18
Penaeus vannamei	PAIRED	RNA-Seq	SRR10267633	Oligo-dT	PRJNA575904	#N/A	31309686	4404340433	6285.47
Penaeus vannamei	PAIRED	RNA-Seq	SRR10267634	Oligo-dT	PRJNA575904	#N/A	35014713	4939074385	7134.84
Penaeus vannamei	PAIRED	RNA-Seq	SRR10267635	Oligo-dT	PRJNA575904	#N/A	36395366	5137117069	7417.33
Penaeus vannamei	PAIRED	RNA-Seq	SRR10267636	Oligo-dT	PRJNA575904	#N/A	34856201	4922150979	7125.1
Penaeus vannamei	PAIRED	RNA-Seq	SRR10267637	Oligo-dT	PRJNA575904	#N/A	32050381	4515680264	6469.35
Penaeus vannamei	PAIRED	RNA-Seq	SRR10267638	Oligo-dT	PRJNA575904	#N/A	40567323	5738953005	8114.38
Penaeus vannamei	PAIRED	RNA-Seq	SRR10267639	Oligo-dT	PRJNA575904	#N/A	35185055	4922003747	7072.1
Penaeus vannamei	PAIRED	RNA-Seq	SRR10267640	Oligo-dT	PRJNA575904	#N/A	28396154	3948222729	5797.23
Penaeus vannamei	PAIRED	RNA-Seq	SRR10267641	Oligo-dT	PRJNA575904	#N/A	35805912	5033272452	7183.23
Penaeus vannamei	PAIRED	RNA-Seq	SRR10267642	Oligo-dT	PRJNA575904	#N/A	41998253	5825420747	8213.8
Penaeus vannamei	PAIRED	RNA-Seq	SRR10267643	Oligo-dT	PRJNA575904	#N/A	33541453	4727595285	6761.88
Penaeus vannamei	PAIRED	RNA-Seq	SRR10267644	Oligo-dT	PRJNA575904	#N/A	38549357	5423280414	7865.1
Penaeus vannamei	PAIRED	RNA-Seq	SRR10267645	Oligo-dT	PRJNA575904	#N/A	30624672	4310637301	6284.33
Penaeus vannamei	PAIRED	RNA-Seq	SRR10267646	Oligo-dT	PRJNA575904	#N/A	38074578	5391052468	7719.5
Penaeus vannamei	PAIRED	RNA-Seq	SRR10267647	Oligo-dT	PRJNA575904	#N/A	34467832	4862105129	6981.17
Seriola lalandi	PAIRED	RNA-Seq	SRR10211853	PCR	PRJNA575250	#N/A	52712020	5271202000	6487
Seriola lalandi	PAIRED	RNA-Seq	SRR10211854	PCR	PRJNA575250	#N/A	57314940	5731494000	7138.74
Seriola lalandi	PAIRED	RNA-Seq	SRR10211855	PCR	PRJNA575250	#N/A	55412739	5541273900	6353.91
Seriola lalandi	PAIRED	RNA-Seq	SRR10211856	PCR	PRJNA575250	#N/A	56925702	5692570200	6671.31
Seriola lalandi	PAIRED	RNA-Seq	SRR10211857	PCR	PRJNA575250	#N/A	44147305	4414730500	5716.67
Seriola lalandi	PAIRED	RNA-Seq	SRR10211858	PCR	PRJNA575250	#N/A	42478183	4247818300	5248.34
Seriola lalandi	PAIRED	RNA-Seq	SRR10211859	PCR	PRJNA575250	#N/A	43931177	4393117700	5558.63
Seriola lalandi	PAIRED	RNA-Seq	SRR10211860	PCR	PRJNA575250	#N/A	37571312	3757131200	4622.1
Seriola lalandi	PAIRED	RNA-Seq	SRR10211861	PCR	PRJNA575250	#N/A	72534914	7253491400	8557.38
Seriola lalandi	PAIRED	RNA-Seq	SRR10211862	PCR	PRJNA575250	#N/A	35372740	3537274000	4435.52
Seriola lalandi	PAIRED	RNA-Seq	SRR10211863	PCR	PRJNA575250	#N/A	40677945	4067794500	5098.78
Seriola lalandi	PAIRED	RNA-Seq	SRR10211864	PCR	PRJNA575250	#N/A	44732973	4473297300	5348.97
Seriola lalandi	PAIRED	RNA-Seq	SRR2916663	cDNA	PRJNA299425	#N/A	18672944	1680564960	1924.73
Seriola lalandi	PAIRED	RNA-Seq	SRR2916664	cDNA	PRJNA299425	#N/A	19022683	1712041470	1961.62
Seriola lalandi	PAIRED	RNA-Seq	SRR2916665	cDNA	PRJNA299425	#N/A	21926107	1973349630	2271.61
Seriola lalandi	PAIRED	RNA-Seq	SRR2916666	cDNA	PRJNA299425	#N/A	20695259	1862573310	2128.3
Seriola lalandi	PAIRED	RNA-Seq	SRR2916667	cDNA	PRJNA299425	#N/A	16957999	1526219910	1753.93
Seriola lalandi	PAIRED	RNA-Seq	SRR2916668	cDNA	PRJNA299425	#N/A	19103226	1719290340	1947.61
Seriola lalandi	PAIRED	RNA-Seq	SRR2916669	cDNA	PRJNA299425	#N/A	18134971	1632147390	1840.81
Seriola lalandi	PAIRED	RNA-Seq	SRR2916670	cDNA	PRJNA299425	#N/A	18635922	1677232980	1906.88
Seriola lalandi	PAIRED	RNA-Seq	SRR2916671	cDNA	PRJNA299425	#N/A	17791768	1601259120	1800.17
Seriola lalandi	PAIRED	RNA-Seq	SRR2916672	cDNA	PRJNA299425	#N/A	20420190	1837817100	2073.92
Seriola lalandi	PAIRED	RNA-Seq	SRR2916673	cDNA	PRJNA299425	#N/A	20180683	1816261470	2092.32
Seriola lalandi	PAIRED	RNA-Seq	SRR2916674	cDNA	PRJNA299425	#N/A	23082776	2077449840	2362.87
Seriola lalandi	PAIRED	RNA-Seq	SRR2916675	cDNA	PRJNA299425	#N/A	16657816	1499203440	1705.22
Seriola lalandi	PAIRED	RNA-Seq	SRR2916676	cDNA	PRJNA299425	#N/A	18408320	1656748800	1876.95
Seriola lalandi	PAIRED	RNA-Seq	SRR2916677	cDNA	PRJNA299425	#N/A	23816501	2143485090	2457.07
Seriola lalandi	PAIRED	RNA-Seq	SRR2916678	cDNA	PRJNA299425	#N/A	20281563	1825340670	2072.94
Seriola lalandi	PAIRED	RNA-Seq	SRR2916679	cDNA	PRJNA299425	#N/A	20477305	1842957450	2083.72
Seriola lalandi	PAIRED	RNA-Seq	SRR2916680	cDNA	PRJNA299425	#N/A	19194962	1727546580	1960.41
Seriola lalandi	PAIRED	RNA-Seq	SRR2916681	cDNA	PRJNA299425	#N/A	17882654	1609438860	1808.81
Seriola lalandi	PAIRED	RNA-Seq	SRR2916682	cDNA	PRJNA299425	#N/A	18648066	1678325940	1895.52
Seriola lalandi	PAIRED	RNA-Seq	SRR2916683	cDNA	PRJNA299425	#N/A	21107409	1899666810	2185.24
Seriola lalandi	PAIRED	RNA-Seq	SRR2916684	cDNA	PRJNA299425	#N/A	15627971	1406517390	1636.31
Seriola lalandi	PAIRED	RNA-Seq	SRR2916685	cDNA	PRJNA299425	#N/A	19096536	1718688240	1944.29
Seriola lalandi	PAIRED	RNA-Seq	SRR2916686	cDNA	PRJNA299425	#N/A	18115713	1630414170	1833.8
Seriola lalandi	PAIRED	RNA-Seq	SRR2916687	cDNA	PRJNA299425	#N/A	18552611	1669734990	1889.17
Seriola lalandi	PAIRED	RNA-Seq	SRR2916688	cDNA	PRJNA299425	#N/A	20186822	1816813980	2071.76
Seriola lalandi	PAIRED	RNA-Seq	SRR2916689	cDNA	PRJNA299425	#N/A	19243448	1731910320	2027.3
Seriola lalandi	PAIRED	RNA-Seq	SRR2916690	cDNA	PRJNA299425	#N/A	21398777	1925889930	2171.55
Seriola lalandi	PAIRED	RNA-Seq	SRR2916691	cDNA	PRJNA299425	#N/A	19778129	1780031610	2044.7
Seriola lalandi	PAIRED	RNA-Seq	SRR2916692	cDNA	PRJNA299425	#N/A	22071546	1986439140	2256.87
Takifugu rubripes	PAIRED	RNA-Seq	SRR10538311	PolyA	PRJNA591733	Gonad of pseudo-male NO.3	34050220	5107533000	7556.76
Takifugu rubripes	PAIRED	RNA-Seq	SRR10538312	PolyA	PRJNA591733	Gonad of pseudo-male NO.2	34825526	5223828900	7565.72
Takifugu rubripes	PAIRED	RNA-Seq	SRR10538313	PolyA	PRJNA591733	Gonad of pseudo-male NO.1	34023715	5103557250	7370.96
Takifugu rubripes	PAIRED	RNA-Seq	SRR10538314	PolyA	PRJNA591733	Gonad of male NO.3	34150916	5122637400	6781.84
Takifugu rubripes	PAIRED	RNA-Seq	SRR10538315	PolyA	PRJNA591733	Gonad of male NO.2	36994284	5549142600	7625.23
Takifugu rubripes	PAIRED	RNA-Seq	SRR10538316	PolyA	PRJNA591733	Gonad of male NO.1	44601068	6690160200	8957.51
Takifugu rubripes	PAIRED	RNA-Seq	SRR10538317	PolyA	PRJNA591733	Gonad of female NO.3	37362587	5604388050	8082.49
Takifugu rubripes	PAIRED	RNA-Seq	SRR10538318	PolyA	PRJNA591733	Gonad of female NO.2	36914980	5537247000	8055.94
Takifugu rubripes	PAIRED	RNA-Seq	SRR10538319	PolyA	PRJNA591733	Gonad of female NO.1	36496727	5474509050	8149.59
Takifugu rubripes	PAIRED	RNA-Seq	SRR6925377	cDNA	PRJNA448349	#N/A	38464050	5743056727	6723.62
Takifugu rubripes	PAIRED	RNA-Seq	SRR6925404	cDNA	PRJNA448350	#N/A	37846184	5660732290	6626.71
Takifugu rubripes	PAIRED	RNA-Seq	SRR7056066	cDNA	PRJNA450729	liver	50385124	7557768600	10299.4
Takifugu rubripes	PAIRED	RNA-Seq	SRR7056068	cDNA	PRJNA450729	liver	57615734	8642360100	11941.5
Takifugu rubripes	PAIRED	RNA-Seq	SRR7056069	cDNA	PRJNA450729	liver	54778624	8216793600	11141.2
Takifugu rubripes	PAIRED	RNA-Seq	SRR7056072	cDNA	PRJNA450729	liver	53817176	8072576400	10737.1
Takifugu rubripes	PAIRED	RNA-Seq	SRR7056073	cDNA	PRJNA450729	liver	52222828	7833424200	10531.9
Takifugu rubripes	PAIRED	RNA-Seq	SRR7056075	cDNA	PRJNA451080	liver	41346212	6201931800	8445.94
Takifugu rubripes	PAIRED	RNA-Seq	SRR7056076	cDNA	PRJNA451080	liver	40030636	6004595400	8472.77
Takifugu rubripes	PAIRED	RNA-Seq	SRR7056077	cDNA	PRJNA451080	liver	40269543	6040431450	8187.7
Takifugu rubripes	PAIRED	RNA-Seq	SRR7056078	cDNA	PRJNA451080	liver	40806665	6120999750	8247.49
Takifugu rubripes	PAIRED	RNA-Seq	SRR7056079	cDNA	PRJNA451080	liver	39582566	5937384900	8089.62
Takifugu rubripes	PAIRED	RNA-Seq	SRR7091194	cDNA	PRJNA450729	liver	59963613	8994541950	11800
Takifugu rubripes	PAIRED	RNA-Seq	SRR8437726	Oligo-dT	PRJNA514874	liver	51018519	7652777850	8793.55
Takifugu rubripes	PAIRED	RNA-Seq	SRR8437727	Oligo-dT	PRJNA514874	liver	40002691	6000403650	6953.6
Takifugu rubripes	PAIRED	RNA-Seq	SRR8437728	Oligo-dT	PRJNA514874	liver	44764669	6714700350	7718.44
Takifugu rubripes	PAIRED	RNA-Seq	SRR8437729	Oligo-dT	PRJNA514874	spleen	34191274	5128691100	6608.31
Takifugu rubripes	PAIRED	RNA-Seq	SRR8437730	Oligo-dT	PRJNA514874	spleen	35296703	5294505450	7054.8
Takifugu rubripes	PAIRED	RNA-Seq	SRR8437731	cDNA	PRJNA514874		33469292	5020393800	6500
Takifugu rubripes	SINGLE	RNA-Seq	SRR8526131	Oligo-dT	PRJNA520807	#N/A	40669135	6088187469	6870.12
Takifugu rubripes	PAIRED	RNA-Seq	SRR8526132	Oligo-dT	PRJNA520807	#N/A	45014395	6736283697	7666.59
Takifugu rubripes	PAIRED	RNA-Seq	SRR8526133	Oligo-dT	PRJNA520807	#N/A	38619356	5781681819	6510.33
Takifugu rubripes	PAIRED	RNA-Seq	SRR8526134	Oligo-dT	PRJNA520807	#N/A	42513079	6365001989	7192.9
Takifugu rubripes	PAIRED	RNA-Seq	SRR8993510	cDNA	PRJNA540016	#N/A	38986794	5762753086	7350.79
Takifugu rubripes	PAIRED	RNA-Seq	SRR8993511	cDNA	PRJNA540016	#N/A	18597314	2743914327	3358.48
Takifugu rubripes	PAIRED	RNA-Seq	SRR8993512	cDNA	PRJNA540016	#N/A	36594661	5405206262	6729.22
Takifugu rubripes	PAIRED	RNA-Seq	SRR8993513	cDNA	PRJNA540016	#N/A	37278415	5516041765	6790.09
Takifugu rubripes	PAIRED	RNA-Seq	SRR8993514	cDNA	PRJNA540016	#N/A	42234583	6219211732	7983.18
Takifugu rubripes	PAIRED	RNA-Seq	SRR8993515	cDNA	PRJNA540016	#N/A	39747868	5883167040	7286.31
Takifugu rubripes	PAIRED	RNA-Seq	SRR8993516	cDNA	PRJNA540016	#N/A	36196297	5347227558	6598.58
Takifugu rubripes	PAIRED	RNA-Seq	SRR8993517	cDNA	PRJNA540016	#N/A	43688015	6448668789	7896.11
Toxocara canis	PAIRED	RNA-Seq	SRR1707010	Oligo-dT	PRJNA248777	#N/A	172405324	15516479160	19081.4
Toxocara canis	PAIRED	RNA-Seq	SRR1707031	Oligo-dT	PRJNA248777	#N/A	161259691	14513372190	19247.3
Toxocara canis	PAIRED	RNA-Seq	SRR1707032	Oligo-dT	PRJNA248777	#N/A	171625616	15446305440	19233.9
Toxocara canis	PAIRED	RNA-Seq	SRR1707033	Oligo-dT	PRJNA248777	#N/A	181900782	16371070380	19399.8
Toxocara canis	PAIRED	RNA-Seq	SRR1707034	Oligo-dT	PRJNA248777	#N/A	143958041	12956223690	19055.7
Toxocara canis	PAIRED	RNA-Seq	SRR1707035	Oligo-dT	PRJNA248777	#N/A	166797786	15011800740	19384.9
Toxocara canis	PAIRED	RNA-Seq	SRR1707036	Oligo-dT	PRJNA248777	#N/A	123671631	11130446790	14448
							12347228665	1574521868671	2.3561e+06

## Sheet: Table S2-3
Table S2-3. Details of the RNA-Seq dataset of the ThirdSpeciesSet.
Organism	library_layout	library_strategy	run_accession	library_selection	study_accession	tissue	base_count	UniqMapped reads	UniqMapped Bases
Aedes aegypti	SINGLE	RNA-Seq	SRR11635669	PolyA	PRJNA625258	whole body	3128.93	13599195	1903887300
Aedes aegypti	SINGLE	RNA-Seq	SRR11635670	PolyA	PRJNA625258	whole body	3942.17	18876204	2642668560
Aedes aegypti	SINGLE	RNA-Seq	SRR11635671	PolyA	PRJNA625258	whole body	3543.7	15243691	2134116740
Aedes aegypti	SINGLE	RNA-Seq	SRR11635672	PolyA	PRJNA625258	whole body	4255.16	18923651	2649311140
Aedes aegypti	SINGLE	RNA-Seq	SRR11635673	PolyA	PRJNA625258	whole body	3845.25	15363213	2150849820
Aedes aegypti	SINGLE	RNA-Seq	SRR11635674	PolyA	PRJNA625258	whole body	3441.1	12943404	1812076560
Aedes aegypti	SINGLE	RNA-Seq	SRR11635675	PolyA	PRJNA625258	whole body	4050.4	16627796	2327891440
Aedes aegypti	SINGLE	RNA-Seq	SRR11635676	PolyA	PRJNA625258	whole body	3816.48	15479236	2167093040
Aedes aegypti	SINGLE	RNA-Seq	SRR11635677	PolyA	PRJNA625258	whole body	4015.45	15708257	2199155980
Aedes aegypti	SINGLE	RNA-Seq	SRR11635678	PolyA	PRJNA625258	whole body	3560.3	15444169	2162183660
Aedes aegypti	SINGLE	RNA-Seq	SRR11635679	PolyA	PRJNA625258	whole body	3344.71	14875204	2082528560
Aedes aegypti	SINGLE	RNA-Seq	SRR11635680	PolyA	PRJNA625258	whole body	2834.36	12002128	1680297920
Aedes aegypti	PAIRED	RNA-Seq	SRR1167542	PolyA	SRP037535	brains	6470	54880935	5542974435
Aedes aegypti	PAIRED	RNA-Seq	SRR7499952	PolyA	PRJNA480170	whole animal	2967.56	22399546	2262354146
Aedes aegypti	PAIRED	RNA-Seq	SRR7499953	PolyA	PRJNA480170	whole animal	2825.53	21385177	2159902877
Aedes aegypti	PAIRED	RNA-Seq	SRR7499954	PolyA	PRJNA480170	whole animal	2700.64	20734722	2094206922
Aedes aegypti	PAIRED	RNA-Seq	SRR7499955	PolyA	PRJNA480170	whole animal	2954.18	22378250	2260203250
Aedes aegypti	PAIRED	RNA-Seq	SRR7499956	PolyA	PRJNA480170	whole animal	3596.74	15427116	1558138716
Aedes aegypti	PAIRED	202	SRR7499957	PolyA	PRJNA480170	whole animal	3221.34	14572050	1471777050
Aedes aegypti	PAIRED	RNA-Seq	SRR7499958	PolyA	PRJNA480170	whole animal	2762.34	11749127	1186661827
Aedes aegypti	PAIRED	RNA-Seq	SRR7499959	PolyA	PRJNA480170	whole animal	3056.63	21507226	2172229826
Aedes aegypti	PAIRED	RNA-Seq	SRR7499960	PolyA	PRJNA480170	whole animal	3128.59	24201880	2444389880
Aedes aegypti	PAIRED	RNA-Seq	SRR7499961	PolyA	PRJNA480170	whole animal	2906.71	19536468	1973183268
Aedes aegypti	PAIRED	RNA-Seq	SRR7499962	PolyA	PRJNA480170	whole animal	3062.37	20572002	2077772202
Aedes aegypti	PAIRED	RNA-Seq	SRR7499963	PolyA	PRJNA480170	whole animal	2991.24	11623140	1173937140
Aedes aegypti	PAIRED	RNA-Seq	SRR7499964	PolyA	PRJNA480170	whole animal	2858.64	8954598	904414398
Aedes aegypti	PAIRED	RNA-Seq	SRR7499965	PolyA	PRJNA480170	whole animal	2990.65	16789948	1695784748
Aedes aegypti	PAIRED	RNA-Seq	SRR7499966	PolyA	PRJNA480170	whole animal	3135.82	22886197	2311505897
Aedes aegypti	PAIRED	RNA-Seq	SRR7499967	PolyA	PRJNA480170	whole animal	2701.02	18418336	1860251936
Aedes aegypti	PAIRED	RNA-Seq	SRR7499968	PolyA	PRJNA480170	whole animal	3337.44	22338609	2256199509
Aedes aegypti	PAIRED	RNA-Seq	SRR7499969	PolyA	PRJNA480170	whole animal	3130.1	21082455	2129327955
Aedes aegypti	PAIRED	RNA-Seq	SRR7499970	PolyA	PRJNA480170	whole animal	2789.13	21687016	2190388616
Aedes aegypti	PAIRED	RNA-Seq	SRR7499971	PolyA	PRJNA480170	whole animal	2910.46	21143578	2135501378
Aedes aegypti	PAIRED	RNA-Seq	SRR7499972	PolyA	PRJNA480170	whole animal	3252.78	15597103	1575307403
Aedes aegypti	PAIRED	RNA-Seq	SRR7499973	PolyA	PRJNA480170	whole animal	2549.84	16021813	1618203113
Aedes aegypti	PAIRED	RNA-Seq	SRR7499974	PolyA	PRJNA480170	whole animal	2840.46	18665366	1885201966
Aedes aegypti	PAIRED	RNA-Seq	SRR7499975	PolyA	PRJNA480170	whole animal	2641.04	7895247	797419947
Aedes albopictus	SINGLE	RNA-Seq	SRR10051135	Oligo-dT	PRJNA563095	Ovaries	2090.74	25300671	1265033550
Aedes albopictus	SINGLE	RNA-Seq	SRR10051136	Oligo-dT	PRJNA563095	Ovaries	1946.65	23213214	1160660700
Aedes albopictus	SINGLE	RNA-Seq	SRR10051137	Oligo-dT	PRJNA563095	Ovaries	1673.61	20329686	1016484300
Aedes albopictus	SINGLE	RNA-Seq	SRR10051138	Oligo-dT	PRJNA563095	Ovaries	1683.53	20567416	1028370800
Aedes albopictus	SINGLE	RNA-Seq	SRR10051139	Oligo-dT	PRJNA563095	Embryo	1654.24	19690796	984539800
Aedes albopictus	SINGLE	RNA-Seq	SRR10051140	Oligo-dT	PRJNA563095	whole animal	1508.47	17261841	863092050
Aedes albopictus	SINGLE	RNA-Seq	SRR10051141	Oligo-dT	PRJNA563095	whole animal	1527.05	18258010	912900500
Aedes albopictus	SINGLE	RNA-Seq	SRR10051142	Oligo-dT	PRJNA563095	Carcass	1537.66	15272261	763613050
Aedes albopictus	SINGLE	RNA-Seq	SRR10051143	Oligo-dT	PRJNA563095	Testes	1382.62	15147711	757385550
Aedes albopictus	SINGLE	RNA-Seq	SRR10051144	Oligo-dT	PRJNA563095	Embryo	1477.29	18290767	914538350
Aedes albopictus	SINGLE	RNA-Seq	SRR10051145	Oligo-dT	PRJNA563095	whole animal	1389.99	15762685	788134250
Aedes albopictus	SINGLE	RNA-Seq	SRR10051146	Oligo-dT	PRJNA563095	Embryo	1534.2	17688910	884445500
Aedes albopictus	SINGLE	RNA-Seq	SRR10051147	Oligo-dT	PRJNA563095	Embryo	1717.26	20984332	1049216600
Aedes albopictus	SINGLE	RNA-Seq	SRR10051148	Oligo-dT	PRJNA563095	Embryo	1437.62	16040086	802004300
Aedes albopictus	SINGLE	RNA-Seq	SRR10051149	Oligo-dT	PRJNA563095	Embryo	1802.56	21289141	1064457050
Aedes albopictus	SINGLE	RNA-Seq	SRR10051150	Oligo-dT	PRJNA563095	Embryo	1724.28	19458554	972927700
Aedes albopictus	SINGLE	RNA-Seq	SRR10051151	Oligo-dT	PRJNA563095	Embryo	1586.17	17896463	894823150
Aedes albopictus	SINGLE	RNA-Seq	SRR10051152	Oligo-dT	PRJNA563095	Embryo	1802.02	20565367	1028268350
Aedes albopictus	SINGLE	RNA-Seq	SRR10051153	Oligo-dT	PRJNA563095	Embryo	1689.19	19812845	990642250
Aedes albopictus	SINGLE	RNA-Seq	SRR10051154	Oligo-dT	PRJNA563095	Embryo	1651.87	19823657	991182850
Aedes albopictus	SINGLE	RNA-Seq	SRR10051155	Oligo-dT	PRJNA563095	whole animal	1552.84	18449545	922477250
Aedes albopictus	SINGLE	RNA-Seq	SRR10051156	Oligo-dT	PRJNA563095	whole animal	1775.93	18670054	933502700
Aedes albopictus	SINGLE	RNA-Seq	SRR10051157	Oligo-dT	PRJNA563095	Embryo	1926.81	22117676	1105883800
Aedes albopictus	SINGLE	RNA-Seq	SRR10051158	Oligo-dT	PRJNA563095	Ovaries	1734.06	21237228	1061861400
Aedes albopictus	SINGLE	RNA-Seq	SRR10051159	Oligo-dT	PRJNA563095	Ovaries	1763.21	18190862	909543100
Aedes albopictus	SINGLE	RNA-Seq	SRR10051160	Oligo-dT	PRJNA563095	Embryo	1720.38	21071868	1053593400
Aedes albopictus	SINGLE	RNA-Seq	SRR10051161	Oligo-dT	PRJNA563095	Embryo	1731.92	20547777	1027388850
Aedes albopictus	SINGLE	RNA-Seq	SRR10051162	Oligo-dT	PRJNA563095	Embryo	1755.78	20433212	1021660600
Aedes albopictus	SINGLE	RNA-Seq	SRR10051163	Oligo-dT	PRJNA563095	Embryo	1588.27	19086610	954330500
Aedes albopictus	SINGLE	RNA-Seq	SRR10051164	Oligo-dT	PRJNA563095	whole animal	1756.49	21039251	1051962550
Aedes albopictus	SINGLE	RNA-Seq	SRR10051165	Oligo-dT	PRJNA563095	Larvae	1472.16	14947409	747370450
Aedes albopictus	SINGLE	RNA-Seq	SRR10051166	Oligo-dT	PRJNA563095	Larvae	1569.25	17905807	895290350
Aedes albopictus	SINGLE	RNA-Seq	SRR10051167	Oligo-dT	PRJNA563095	Larvae	1699.71	19052236	952611800
Aedes albopictus	SINGLE	RNA-Seq	SRR10051168	Oligo-dT	PRJNA563095	Embryo	1636.2	17831938	891596900
Aedes albopictus	SINGLE	RNA-Seq	SRR10051169	Oligo-dT	PRJNA563095	Larvae	1534	18622256	931112800
Aedes albopictus	SINGLE	RNA-Seq	SRR10051170	Oligo-dT	PRJNA563095	whole animal	1470.14	15885233	794261650
Aedes albopictus	SINGLE	RNA-Seq	SRR10051171	Oligo-dT	PRJNA563095	Carcass	1629.66	17948377	897418850
Aedes albopictus	SINGLE	RNA-Seq	SRR10051172	Oligo-dT	PRJNA563095	Carcass	1412.98	15795505	789775250
Aedes albopictus	SINGLE	RNA-Seq	SRR10051173	Oligo-dT	PRJNA563095	Carcass	1393.91	15478623	773931150
Aedes albopictus	SINGLE	RNA-Seq	SRR10051174	Oligo-dT	PRJNA563095	Carcass	1861.51	21478480	1073924000
Aedes albopictus	SINGLE	RNA-Seq	SRR10051175	Oligo-dT	PRJNA563095	Carcass	1945.77	22164593	1108229650
Aedes albopictus	SINGLE	RNA-Seq	SRR10051176	Oligo-dT	PRJNA563095	Ovaries	1844.77	22184857	1109242850
Aedes albopictus	SINGLE	RNA-Seq	SRR10051177	Oligo-dT	PRJNA563095	Ovaries	1850.77	21593059	1079652950
Aedes albopictus	SINGLE	RNA-Seq	SRR10051178	Oligo-dT	PRJNA563095	Ovaries	1813.55	22288915	1114445750
Aedes albopictus	SINGLE	RNA-Seq	SRR10051179	Oligo-dT	PRJNA563095	Embryo	1686.73	20693723	1034686150
Aedes albopictus	SINGLE	RNA-Seq	SRR10051180	Oligo-dT	PRJNA563095	Embryo	1758.39	21252097	1062604850
Aedes albopictus	SINGLE	RNA-Seq	SRR10051181	Oligo-dT	PRJNA563095	Testes	1486.9	18272763	913638150
Aedes albopictus	SINGLE	RNA-Seq	SRR10295242	Oligo-dT	PRJNA563095	whole animal	2004.48	21533095	1076654750
Aedes albopictus	PAIRED	RNA-Seq	SRR8284025	Oligo-dT	PRJNA475859	adult whole body	4565.14	27727259	2772725900
Aedes albopictus	PAIRED	RNA-Seq	SRR8284026	Oligo-dT	PRJNA475859	adult whole body	4780.4	31330768	3133076800
Aedes albopictus	PAIRED	RNA-Seq	SRR8284027	Oligo-dT	PRJNA475859	adult whole body	4114.47	27198841	2719884100
Aedes albopictus	PAIRED	RNA-Seq	SRR8284028	Oligo-dT	PRJNA475859	adult whole body	5670.6	36793487	3679348700
Aedes albopictus	PAIRED	RNA-Seq	SRR8284029	Oligo-dT	PRJNA475859	adult whole body	4485.61	19945296	1994529600
Aedes albopictus	PAIRED	RNA-Seq	SRR8284030	Oligo-dT	PRJNA475859	adult whole body	5364.43	30995134	3099513400
Aedes albopictus	PAIRED	RNA-Seq	SRR8284031	Oligo-dT	PRJNA475859	adult whole body	3282.18	18569963	1856996300
Aedes albopictus	PAIRED	RNA-Seq	SRR8284032	Oligo-dT	PRJNA475859	adult whole body	3727.14	21527306	2152730600
Aedes albopictus	PAIRED	RNA-Seq	SRR8284033	Oligo-dT	PRJNA475859	adult whole body	4924.21	29669949	2966994900
Aedes albopictus	PAIRED	RNA-Seq	SRR8284034	Oligo-dT	PRJNA475859	adult whole body	5015.33	32750482	3275048200
Aedes albopictus	PAIRED	RNA-Seq	SRR8284035	Oligo-dT	PRJNA475859	adult whole body	6764.6	43882770	4388277000
Aedes albopictus	PAIRED	RNA-Seq	SRR8284036	Oligo-dT	PRJNA475859	adult whole body	8792.09	57304834	5730483400
Aedes albopictus	PAIRED	RNA-Seq	SRR8284037	Oligo-dT	PRJNA475859	adult whole body	6758.77	42751177	4275117700
Aedes albopictus	PAIRED	RNA-Seq	SRR8284038	Oligo-dT	PRJNA475859	adult whole body	5310.98	34169197	3416919700
Aedes albopictus	PAIRED	RNA-Seq	SRR8284039	Oligo-dT	PRJNA475859	adult whole body	3615.54	21539958	2153995800
Aedes albopictus	PAIRED	RNA-Seq	SRR8284040	Oligo-dT	PRJNA475859	adult whole body	5589.92	34975141	3497514100
Aedes albopictus	PAIRED	RNA-Seq	SRR8284041	Oligo-dT	PRJNA475859	adult whole body	5212	33274497	3327449700
Aedes albopictus	PAIRED	RNA-Seq	SRR8284042	Oligo-dT	PRJNA475859	adult whole body	5557.53	36061546	3606154600
Aedes albopictus	PAIRED	RNA-Seq	SRR8284043	Oligo-dT	PRJNA475859	adult whole body	4415.14	29413567	2941356700
Aedes albopictus	PAIRED	RNA-Seq	SRR8284044	Oligo-dT	PRJNA475859	adult whole body	5648.73	36343590	3634359000
Aedes albopictus	PAIRED	RNA-Seq	SRR8284045	Oligo-dT	PRJNA475859	adult whole body	8242.79	40386567	4038656700
Aedes albopictus	PAIRED	RNA-Seq	SRR8284046	Oligo-dT	PRJNA475859	adult whole body	5044.41	30458938	3045893800
Aedes albopictus	PAIRED	RNA-Seq	SRR8284047	Oligo-dT	PRJNA475859	adult whole body	5931.3	33552818	3355281800
Aedes albopictus	PAIRED	RNA-Seq	SRR8284048	Oligo-dT	PRJNA475859	adult whole body	5888.25	36206365	3620636500
Aedes albopictus	PAIRED	RNA-Seq	SRR8835870	cDNA	PRJNA530411	Whole insect	7331.93	28374926	4256238900
Aedes albopictus	PAIRED	RNA-Seq	SRR8835871	cDNA	PRJNA530411	Whole insect	10239.7	39906432	5985964800
Aedes albopictus	PAIRED	RNA-Seq	SRR8835872	cDNA	PRJNA530411	Whole insect	5544.41	24877935	3731690250
Aedes albopictus	PAIRED	RNA-Seq	SRR8835873	cDNA	PRJNA530411	Whole insect	5664.53	26767621	4015143150
Aedes albopictus	PAIRED	RNA-Seq	SRR8835874	cDNA	PRJNA530411	Whole insect	6424.18	25827832	3874174800
Aedes albopictus	PAIRED	RNA-Seq	SRR8835875	cDNA	PRJNA530411	Whole insect	6007.77	26930380	4039557000
Aedes aegypti	PAIRED	RNA-Seq	SRR7356187	cDNA	SRP150749	Whole_body	3609	41010243	3116778468
Aedes aegypti	PAIRED	RNA-Seq	SRR7356188	cDNA	SRP150749	Whole_body	5503	61987615	4711058740
Aedes aegypti	PAIRED	RNA-Seq	SRR7356189	cDNA	SRP150749	Whole_body	5954	67865197	5157754972
Aedes aegypti	PAIRED	RNA-Seq	SRR7356190	cDNA	SRP150749	Whole_body	5778	66477516	5052291216
Aedes aegypti	PAIRED	RNA-Seq	SRR7356191	cDNA	SRP150749	Whole_body	8022	90660563	6890202788
Aedes albopictus	PAIRED	RNA-Seq	SRR3208442	Oligo-dT	SRP071220	male_heads	4042	20252173	2025217300
Aedes albopictus	PAIRED	RNA-Seq	SRR3208449	Oligo-dT	SRP071220	male_heads	5977	35619388	3561938800
Aedes albopictus	PAIRED	RNA-Seq	SRR3208451	Oligo-dT	SRP071220	whole_body	5348	32957196	3295719600
Aedes albopictus	PAIRED	RNA-Seq	SRR3208478	Oligo-dT	SRP071220	whole_body	7556	35300905	3530090500
Anopheles albimanus	PAIRED	RNA-Seq	SRR8128630	other	PRJNA498101	whole_body	3214.89	26854921	3085982248
Anopheles albimanus	PAIRED	RNA-Seq	SRR8128631	other	PRJNA498101	whole_body	4592.42	38322316	4402551910
Anopheles albimanus	PAIRED	RNA-Seq	SRR8128632	other	PRJNA498101	whole_body	5263.82	43638460	5032304647
Anopheles albimanus	PAIRED	RNA-Seq	SRR8128633	other	PRJNA498101	whole_body	8209.83	68231853	7830548356
Anopheles albimanus	PAIRED	RNA-Seq	SRR8128634	other	PRJNA498101	whole_body	4490.51	35780740	4286484681
Anopheles albimanus	PAIRED	RNA-Seq	SRR8128635	other	PRJNA498101	whole_body	6008.54	50547517	5743865795
Anopheles albimanus	PAIRED	RNA-Seq	SRR8128636	other	PRJNA498101	whole_body	4189.85	33045571	3909642500
Anopheles albimanus	PAIRED	RNA-Seq	SRR8128637	other	PRJNA498101	whole_body	4603.62	37292751	4384645023
Anopheles albimanus	PAIRED	RNA-Seq	SRR8128638	other	PRJNA498101	whole_body	4908.69	40281769	4637028184
Anopheles albimanus	PAIRED	RNA-Seq	SRR8128639	other	PRJNA498101	whole_body	3491.53	27509852	3252994662
Anopheles albimanus	PAIRED	RNA-Seq	SRR8128640	other	PRJNA498101	whole_body	5479.03	43739533	5153478923
Anopheles albimanus	PAIRED	RNA-Seq	SRR8128641	other	PRJNA498101	whole_body	4316.93	34285609	4028332848
Anopheles albimanus	PAIRED	RNA-Seq	SRR8128642	other	PRJNA498101	whole_body	5521.83	44513401	5189741828
Anopheles albimanus	PAIRED	RNA-Seq	SRR8128643	other	PRJNA498101	whole_body	5857.46	46383474	5543341496
Anopheles albimanus	PAIRED	RNA-Seq	SRR8128644	other	PRJNA498101	whole_body	5144.58	42248915	4875764088
Anopheles albimanus	PAIRED	RNA-Seq	SRR8128645	other	PRJNA498101	whole_body	5274.92	44623935	4980527467
Anopheles albimanus	PAIRED	RNA-Seq	SRR8128646	other	PRJNA498101	whole_body	5124.81	42134853	4907808360
Anopheles albimanus	PAIRED	RNA-Seq	SRR8128647	other	PRJNA498101	whole_body	4672.98	36840152	4335850412
Anopheles albimanus	PAIRED	RNA-Seq	SRR4104309	Oligo-dT	SRP083856	Carcass	1737	16209395	1637148895
Anopheles albimanus	PAIRED	RNA-Seq	SRR4104310	Oligo-dT	SRP083856	Carcass	2260	21423205	2163743705
Anopheles albimanus	PAIRED	RNA-Seq	SRR4104311	Oligo-dT	SRP083856	Carcass	2223	20924831	2113407931
Anopheles albimanus	PAIRED	RNA-Seq	SRR4104312	Oligo-dT	SRP083856	Carcass	2114	19756356	1995391956
Anopheles albimanus	PAIRED	RNA-Seq	SRR4104313	Oligo-dT	SRP083856	Carcass	2268	21342078	2155549878
Anopheles albimanus	PAIRED	RNA-Seq	SRR4104314	Oligo-dT	SRP083856	Carcass	2022	18607907	1879398607
Anopheles gambiae	PAIRED	RNA-Seq	SRR1179005	cDNA	SRP039058	whole_body	2271	38607189	1930359450
Anopheles gambiae	PAIRED	RNA-Seq	SRR1179006	cDNA	SRP039058	whole_body	2021	34869014	1743450700
Anopheles gambiae	PAIRED	RNA-Seq	SRR1179007	cDNA	SRP039058	whole_body	2560	44468026	2223401300
Anopheles gambiae	PAIRED	RNA-Seq	SRR1179008	cDNA	SRP039058	whole_body	2012	34274329	1713716450
Anopheles gambiae	PAIRED	RNA-Seq	SRR1179009	cDNA	SRP039058	whole_body	2172	37015222	1850761100
Anopheles gambiae	PAIRED	RNA-Seq	SRR1179010	cDNA	SRP039058	whole_body	2255	37401562	1870078100
Anopheles gambiae	PAIRED	RNA-Seq	SRR1179011	cDNA	SRP039058	whole_body	2222	38703631	1935181550
Anopheles gambiae	PAIRED	RNA-Seq	SRR1179012	cDNA	SRP039058	whole_body	1864	32580540	1629027000
Anopheles gambiae	PAIRED	RNA-Seq	SRR1587094	Oligo-dT	SRP047496	whole_body	1819	15506864	1566193264
Anopheles gambiae	PAIRED	RNA-Seq	SRR1587095	Oligo-dT	SRP047496	whole_body	3389	28792371	2908029471
Anopheles gambiae	PAIRED	RNA-Seq	SRR1587096	Oligo-dT	SRP047496	whole_body	3148	26948629	2721811529
Anopheles gambiae	PAIRED	RNA-Seq	SRR1587097	Oligo-dT	SRP047496	whole_body	2991	26605019	2687106919
Anopheles gambiae	PAIRED	RNA-Seq	SRR1596453	Oligo-dT	SRP045243	whole_body	2833	23786770	2402463770
Anopheles gambiae	PAIRED	RNA-Seq	SRR1596454	Oligo-dT	SRP045243	whole_body	1114	8314491	839763591
Anopheles gambiae	PAIRED	RNA-Seq	SRR1596455	Oligo-dT	SRP045243	whole_body	2322	22267265	1892717525
Anopheles gambiae	PAIRED	RNA-Seq	SRR1596456	Oligo-dT	SRP045243	whole_body	2462	20377340	2058111340
Anopheles gambiae	PAIRED	RNA-Seq	SRR1596457	Oligo-dT	SRP045243	whole_body	2401	19900060	2009906060
Anopheles gambiae	PAIRED	RNA-Seq	SRR1596458	Oligo-dT	SRP045243	whole_body	2193	20593349	1750434665
Anopheles gambiae	PAIRED	RNA-Seq	SRR1596459	Oligo-dT	SRP045243	whole_body	1310	10815972	1092413172
Anopheles gambiae	PAIRED	RNA-Seq	SRR1596460	Oligo-dT	SRP045243	whole_body	2959	23307965	2354104465
Anopheles gambiae	PAIRED	RNA-Seq	SRR1596461	Oligo-dT	SRP045243	whole_body	2112	17703785	1788082285
Anopheles gambiae	PAIRED	RNA-Seq	SRR1596462	Oligo-dT	SRP045243	whole_body	1720	14197203	1433917503
Anopheles gambiae	PAIRED	RNA-Seq	SRR1596463	Oligo-dT	SRP045243	whole_body	3671	30698423	3100540723
Anopheles gambiae	PAIRED	RNA-Seq	SRR1596464	Oligo-dT	SRP045243	whole_body	3665	29376082	2966984282
Anopheles gambiae	PAIRED	RNA-Seq	SRR1596465	Oligo-dT	SRP045243	whole_body	2454	13979220	1188233700
Anopheles gambiae	PAIRED	RNA-Seq	SRR1596466	Oligo-dT	SRP045243	whole_body	2656	21345093	2155854393
Anopheles gambiae	PAIRED	RNA-Seq	SRR1596467	Oligo-dT	SRP045243	whole_body	1826	14613167	1475929867
Anopheles gambiae	PAIRED	RNA-Seq	SRR1596468	Oligo-dT	SRP045243	whole_body	1630	8355583	710224555
Anopheles gambiae	PAIRED	RNA-Seq	SRR1596469	Oligo-dT	SRP045243	whole_body	11842	21015885	2122604385
Anopheles gambiae	PAIRED	RNA-Seq	SRR1596470	Oligo-dT	SRP045243	whole_body	9607	20443916	2064835516
Anopheles gambiae	PAIRED	RNA-Seq	SRR1596471	Oligo-dT	SRP045243	whole_body	10281	83195933	8319233309
Anopheles gambiae	PAIRED	RNA-Seq	SRR1596473	Oligo-dT	SRP045243	whole_body	10784	76176882	7617172658
Anopheles gambiae	PAIRED	RNA-Seq	SRR1596475	Oligo-dT	SRP045243	whole_body	10468	85466022	8545631096
Anopheles gambiae	PAIRED	RNA-Seq	SRR1596479	Oligo-dT	SRP045243	whole_body	7902	62450439	6244539793
Anopheles gambiae	PAIRED	RNA-Seq	SRR1596481	Oligo-dT	SRP045243	whole_body	6511	47522551	4751901537
Anopheles gambiae	PAIRED	RNA-Seq	SRR1596483	Oligo-dT	SRP045243	whole_body	9030	42174898	4217559148
Anopheles gambiae	PAIRED	RNA-Seq	SRR1596485	Oligo-dT	SRP045243	whole_body	9562	78907595	7890582841
Anopheles gambiae	PAIRED	RNA-Seq	SRR1596487	Oligo-dT	SRP045243	whole_body	8988	7763606	776350950
Anopheles gambiae	PAIRED	RNA-Seq	SRR1596489	Oligo-dT	SRP045243	whole_body	11290	32137562	3213816582
Anopheles gambiae	PAIRED	RNA-Seq	SRR1596491	Oligo-dT	SRP045243	whole_body	9076	8166721	816684451
Culex quinquefasciatus	PAIRED	RNA-Seq	SRR11035223	Oligo-dT	PRJNA605178	whole_body	5586.5	5528412	829261800
Culex quinquefasciatus	PAIRED	RNA-Seq	SRR11035236	Oligo-dT	PRJNA605178	whole_body	8218.2	10546711	1582006650
Culex quinquefasciatus	PAIRED	RNA-Seq	SRR11035237	Oligo-dT	PRJNA605178	whole_body	14123.7	18781402	2817210300
Culex quinquefasciatus	PAIRED	RNA-Seq	SRR11035255	Oligo-dT	PRJNA605178	whole_body	11421.6	13542843	2031426450
Culex quinquefasciatus	PAIRED	RNA-Seq	SRR11035256	Oligo-dT	PRJNA605178	whole_body	13403.7	15187245	2278086750
Culex quinquefasciatus	PAIRED	RNA-Seq	SRR11035258	Oligo-dT	PRJNA605178	whole_body	8157.39	9238770	1385815500
Culex quinquefasciatus	PAIRED	RNA-Seq	SRR11035259	Oligo-dT	PRJNA605178	whole_body	8238.24	10135410	1520311500
Culex quinquefasciatus	PAIRED	RNA-Seq	SRR11035341	Oligo-dT	PRJNA605178	whole_body	13019.7	16292267	2443840050
Culex quinquefasciatus	PAIRED	RNA-Seq	SRR11035343	Oligo-dT	PRJNA605178	whole_body	14964.3	17374946	2606241900
Culex quinquefasciatus	PAIRED	RNA-Seq	SRR11292936	Oligo-dT	PRJNA612100	brain	8325.23	40759077	6154620627
Culex quinquefasciatus	PAIRED	RNA-Seq	SRR11292937	Oligo-dT	PRJNA612100	brain	9786.99	47463193	7166942143
Culex quinquefasciatus	PAIRED	RNA-Seq	SRR11292938	Oligo-dT	PRJNA612100	brain	8837.01	43160926	6517299826
Culex quinquefasciatus	PAIRED	RNA-Seq	SRR11292939	Oligo-dT	PRJNA612100	brain	7373.72	36481278	5508672978
Culex quinquefasciatus	PAIRED	RNA-Seq	SRR11292940	Oligo-dT	PRJNA612100	brain	9230.93	45926391	6934885041
Culex quinquefasciatus	PAIRED	RNA-Seq	SRR11292941	Oligo-dT	PRJNA612100	brain	23332.8	109774118	16575891818
Culex quinquefasciatus	PAIRED	RNA-Seq	SRR1005577	cDNA	SRP030660	whole_body	3804	47198457	2359922850
Culex quinquefasciatus	PAIRED	RNA-Seq	SRR1005578	cDNA	SRP030660	whole_body	3436	43580706	2179035300
Culex quinquefasciatus	PAIRED	RNA-Seq	SRR1005579	cDNA	SRP030660	whole_body	3926	47959818	2397990900
Culex quinquefasciatus	PAIRED	RNA-Seq	SRR1005580	cDNA	SRP030660	whole_body	3387	37379374	1868968700
Culex quinquefasciatus	PAIRED	RNA-Seq	SRR1005581	cDNA	SRP030660	whole_body	3298	39877132	1993856600
Culex quinquefasciatus	PAIRED	RNA-Seq	SRR1005582	cDNA	SRP030660	whole_body	2587	35444568	1772228400
Culex quinquefasciatus	PAIRED	RNA-Seq	SRR1005583	cDNA	SRP030660	whole_body	5235	57386616	2869330800
Culex quinquefasciatus	PAIRED	RNA-Seq	SRR1012913	cDNA	SRP031475	whole_body	2902	45156439	2257821950
Culex quinquefasciatus	PAIRED	RNA-Seq	SRR1012914	cDNA	SRP031475	whole_body	2453	37780562	1889028100
Culex quinquefasciatus	PAIRED	RNA-Seq	SRR1012915	cDNA	SRP031475	whole_body	2855	27570542	1378527100
Culex quinquefasciatus	PAIRED	RNA-Seq	SRR1012916	cDNA	SRP031475	whole_body	2801	43109328	2155466400
Drosophila melanogaster	PAIRED	RNA-Seq	SRR3417196	cDNA	SRP073695	body	10563	63801307	7975163375
Drosophila melanogaster	PAIRED	RNA-Seq	SRR3476626	cDNA	SRP073695	body	9895	61412191	7676523875
Drosophila melanogaster	PAIRED	RNA-Seq	SRR3478513	cDNA	SRP073695	body	10126	64012650	8001581250
Drosophila melanogaster	PAIRED	RNA-Seq	SRR3478569	cDNA	SRP073695	body	10126	64012650	8001581250
Drosophila melanogaster	PAIRED	RNA-Seq	SRR3478570	cDNA	SRP073695	body	10344	62179179	7772397375
Drosophila melanogaster	PAIRED	RNA-Seq	SRR3478578	cDNA	SRP073695	body	20973	9621239	1202654875
Drosophila melanogaster	PAIRED	RNA-Seq	SRR3478582	cDNA	SRP073695	body	20952	20593029	2574128625
Drosophila melanogaster	PAIRED	RNA-Seq	SRR7166551	cDNA	SRP125768	brain	15053	54313384	6502160000
Drosophila pseudoobscura	PAIRED	RNA-Seq	SRR1956914	other	SRP056962	whole_organism	4317	12571516	1257151600
Drosophila pseudoobscura	PAIRED	RNA-Seq	SRR2138423	PolyA	SRP061891	whole_organism	11227	27985938	2798593800
Drosophila pseudoobscura	PAIRED	RNA-Seq	SRR2138424	PolyA	SRP061891	whole_organism	5018	98195262	9917721462
Drosophila pseudoobscura	PAIRED	RNA-Seq	SRR2138425	PolyA	SRP061891	whole_organism	3855	43555030	4399058030
Drosophila pseudoobscura	PAIRED	RNA-Seq	SRR2138426	PolyA	SRP061891	whole_organism	10632	34218875	3456106375
Drosophila pseudoobscura	PAIRED	RNA-Seq	SRR2138427	PolyA	SRP061891	whole_organism	3998	93245879	9417833779
Drosophila pseudoobscura	PAIRED	RNA-Seq	SRR2138428	PolyA	SRP061891	whole_organism	4565	35513458	3586859258
Drosophila pseudoobscura	PAIRED	RNA-Seq	SRR2138429	PolyA	SRP061891	whole_organism	9893	40438587	4084297287
Drosophila pseudoobscura	PAIRED	RNA-Seq	SRR2138430	PolyA	SRP061891	whole_organism	3064	81423805	8223804305
Drosophila pseudoobscura	PAIRED	RNA-Seq	SRR2138431	PolyA	SRP061891	whole_organism	4337	26468990	2673367990
Drosophila pseudoobscura	PAIRED	RNA-Seq	SRR2138432	PolyA	SRP061891	whole_organism	13071	37194784	3756673184
Drosophila pseudoobscura	PAIRED	RNA-Seq	SRR2138433	PolyA	SRP061891	whole_organism	4859	75328190	7608147190
Drosophila pseudoobscura	PAIRED	RNA-Seq	SRR2138434	PolyA	SRP061891	whole_organism	3164	40608347	4101443047
Drosophila pseudoobscura	PAIRED	RNA-Seq	SRR2138435	PolyA	SRP061891	whole_organism	11335	26568071	2683375171
Drosophila pseudoobscura	PAIRED	RNA-Seq	SRR2138436	PolyA	SRP061891	whole_organism	4610	104052749	10509327649
Drosophila pseudoobscura	PAIRED	RNA-Seq	SRR2138437	PolyA	SRP061891	whole_organism	3460	42789188	4321707988
Drosophila pseudoobscura	PAIRED	RNA-Seq	SRR2138438	PolyA	SRP061891	whole_organism	10313	32155241	3247679341
Drosophila pseudoobscura	PAIRED	RNA-Seq	SRR2138439	PolyA	SRP061891	whole_organism	3545	91215907	9212806607
Drosophila pseudoobscura	PAIRED	RNA-Seq	SRR2138440	PolyA	SRP061891	whole_organism	3986	30804310	3111235310
Drosophila pseudoobscura	PAIRED	RNA-Seq	SRR2138442	PolyA	SRP061891	whole_organism	3899	36588460	3695434460
Drosophila pseudoobscura	PAIRED	RNA-Seq	SRR2138443	PolyA	SRP061891	whole_organism	4552	34341483	3468489783
Drosophila pseudoobscura	PAIRED	RNA-Seq	SRR2138444	PolyA	SRP061891	whole_organism	17990	39714668	4011181468
Drosophila pseudoobscura	PAIRED	RNA-Seq	SRR2138445	PolyA	SRP061891	whole_organism	4610	165503993	16715903293
Drosophila pseudoobscura	PAIRED	RNA-Seq	SRR2138446	PolyA	SRP061891	whole_organism	4038	42197362	4261933562
Drosophila simulans	PAIRED	RNA-Seq	SRR1576524	PolyA	SRP047141	Whole_body	4991	35995565	3635552065
Drosophila simulans	PAIRED	RNA-Seq	SRR1576525	PolyA	SRP047141	Whole_body	4503	54855552	4936999680
Drosophila simulans	PAIRED	RNA-Seq	SRR1576526	PolyA	SRP047141	Whole_body	4368	49584409	4462596810
Drosophila simulans	PAIRED	RNA-Seq	SRR1576527	PolyA	SRP047141	Whole_body	5842	48006971	4320627390
Drosophila simulans	PAIRED	RNA-Seq	SRR1576528	PolyA	SRP047141	Whole_body	6494	64275829	5784824610
Drosophila simulans	PAIRED	RNA-Seq	SRR1576529	PolyA	SRP047141	Whole_body	5409	71378610	6424074900
Drosophila simulans	PAIRED	RNA-Seq	SRR1956911	other	SRP056962	whole_organism	8864	59575141	5361762690
Drosophila simulans	PAIRED	RNA-Seq	SRR6161780	Oligo-dT	SRP119808	whole_body	2474	46446449	2368768899
Drosophila simulans	PAIRED	RNA-Seq	SRR6674856	Oligo-dT	SRP004494	head	1106	27828933	1001841588
Drosophila simulans	PAIRED	RNA-Seq	SRR6674857	Oligo-dT	SRP004494	head	1069	26691265	960885540
Drosophila simulans	PAIRED	RNA-Seq	SRR6674858	Oligo-dT	SRP004494	head	190	4795857	172650852
Drosophila simulans	PAIRED	RNA-Seq	SRR6674859	Oligo-dT	SRP004494	head	198	4974334	179076024
Drosophila simulans	PAIRED	RNA-Seq	SRR6674862	Oligo-dT	SRP004494	head	1115	26846876	966487536
Drosophila simulans	PAIRED	RNA-Seq	SRR6674863	Oligo-dT	SRP004494	head	1103	26840182	966246552
Glossina pallidipes	PAIRED	RNA-Seq	SRR4253078	cDNA	SRP090042	Midgut	7158	60574959	6057495900
Glossina pallidipes	PAIRED	RNA-Seq	SRR4253079	cDNA	SRP090042	Midgut	8805	80288195	8028819500
Glossina pallidipes	PAIRED	RNA-Seq	SRR4253080	cDNA	SRP090042	Midgut	6579	57000205	5700020500
Glossina pallidipes	PAIRED	RNA-Seq	SRR4253081	cDNA	SRP090042	Midgut	4382	39591492	3959149200
Glossina pallidipes	PAIRED	RNA-Seq	SRR4253082	cDNA	SRP090042	Midgut	4133	36756727	3675672700
Glossina pallidipes	PAIRED	RNA-Seq	SRR4253083	cDNA	SRP090042	Midgut	4969	43613122	4361312200
Glossina pallidipes	PAIRED	RNA-Seq	SRR4253084	cDNA	SRP090042	Midgut	8429	74547447	7454744700
Glossina pallidipes	PAIRED	RNA-Seq	SRR4253085	cDNA	SRP090042	Midgut	4208	37215446	3721544600
Glossina pallidipes	PAIRED	RNA-Seq	SRR711145	Oligo-dT	SRP017756	na	4382	39591492	3959149200
Glossina pallidipes	PAIRED	RNA-Seq	SRR711187	Oligo-dT	SRP017756	na	8805	80288195	8028819500
Glossina pallidipes	PAIRED	RNA-Seq	SRR711488	Oligo-dT	SRP017756	na	4208	37215446	3721544600
Glossina pallidipes	PAIRED	RNA-Seq	SRR711884	Oligo-dT	SRP017756	na	8670	72813852	7281385200
Glossina pallidipes	PAIRED	RNA-Seq	SRR712343	Oligo-dT	SRP017756	na	4335	37085182	3708518200
Glossina pallidipes	PAIRED	RNA-Seq	SRR714357	Oligo-dT	SRP017756	na	7158	60574959	6057495900
Glossina pallidipes	PAIRED	RNA-Seq	SRR714617	Oligo-dT	SRP017756	na	9091	79708478	7970847800
Glossina pallidipes	PAIRED	RNA-Seq	SRR714977	Oligo-dT	SRP017756	na	8429	74547447	7454744700
Glossina pallidipes	PAIRED	RNA-Seq	SRR716513	Oligo-dT	SRP017756	na	7118	62090424	6209042400
Glossina pallidipes	PAIRED	RNA-Seq	SRR719407	Oligo-dT	SRP017756	na	4154	37733233	3773323300
Glossina pallidipes	PAIRED	RNA-Seq	SRR719649	Oligo-dT	SRP017756	na	6579	57000205	5700020500
Glossina pallidipes	PAIRED	RNA-Seq	SRR720579	Oligo-dT	SRP017756	na	4133	36756727	3675672700
Glossina pallidipes	PAIRED	RNA-Seq	SRR724206	Oligo-dT	SRP017756	na	6477	57534168	5753416800
Glossina pallidipes	PAIRED	RNA-Seq	SRR725134	Oligo-dT	SRP017756	na	4969	43613122	4361312200
Glossina pallidipes	PAIRED	RNA-Seq	SRR7698160	Oligo-dT	SRP158014	Whole_body	8670	72813852	7281385200
Glossina pallidipes	PAIRED	RNA-Seq	SRR7698162	Oligo-dT	SRP158014	Whole_body	4335	37085182	3708518200
Glossina pallidipes	PAIRED	RNA-Seq	SRR7698163	Oligo-dT	SRP158014	Whole_body	7118	62090424	6209042400
Musca domestica	PAIRED	RNA-Seq	SRR4435986	cDNA	PRJNA349473	Whole_body	15578	47289868	6977009091
Musca domestica	PAIRED	RNA-Seq	SRR4435987	cDNA	PRJNA349473	Whole_body	14890.3	51617365	7654189537
Musca domestica	PAIRED	RNA-Seq	SRR4435988	cDNA	PRJNA349473	Whole_body	15009.8	49500479	7343079858
Musca domestica	PAIRED	RNA-Seq	SRR4435989	cDNA	PRJNA349473	Whole_body	14608.1	66356054	9839642637
Musca domestica	PAIRED	RNA-Seq	SRR4435990	cDNA	PRJNA349473	Whole_body	14339.9	63882930	9457914043
Musca domestica	PAIRED	RNA-Seq	SRR4435991	cDNA	PRJNA349473	Whole_body	11488.2	47606853	7049508661
Musca domestica	SINGLE	RNA-Seq	SRR5150023	cDNA	PRJNA359741	Whole_body	2746.78	11622406	1743360900
Musca domestica	SINGLE	RNA-Seq	SRR5150024	cDNA	PRJNA359741	Whole_body	2328.17	11077699	1661654850
Musca domestica	SINGLE	RNA-Seq	SRR5150025	cDNA	PRJNA359741	Whole_body	2511.46	12096047	1814407050
Musca domestica	SINGLE	RNA-Seq	SRR5150026	cDNA	PRJNA359741	Whole_body	2648.8	12859117	1928867550
Musca domestica	SINGLE	RNA-Seq	SRR5150027	cDNA	PRJNA359741	Whole_body	2528.12	11938753	1790812950
Musca domestica	SINGLE	RNA-Seq	SRR5150028	cDNA	PRJNA359741	Whole_body	2677.81	12989635	1948445250
Musca domestica	SINGLE	RNA-Seq	SRR5150029	cDNA	PRJNA359741	Whole_body	2672.07	10085027	1512754050
Musca domestica	SINGLE	RNA-Seq	SRR5150030	cDNA	PRJNA359741	Whole_body	2412.36	11308682	1696302300
Musca domestica	SINGLE	RNA-Seq	SRR5150031	cDNA	PRJNA359741	Whole_body	2523.41	10219685	1532952750
Musca domestica	SINGLE	RNA-Seq	SRR5150032	cDNA	PRJNA359741	Whole_body	2352.09	11184081	1677612150
Musca domestica	SINGLE	RNA-Seq	SRR5150033	cDNA	PRJNA359741	Whole_body	2487.19	11984220	1797633000
Musca domestica	SINGLE	RNA-Seq	SRR5150034	cDNA	PRJNA359741	Whole_body	2778.13	11747667	1762150050
Musca domestica	SINGLE	RNA-Seq	SRR5150035	cDNA	PRJNA359741	Whole_body	2553.53	12051659	1807748850
Musca domestica	SINGLE	RNA-Seq	SRR5150036	cDNA	PRJNA359741	Whole_body	2384.86	11186772	1678015800
Musca domestica	SINGLE	RNA-Seq	SRR5150037	cDNA	PRJNA359741	Whole_body	2716.43	12652622	1897893300
Musca domestica	SINGLE	RNA-Seq	SRR5150038	cDNA	PRJNA359741	Whole_body	2642.72	9981507	1497226050
Musca domestica	SINGLE	RNA-Seq	SRR5150039	cDNA	PRJNA359741	Whole_body	2684.21	12502074	1875311100
Musca domestica	SINGLE	RNA-Seq	SRR5150040	cDNA	PRJNA359741	Whole_body	2496.22	10114017	1517102550
Parochlus steinenii	PAIRED	RNA-Seq	SRR11430760	RT-PCR	PRJNA284858	Whole_body	2586.17	11512837	1738438387
Parochlus steinenii	PAIRED	RNA-Seq	SRR11430761	RT-PCR	PRJNA284858	Whole_body	2718.17	12576315	1899023565
Parochlus steinenii	PAIRED	RNA-Seq	SRR11430762	RT-PCR	PRJNA284858	Whole_body	2254.1	10248399	1547508249
Parochlus steinenii	PAIRED	RNA-Seq	SRR11430763	RT-PCR	PRJNA284858	Whole_body	2393.03	11410725	1723019475
Parochlus steinenii	PAIRED	RNA-Seq	SRR11430764	RT-PCR	PRJNA284858	Whole_body	3006.64	14497107	2189063157
Parochlus steinenii	PAIRED	RNA-Seq	SRR11430765	RT-PCR	PRJNA284858	Whole_body	2381.9	11463801	1731033951
Parochlus steinenii	PAIRED	RNA-Seq	SRR11430766	RT-PCR	PRJNA284858	Whole_body	2574.03	12148215	1834380465
Parochlus steinenii	PAIRED	RNA-Seq	SRR11430767	RT-PCR	PRJNA284858	Whole_body	2557.36	12305628	1858149828
Parochlus steinenii	PAIRED	RNA-Seq	SRR11430768	RT-PCR	PRJNA284858	Whole_body	2680.26	12520700	1890625700
Stomoxys calcitrans	PAIRED	RNA-Seq	SRR1976146	Oligo-dT	PRJNA188117	na	21306.4	180498314	18049831400
Stomoxys calcitrans	PAIRED	RNA-Seq	SRR1979417	Oligo-dT	PRJNA188117	na	26574.3	227080988	22708098800
Stomoxys calcitrans	PAIRED	RNA-Seq	SRR1979418	Oligo-dT	PRJNA188117	na	23565.6	158665302	15866530200
Stomoxys calcitrans	PAIRED	RNA-Seq	SRR1979467	Oligo-dT	PRJNA188117	na	30250.1	256886635	25688663500
Stomoxys calcitrans	PAIRED	RNA-Seq	SRR694289	Oligo-dT	PRJNA188117	na	13619.8	115213503	11521350300
Stomoxys calcitrans	PAIRED	RNA-Seq	SRR694925	Oligo-dT	PRJNA188117	na	12709.6	109587441	10958744100
Stomoxys calcitrans	PAIRED	RNA-Seq	SRR847512	Oligo-dT	PRJNA188117	na	7506.15	61083763	6108376300
total							1.66668e+06	11406015554	1127933521841

## Sheet: UniqueMappedData
Organisms	UniqMappedBases(Gb)
Aedes aegypti	100.577
Aedes albopictus	163.42
Ambystoma_mexicanum	346.441
Amphibalanus amphitrite	22.4983
Anarrhichthys ocellatus	97.9048
Anopheles albimanus	97.5255
Anopheles gambiae	110.58
Branchiostoma floridae	195.132
Chiloscyllium_punctatum	52.2747
Ciona savignyi	172.643
Culex quinquefasciatus	89.4747
Cyclopterus lumpus	229.264
Dasypus_novemcinctus	79.5643
Drosophila melanogaster	49.7062
Drosophila pseudoobscura	130.52
Drosophila simulans	41.5424
Erpetoichthys_calabaricus	40.1518
Euprymna_scolopes	209.828
Glossina pallidipes	137.813
Homo_sapiens	572.778
Hydra vulgaris	217.781
Leptobrachium_leishanense	68.3305
Locusta_migratoria	80.0772
Microcaecilia_unicolor	37.0665
Monodelphis_domestica	315.013
Musca domestica	79.4616
Orbicella faveolata	70.9199
Pan_troglodytes	66.0202
Parochlus steinenii	16.4112
Penaeus vannamei	111.838
Procambarus_virginalis	65.4612
Scyliorhinus_torazame	121.85
Seriola lalandi	111.047
Sphenodon_punctatus	18.7486
Stomoxys calcitrans	110.902
Takifugu rubripes	244.548
Toxocara canis	100.946
