# Supplementary material for: Alternative splicing level related to intron size and organism complexity
Source: BMC Genomics. 2021 Nov 25;22:853. doi: 10.1186/s12864-021-08172-2 (PMC8614042; doi:10.1186/s12864-021-08172-2)
Supplement: Supplementary file 4 — Additional file 4: Table S3. Summary statistics of the RNA-Seq data from the FirstSpeciesSet. [file 12864_2021_8172_MOESM4_ESM.xlsx]

## Sheet: Sheet1
Table S3: Summary statistics of the RNA-Seq data from the FirstSpeciesSet.
Species	Tissues	Reads (M)	Base (Mb)	Total Reads (M)	Total Base (Mb)
Ambystoma_mexicanum	brain	77877.5	771.064	346441	3451.73
Ambystoma_mexicanum	cell_culture	24725.4	309.134
Ambystoma_mexicanum	embryo	68683.1	680.031
Ambystoma_mexicanum	forelimb_blastema	13480.8	133.473
Ambystoma_mexicanum	head	10040.5	132.111
Ambystoma_mexicanum	heart	7903.66	78.254
Ambystoma_mexicanum	injured_spinal_cord	16355.4	161.934
Ambystoma_mexicanum	intact_spinal_cord	53825.7	430.605
Ambystoma_mexicanum	islets	5454.5	54.0049
Ambystoma_mexicanum	limb_bud	9138.54	90.4806
Ambystoma_mexicanum	liver	7716.85	76.4045
Ambystoma_mexicanum	lung	8089.47	80.0938
Ambystoma_mexicanum	ovary	6482.74	64.1856
Ambystoma_mexicanum	spleen	7368.93	72.9597
Ambystoma_mexicanum	tail_blastema	7200.46	71.2916
Ambystoma_mexicanum	tail_bud	13832.3	136.954
Ambystoma_mexicanum	testis	8265.26	108.753
Chiloscyllium_punctatum	brain	3820.69	30.0842	52274.7	394.391
Chiloscyllium_punctatum	embryo	12076.5	77.8697
Chiloscyllium_punctatum	embryo_caudal	5876.25	46.2697
Chiloscyllium_punctatum	embryo_cloaca	9089.77	71.573
Chiloscyllium_punctatum	embryo_head	6754.13	53.1821
Chiloscyllium_punctatum	embryo_tail_stem	4190.2	32.9937
Chiloscyllium_punctatum	embryo_tail_tip	3788.72	29.8324
Chiloscyllium_punctatum	eye	1784.03	14.0474
Chiloscyllium_punctatum	liver	1633.78	12.8644
Chiloscyllium_punctatum	muscle	1524.59	12.0046
Chiloscyllium_punctatum	pancreas	1736.04	13.6696
Dasypus_novemcinctus	ascending_colon	4541.07	44.961	79564.3	833.99
Dasypus_novemcinctus	brain	6293.92	62.316
Dasypus_novemcinctus	heart	8358.6	82.7584
Dasypus_novemcinctus	kidney	6608.14	65.4271
Dasypus_novemcinctus	liver	11290.2	111.784
Dasypus_novemcinctus	lung	10959.6	108.511
Dasypus_novemcinctus	muscle	10476.3	103.726
Dasypus_novemcinctus	na	6652.84	87.5374
Dasypus_novemcinctus	pregnant_endometrium	6797.6	91.8595
Dasypus_novemcinctus	spleen	7586.06	75.1095
Erpetoichthys_calabaricus	a_mixture_of_gill_brain_liver_ovary	26387.8	175.919	40151.8	328.852
Erpetoichthys_calabaricus	gill	4312.02	47.9113
Erpetoichthys_calabaricus	liver	9451.95	105.022
Euprymna_scolopes	brain	51110.2	592.826	209828	2403.22
Euprymna_scolopes	eye	50720.1	590.129
Euprymna_scolopes	gill	51963.3	604.977
Euprymna_scolopes	light_organ	56034.3	615.289
Homo_sapiens	adipose_tissue	20912.3	207.053	572777	5671.06
Homo_sapiens	adrenal_gland	9493.26	93.9926
Homo_sapiens	bone_marrow	22646.6	224.224
Homo_sapiens	brain	11799.4	116.826
Homo_sapiens	colon	40684.9	402.821
Homo_sapiens	duodenum	5349.02	52.9606
Homo_sapiens	endometrium	24572.5	243.292
Homo_sapiens	esophagus	14711.4	145.658
Homo_sapiens	fallopian_tube	31472.1	311.605
Homo_sapiens	gall_bladder	14470.2	143.269
Homo_sapiens	heart	21837.2	216.21
Homo_sapiens	kidney	12092.3	119.726
Homo_sapiens	liver	11377.1	112.645
Homo_sapiens	lung	16919.1	167.515
Homo_sapiens	lymph_node	22621.7	223.977
Homo_sapiens	muscle	12683.4	125.578
Homo_sapiens	ovary	17394.5	172.223
Homo_sapiens	pancreas	8131.66	80.5115
Homo_sapiens	placenta	20411.1	202.09
Homo_sapiens	prostate_gland	12347.9	122.256
Homo_sapiens	rectum	30833.2	305.279
Homo_sapiens	saliva-secreting_gland	11990.5	118.718
Homo_sapiens	small_intestine	12649	125.238
Homo_sapiens	smooth_muscle_tissue	19820.2	196.24
Homo_sapiens	spleen	16407.1	162.446
Homo_sapiens	stomach	11101.5	109.916
Homo_sapiens	testis	42037.3	416.21
Homo_sapiens	thyroid_gland	23477.2	232.447
Homo_sapiens	tonsil	20385.9	201.841
Homo_sapiens	urinary_bladder	8847.52	87.5992
Homo_sapiens	vermiform_appendix	8324.79	82.4236
Homo_sapiens	zone_of_skin	14975.6	148.274
Leptobrachium_leishanense	brain	12431.3	83.1864	68330.5	457.093
Leptobrachium_leishanense	dorsal_skin	20285.2	135.377
Leptobrachium_leishanense	maxillary_skin	20352	136.588
Leptobrachium_leishanense	ovary	8372.09	55.8093
Leptobrachium_leishanense	testis	6889.9	46.1322
Locusta_migratoria	4th	6121.99	40.8132	80077.2	533.848
Locusta_migratoria	adult	13037.3	86.9152
Locusta_migratoria	antenna	4964.54	33.0969
Locusta_migratoria	brain	7263.79	48.4253
Locusta_migratoria	egg	6357.74	42.3849
Locusta_migratoria	fatbody	6408.18	42.7212
Locusta_migratoria	midgut	5619.38	37.4625
Locusta_migratoria	muscle	5601.74	37.3449
Locusta_migratoria	ovary	8020.53	53.4702
Locusta_migratoria	pronotom	8148.52	54.3235
Locusta_migratoria	testis	8533.54	56.8903
Microcaecilia_unicolor	foregut	3901.54	39.0154	37066.5	369.228
Microcaecilia_unicolor	kidney	4707.23	47.0723
Microcaecilia_unicolor	liver	9872.06	97.7431
Microcaecilia_unicolor	lung	4096.8	40.968
Microcaecilia_unicolor	muscle	4634.69	45.888
Microcaecilia_unicolor	posterior_skin	3856.12	38.5612
Microcaecilia_unicolor	skin	5998.04	59.9804
Monodelphis_domestica	brain	78433.5	554.689	315013	2321.6
Monodelphis_domestica	heart	9089.94	89.9994
Monodelphis_domestica	kidney	9729.34	96.3301
Monodelphis_domestica	liver	52380	380.501
Monodelphis_domestica	lung	11314.2	112.021
Monodelphis_domestica	muscle	62993.2	446.296
Monodelphis_domestica	testis	91073.2	641.768
Procambarus_virginalis	abdominal_musculature	18386.6	160.913	65461.2	611.593
Procambarus_virginalis	hepatopancreas	47074.6	450.68
Scyliorhinus_torazame	ampullae_of_lorenzini	675.929	8.44912	121850	1188.25
Scyliorhinus_torazame	atrium_of_the_heart	1020.44	12.7555
Scyliorhinus_torazame	brain	4242.75	33.4075
Scyliorhinus_torazame	diencephalon_except_the_hypothalamus_pituitary_gland_saccus_vasculosus	620.337	7.75422
Scyliorhinus_torazame	embryo_head	14610.1	85.4391
Scyliorhinus_torazame	embryo_trunk	14714.5	86.0496
Scyliorhinus_torazame	epididymis	1324.19	16.5524
Scyliorhinus_torazame	epigonal_organ	505.114	6.31392
Scyliorhinus_torazame	eye	4509.47	56.3684
Scyliorhinus_torazame	gallbladder	1196.32	14.954
Scyliorhinus_torazame	gill	1067.3	13.3412
Scyliorhinus_torazame	hypothalamus	1366.18	17.0772
Scyliorhinus_torazame	interrenal_gland	558.957	6.98697
Scyliorhinus_torazame	intestine	1251.7	15.6462
Scyliorhinus_torazame	kidney	1728.9	21.6113
Scyliorhinus_torazame	leydig_organ	780.919	9.76149
Scyliorhinus_torazame	liver	1008.76	12.6094
Scyliorhinus_torazame	medulla_oblongata	1164.65	14.5581
Scyliorhinus_torazame	metencephalon	1143.24	14.2905
Scyliorhinus_torazame	muscle	490.09	6.12612
Scyliorhinus_torazame	olfactory_bulb	599.359	7.49199
Scyliorhinus_torazame	olfactory_sac	1208.72	15.1091
Scyliorhinus_torazame	optic_tectum	1248.55	15.6068
Scyliorhinus_torazame	oral_epithelium	530.236	6.62795
Scyliorhinus_torazame	ovary	618.547	7.73183
Scyliorhinus_torazame	pancreas	1222.63	15.2829
Scyliorhinus_torazame	pituitary_without_ventral_lobe	688.475	8.60594
Scyliorhinus_torazame	pituitary_without_ventral_lobe_of_hypophysis	706.306	8.82882
Scyliorhinus_torazame	rectal_gland	532.213	6.65266
Scyliorhinus_torazame	rectum	1228.11	15.3514
Scyliorhinus_torazame	saccus_vasculosus	617.881	7.72352
Scyliorhinus_torazame	skin_epithelium	591.258	7.39072
Scyliorhinus_torazame	spinal_cord	661.553	8.26942
Scyliorhinus_torazame	spleen	1057.37	13.2172
Scyliorhinus_torazame	stomach	1056.03	13.2004
Scyliorhinus_torazame	telencephalon	1258.87	15.7359
Scyliorhinus_torazame	testis	1309.25	16.3656
Scyliorhinus_torazame	tongue_epithelium	586.229	7.32786
Scyliorhinus_torazame	ventral_lobe_of_hypophysis	619.217	7.74022
Scyliorhinus_torazame	ventricle_of_the_heart	486.644	6.08305
Scyliorhinus_torazame	whole_embryo	51042.6	517.858
Sphenodon_punctatus	blood	17810	178.1	18748.6	196.872
Sphenodon_punctatus	na	938.593	18.7719
Pan_troglodytes	brain	17971.1	185.633	66020.1	700.029
Pan_troglodytes	cerebellum	1164.73	15.3254
Pan_troglodytes	heart	14851	159.632
Pan_troglodytes	kidney	1364.51	17.954
Pan_troglodytes	liver	16031.1	169.1
Pan_troglodytes	testis	14637.7	152.385
