# Supplementary material for: Alternative splicing level related to intron size and organism complexity
Source: BMC Genomics. 2021 Nov 25;22:853. doi: 10.1186/s12864-021-08172-2 (PMC8614042; doi:10.1186/s12864-021-08172-2)
Supplement: Supplementary file 5 — Additional file 5: Table S4. The four selected tissues used for each species in the FirstSpeciesSet. [file 12864_2021_8172_MOESM5_ESM.xlsx]

## Sheet: Sheet1
Tablse S4: The four selected tissues used for each species in the FirstSpeciesSet.
Species	Tissue1	Tissue2	Tissue3	Tissue4
Ambystoma_mexicanum	brain	heart	liver	testis
Chiloscyllium_punctatum	brain	liver	muscle	pancreas
Dasypus_novemcinctus	heart	kidney	liver	lung
Erpetoichthys_calabaricus	a_mixture_of_gill_brain_liver_ovary	gill	liver	liver
Euprymna_scolopes	brain	eye	gill	organ
Homo_sapiens	brain	kidney	liver	testis
Leptobrachium_leishanense	brain	skin	ovary	testis
Locusta_migratoria	brain	fatbody	muscle	testis
Microcaecilia_unicolor	kidney	liver	lung	muscle
Monodelphis_domestica	brain	kidney	liver	testis
Scyliorhinus_torazame	brain	kidney	liver	testis
Pan_troglodytes	brain	kidney	liver	testis
