# Supplementary material for: Alternative splicing level related to intron size and organism complexity
Source: BMC Genomics. 2021 Nov 25;22:853. doi: 10.1186/s12864-021-08172-2 (PMC8614042; doi:10.1186/s12864-021-08172-2)
Supplement: Supplementary file 6 — Additional file 6: Table S5. ASP/L and correlation with the cell type number (CTN) and mean intron size for the three sets of species. [file 12864_2021_8172_MOESM6_ESM.xlsx]

## Sheet: Sheet1
Table S5: Alternative splicing complexity and correlation with the cell type number (CTN) and mean intron size for the three sets of species.
Table S5-1: The FirstSpeciesSet.
Dataset	Software	GeneNum	ASP.ASL	CTN_Spearman_correlation	CTN_Spearman_Pvalue	CTN_Linear_regression_cor	CTN_Linear_regression_Pvalue	CTN_PGLS_regression_cor	CTN_PGLS_regression_Pvalue	CTN_PGLS_regression_Lambda	IntronSize_Spearman_correlation	IntronSize_Spearman_Pvalue	IntronSize_Linear_regression_cor	IntronSize_Linear_regression_Pvalue	IntronSize_PGLS_regression_cor	IntronSize_PGLS_regression_Pvalue	IntronSize_PGLS_regression_Lambda	Ambystoma_mexicanum	Chiloscyllium_punctatum	Dasypus_novemcinctus	Erpetoichthys_calabaricus	Euprymna_scolopes	Homo_sapiens	Leptobrachium_leishanense	Locusta_migratoria	Microcaecilia_unicolor	Monodelphis_domestica	Pan_troglodytes	Procambarus_virginalis	Scyliorhinus_torazame	Sphenodon_punctatus
D1	LeafCutter	Bin100	ASL	0.812	0.000417	0.685	0.000159	0.67	0.000212	1e-06	-0.235	0.417	-0.0789	0.828	-0.0824	0.919	0.717	1.5097	1.31164	1.6181	0.694134	0.908438	3.07138	1.29211	1.02829	1.23377	2.44903	2.9223	0.628283	1.43169	1.52316
D1	LeafCutter	Bin100	ASP	0.823	0.000296	0.678	0.000181	0.653	0.000287	1e-06	-0.327	0.253	-0.0768	0.792	-0.0781	0.814	0.981	0.8282	0.781667	0.867045	0.617021	0.621724	0.912484	0.844458	0.71386	0.778704	0.920909	0.943235	0.5608	0.799494	0.826944
D1	LeafCutter	Bin100	PASL	0.781	0.000978	0.673	0.000197	0.659	0.000257	1e-06	-0.147	0.616	-0.0816	0.891	-0.0833	0.977	0.626	1.61487	1.31757	1.5947	0.691471	0.895414	3.42615	1.29301	1.01281	1.20031	2.51406	2.9982	0.610843	1.50186	1.43104
D1	LeafCutter	Bin100	PASP	0.852	0.000107	0.682	0.000167	0.658	0.00026	1e-06	-0.332	0.246	-0.0741	0.753	-0.0663	0.669	1	0.810488	0.746414	0.836005	0.582295	0.592866	0.916813	0.814496	0.690721	0.740127	0.906039	0.921675	0.527295	0.769452	0.778356
D1	LeafCutter	Bin500	ASL	0.812	0.000417	0.692	0.000138	0.677	0.000183	1e-06	-0.209	0.473	-0.0799	0.848	-0.0829	0.944	0.715	1.52758	1.31164	1.61451	0.694134	0.902983	3.07138	1.29311	1.02813	1.23377	2.40887	2.9223	0.631349	1.4206	1.51342
D1	LeafCutter	Bin500	ASP	0.823	0.000296	0.682	0.000168	0.657	0.000266	1e-06	-0.354	0.215	-0.0774	0.801	-0.0814	0.887	1	0.826857	0.781429	0.865333	0.62	0.620333	0.912839	0.843529	0.713636	0.777091	0.921833	0.9438	0.5608	0.79875	0.829429
D1	LeafCutter	Bin500	PASL	0.792	0.000733	0.66	0.000251	0.646	0.000327	1e-06	-0.2	0.492	-0.0808	0.869	-0.0831	0.96	0.633	1.60407	1.30764	1.62838	0.690874	0.928139	3.45784	1.28304	1.04016	1.18895	2.56358	3.04465	0.6117	1.54007	1.4298
D1	LeafCutter	Bin500	PASP	0.852	0.000107	0.678	0.000179	0.654	0.000279	1e-06	-0.332	0.246	-0.0765	0.787	-0.0712	0.719	1	0.805282	0.746042	0.835675	0.581838	0.592268	0.916978	0.813598	0.690194	0.740419	0.911395	0.922045	0.530268	0.768759	0.778728
D1	LeafCutter	All genes	ASL	0.772	0.00122	0.63	0.000426	0.617	0.000525	1e-06	-0.165	0.573	-0.078	0.812	-0.0812	0.881	0.548	1.842	1.715	1.858	1.252	1.474	3.353	1.568	1.466	1.572	2.56	3.006	1.197	1.805	1.701
D1	LeafCutter	All genes	ASP	0.6	0.0234	0.374	0.0119	0.344	0.0162	1e-06	-0.143	0.627	-0.00594	0.356	0.0605	0.2	0.848	0.821	0.617	0.725	0.376	0.581	0.926	0.682	0.63	0.534	0.845	0.814	0.385	0.664	0.503
D1	SpliceTrap	Bin100	ASL	0.544	0.0445	0.455	0.0049	0.486	0.00335	0.45	0.0593	0.844	-0.083	0.955	-0.0831	0.958	1e-06	4.47781	1.62262	3.36862	0.747179	4.30235	14.5479	1.36	1.68794	2.01957	5.05775	10.0907	1.52667	3.15	1.725
D1	SpliceTrap	Bin100	ASP	0.635	0.0146	0.403	0.00875	0.377	0.0115	1e-06	0.0637	0.832	-0.0349	0.468	0.0734	0.18	0.881	0.6835	0.300339	0.554043	0.152083	0.578214	0.897024	0.271571	0.321556	0.386471	0.615082	0.849394	0.246364	0.5125	0.36125
D1	SpliceTrap	Bin100	PASL	0.584	0.0283	0.505	0.00266	0.5	0.00281	1e-06	0.0198	0.952	-0.0801	0.854	-0.08	0.851	1e-06	4.08457	1.66636	3.35127	0.731504	3.35309	15.495	1.38229	1.65677	1.78752	5.44412	10.4589	1.14446	3.04002	1.65385
D1	SpliceTrap	Bin100	PASP	0.635	0.0146	0.422	0.00709	0.368	0.0127	1	0.0637	0.832	-0.0396	0.491	0.0632	0.196	0.873	0.651193	0.307256	0.535758	0.152101	0.532239	0.876535	0.273928	0.31854	0.362604	0.613305	0.823042	0.233306	0.483511	0.354276
D1	SpliceTrap	Bin500	ASL	0.544	0.0445	0.455	0.0049	0.486	0.00335	0.45	0.0593	0.844	-0.083	0.955	-0.0831	0.958	1e-06	4.47086	1.61075	3.36433	0.7475	4.1235	14.7247	1.35055	1.69686	2.0048	5.05775	10.099	1.478	3.212	1.731
D1	SpliceTrap	Bin500	ASP	0.635	0.0146	0.403	0.00875	0.377	0.0115	1e-06	0.0637	0.832	-0.0349	0.468	0.0734	0.18	0.881	0.66925	0.304167	0.5556	0.1424	0.552667	0.895111	0.272286	0.325111	0.374	0.624667	0.850462	0.216667	0.503333	0.3648
D1	SpliceTrap	Bin500	PASL	0.584	0.0283	0.505	0.00266	0.5	0.00281	1e-06	0.0198	0.952	-0.0801	0.854	-0.08	0.851	1e-06	3.93822	1.67015	3.35774	0.712639	3.11468	15.676	1.3938	1.63788	1.7262	5.54403	10.6881	0.987995	3.01054	1.62749
D1	SpliceTrap	Bin500	PASP	0.635	0.0146	0.422	0.00709	0.368	0.0127	1	0.0637	0.832	-0.0396	0.491	0.0632	0.196	0.873	0.642157	0.308051	0.533611	0.145351	0.516932	0.872688	0.274286	0.318307	0.354574	0.617929	0.822699	0.213995	0.476233	0.353027
D1	SpliceTrap	All genes	ASL	0.533	0.0499	0.489	0.00322	0.488	0.00328	1e-06	-0.0154	0.964	-0.0807	0.867	-0.0806	0.865	1e-06	2.53089	0.989352	2.08531	0.498168	1.29873	11.0781	0.958848	1.09311	0.987384	3.8081	5.98335	0.579419	1.65899	0.935883
D1	SpliceTrap	All genes	ASP	0.593	0.0254	0.555	0.00136	0.539	0.00169	1e-06	0.0198	0.952	-0.068	0.685	-0.0309	0.45	0.682	0.42536	0.192487	0.370385	0.103037	0.231178	0.748846	0.193916	0.220128	0.210353	0.468123	0.601802	0.118559	0.296937	0.208418
D1	StringTie	Bin100	ASL	0.273	0.345	0.305	0.0238	0.441	0.00574	0.657	-0.165	0.573	-0.0716	0.723	-0.0725	0.734	1e-06	3.17935	2.53286	3.04879	1.93069	3.50906	7.01236	2.89135	3.44033	2.61143	4.196	5.74517	2.956	2.7129	2.48261
D1	StringTie	Bin100	ASP	0.329	0.251	0.103	0.141	0.388	0.0103	1	-0.371	0.192	-0.0688	0.694	-0.0833	0.998	1	0.736	0.604074	0.756966	0.550833	0.764	0.946131	0.757652	0.8074	0.681972	0.845938	0.934035	0.782727	0.620278	0.799808
D1	StringTie	Bin100	PASL	0.34	0.234	0.395	0.00955	0.46	0.00461	0.614	-0.174	0.553	-0.0742	0.755	-0.0745	0.759	1e-06	3.3995	2.88682	3.19314	1.96672	3.26231	6.98369	3.05257	3.44764	2.6529	4.66754	6.06334	2.86528	2.78558	2.67373
D1	StringTie	Bin100	PASP	0.371	0.191	0.118	0.124	0.411	0.00805	1	-0.424	0.132	-0.0669	0.675	-0.0833	0.985	1	0.724374	0.597388	0.741169	0.556517	0.736456	0.934628	0.746549	0.794247	0.671085	0.82808	0.919377	0.769971	0.600398	0.787641
D1	StringTie	Bin500	ASL	0.273	0.345	0.305	0.0238	0.441	0.00574	0.657	-0.165	0.573	-0.0716	0.723	-0.0725	0.734	1e-06	3.18356	2.5068	3.015	1.93633	3.53567	7.01236	2.8674	3.44033	2.606	4.196	5.765	2.956	2.71467	2.473
D1	StringTie	Bin500	ASP	0.329	0.251	0.103	0.141	0.388	0.0103	1	-0.371	0.192	-0.0688	0.694	-0.0833	0.998	1	0.739579	0.60975	0.758444	0.5515	0.759867	0.942357	0.762696	0.8061	0.686857	0.848526	0.93287	0.785333	0.617625	0.804909
D1	StringTie	Bin500	PASL	0.34	0.234	0.395	0.00955	0.46	0.00461	0.614	-0.174	0.553	-0.0742	0.755	-0.0745	0.759	1e-06	3.41871	2.92658	3.22756	1.95085	3.27097	7.07952	3.0825	3.46244	2.66011	4.75146	6.22321	2.81527	2.80395	2.69734
D1	StringTie	Bin500	PASP	0.371	0.191	0.118	0.124	0.411	0.00805	1	-0.424	0.132	-0.0669	0.675	-0.0833	0.985	1	0.725048	0.600953	0.742959	0.556177	0.735074	0.935805	0.751591	0.796336	0.675268	0.830394	0.920176	0.773658	0.596018	0.790168
D1	StringTie	All genes	ASL	0.508	0.0637	0.408	0.00828	0.412	0.00797	1e-06	-0.125	0.671	-0.0793	0.837	-0.0794	0.838	1e-06	2.73929	2.22754	2.59616	1.71068	2.28246	5.90629	2.59593	2.8289	2.1116	3.36235	4.10562	2.09865	2.21065	2.16459
D1	StringTie	All genes	ASP	0.55	0.0414	0.235	0.0451	0.338	0.0172	0.814	-0.341	0.233	-0.0756	0.774	-0.0819	0.903	0.764	0.611138	0.477287	0.636537	0.458525	0.523242	0.877315	0.666333	0.719017	0.544865	0.710745	0.775183	0.595835	0.491411	0.63408
D2	LeafCutter	Bin100	ASL	0.705	0.00488	0.376	0.0117	0.352	0.0149	1e-06	-0.0637	0.832	-0.0728	0.737	-0.0645	0.653	0.201	0.549022	0.615959	0.603479	0.387677	0.41299	0.633477	0.52333	0.495438	0.655564	0.786568	1.15251	0.320331	0.590571	1.06833
D2	LeafCutter	Bin100	ASP	0.673	0.00828	0.359	0.0139	0.341	0.0166	1e-06	0.0022	1	-0.0803	0.856	-0.0757	0.776	0.2	0.477097	0.466765	0.523478	0.402	0.324286	0.448889	0.459688	0.429167	0.547368	0.530435	0.784516	0.35375	0.475517	0.744
D2	LeafCutter	Bin100	PASL	0.714	0.00414	0.488	0.00328	0.463	0.00445	1e-06	-0.222	0.445	-0.0692	0.698	-0.0561	0.588	0.371	0.542295	0.639279	0.619761	0.368085	0.390547	0.688083	0.549797	0.459611	0.615387	0.819464	1.15311	0.297235	0.565777	0.97374
D2	LeafCutter	Bin100	PASP	0.747	0.00213	0.445	0.0055	0.423	0.007	1e-06	-0.204	0.483	-0.0792	0.835	-0.0715	0.722	0.333	0.438385	0.449154	0.494614	0.352394	0.298943	0.442545	0.432416	0.391035	0.488383	0.509139	0.72651	0.301073	0.432106	0.670849
D2	LeafCutter	Bin500	ASL	0.673	0.00828	0.373	0.012	0.35	0.0152	1e-06	-0.0286	0.928	-0.0727	0.736	-0.0644	0.653	0.193	0.548755	0.615959	0.591402	0.390014	0.410188	0.633477	0.526712	0.494069	0.664374	0.794799	1.15733	0.321994	0.596497	1.0692
D2	LeafCutter	Bin500	ASP	0.673	0.00828	0.375	0.0118	0.355	0.0145	1e-06	0.0022	1	-0.0818	0.898	-0.0776	0.805	0.223	0.478667	0.466286	0.5212	0.402	0.3265	0.4455	0.463	0.4232	0.547	0.528	0.785667	0.329	0.473333	0.744
D2	LeafCutter	Bin500	PASL	0.714	0.00414	0.49	0.00321	0.464	0.00436	1e-06	-0.222	0.445	-0.0693	0.699	-0.0562	0.589	0.373	0.542438	0.639571	0.619594	0.367693	0.388148	0.688411	0.549274	0.458715	0.613473	0.819659	1.15223	0.296802	0.566033	0.972058
D2	LeafCutter	Bin500	PASP	0.754	0.00184	0.451	0.00509	0.429	0.00655	1e-06	-0.16	0.584	-0.0801	0.853	-0.0725	0.733	0.345	0.43837	0.449003	0.494333	0.35181	0.29797	0.441897	0.432403	0.390684	0.487095	0.508949	0.725894	0.289327	0.432122	0.67047
D2	LeafCutter	All genes	ASL	0.45	0.107	0.287	0.0281	0.247	0.0407	1e-06	-0.147	0.616	-0.0681	0.687	-0.0613	0.627	1e-06	1.302	1.424	1.297	1.182	1.382	1.457	1.322	1.246	1.288	1.574	1.551	1.141	1.364	1.402
D2	LeafCutter	All genes	ASP	0.414	0.141	0.289	0.0275	0.276	0.031	1e-06	-0.0022	1	-0.0792	0.833	-0.0813	0.882	1e-06	0.261	0.264	0.26	0.145	0.18	0.238	0.258	0.281	0.204	0.271	0.415	0.119	0.22	0.337
D2	SpliceTrap	Bin100	ASL	0.517	0.0584	0.479	0.00366	0.576	0.000996	0.726	-0.147	0.616	-0.0358	0.472	-0.0341	0.464	1e-06	0.812564	0.731429	1.3088	0.455263	1.22	3.02121	0.692097	0.931935	0.928636	1.47645	3.83185	0.764444	0.971154	1.68273
D2	SpliceTrap	Bin100	ASP	0.624	0.017	0.558	0.00129	0.562	0.00122	0.738	-0.112	0.704	-0.0357	0.472	-0.0392	0.489	0.602	0.156341	0.135417	0.254444	0.0868889	0.181429	0.483265	0.137714	0.182195	0.186923	0.27641	0.568108	0.1325	0.182941	0.355333
D2	SpliceTrap	Bin100	PASL	0.541	0.0455	0.569	0.00111	0.614	0.000551	0.718	-0.143	0.627	-0.0351	0.469	-0.0385	0.485	0.475	0.766697	0.751878	1.29263	0.432571	1.0603	3.07348	0.702923	0.902394	0.816881	1.69296	3.75079	0.610577	0.89663	1.46226
D2	SpliceTrap	Bin100	PASP	0.718	0.00381	0.575	0.00101	0.58	0.000939	0.782	-0.138	0.638	-0.0326	0.458	-0.0375	0.481	0.653	0.151877	0.139618	0.25111	0.0873305	0.160697	0.474268	0.140769	0.180219	0.175609	0.291978	0.54712	0.127042	0.172615	0.327249
D2	SpliceTrap	Bin500	ASL	0.517	0.0584	0.479	0.00366	0.576	0.000996	0.726	-0.147	0.616	-0.0358	0.472	-0.0341	0.464	1e-06	0.805333	0.731429	1.3088	0.451	1.251	3.00167	0.689167	0.942333	0.916	1.462	3.8092	0.735	0.9644	1.658
D2	SpliceTrap	Bin500	ASP	0.624	0.017	0.558	0.00129	0.562	0.00122	0.738	-0.112	0.704	-0.0357	0.472	-0.0392	0.489	0.602	0.149778	0.136889	0.258571	0.0842222	0.15	0.4842	0.139286	0.187	0.1776	0.289143	0.574	0.113333	0.178	0.349333
D2	SpliceTrap	Bin500	PASL	0.541	0.0455	0.569	0.00111	0.614	0.000551	0.718	-0.143	0.627	-0.0351	0.469	-0.0385	0.485	0.475	0.727502	0.75668	1.32034	0.42981	0.810035	3.12177	0.710474	0.888722	0.780524	1.7565	3.82416	0.501123	0.881919	1.39399
D2	SpliceTrap	Bin500	PASP	0.718	0.00381	0.575	0.00101	0.58	0.000939	0.782	-0.138	0.638	-0.0326	0.458	-0.0375	0.481	0.653	0.1456	0.141531	0.252905	0.0858903	0.136175	0.476813	0.141884	0.182012	0.168669	0.30153	0.550309	0.112073	0.1678	0.321436
D2	SpliceTrap	All genes	ASL	0.703	0.00508	0.596	0.000741	0.654	0.00028	0.812	-0.38	0.181	-0.0415	0.501	-0.0466	0.529	0.537	0.43675	0.428182	0.709206	0.266427	0.240956	2.0053	0.495776	0.586095	0.404694	1.06058	1.88776	0.294044	0.461951	0.653114
D2	SpliceTrap	All genes	ASP	0.712	0.00432	0.608	0.00061	0.659	0.000255	0.897	-0.327	0.253	-0.0387	0.487	-0.0458	0.524	0.687	0.0858531	0.0835607	0.145749	0.0520356	0.0464434	0.325515	0.0984769	0.119896	0.0854944	0.190193	0.306149	0.0598746	0.0918225	0.147956
D3	LeafCutter	Bin100	ASL	0.776	0.00301	0.517	0.00504	0.514	0.00522	1e-06	-0.427	0.169	-0.0629	0.568	-0.0796	0.673	0.574	1.17583	0.747188	1.13164	0.694134	0.908438	2.71063	1.23704	0.920933	1.06588	2.41791	2.78727	0.748192	NA	NA
D3	LeafCutter	Bin100	ASP	0.751	0.00487	0.395	0.0169	0.213	0.074	0.989	-0.497	0.104	-0.097	0.871	-0.0975	0.883	0.991	0.758852	0.518235	0.7824	0.617021	0.621724	0.910565	0.832532	0.696364	0.73825	0.922857	0.940816	0.533235	NA	NA
D3	LeafCutter	Bin100	PASL	0.776	0.00301	0.514	0.00521	0.511	0.00543	1e-06	-0.448	0.147	-0.0588	0.547	-0.0756	0.644	0.555	1.14486	0.749052	1.10683	0.691471	0.895414	2.76073	1.2327	0.87643	1.02566	2.48395	2.86234	0.704029	NA	NA
D3	LeafCutter	Bin100	PASP	0.751	0.00487	0.418	0.0137	0.25	0.0559	1	-0.51	0.0936	-0.0943	0.823	-0.096	0.853	1	0.720186	0.495477	0.741628	0.582295	0.592866	0.896076	0.79684	0.649174	0.690824	0.901129	0.915361	0.494622	NA	NA
D3	LeafCutter	Bin500	ASL	0.776	0.00301	0.523	0.00473	0.52	0.00489	1e-06	-0.441	0.154	-0.0635	0.571	-0.0802	0.678	0.578	1.17583	0.747188	1.13373	0.694134	0.902983	2.70451	1.23532	0.928112	1.06344	2.3765	2.76632	0.746662	NA	NA
D3	LeafCutter	Bin500	ASP	0.751	0.00487	0.399	0.0163	0.211	0.0754	0.99	-0.497	0.104	-0.0973	0.878	-0.0978	0.891	0.993	0.760333	0.519143	0.7824	0.62	0.620333	0.91016	0.831375	0.692571	0.73825	0.924	0.9393	0.530857	NA	NA
D3	LeafCutter	Bin500	PASL	0.776	0.00301	0.499	0.00618	0.495	0.00644	1e-06	-0.448	0.147	-0.0565	0.535	-0.0735	0.63	0.544	1.13506	0.748977	1.10598	0.690874	0.928139	2.78211	1.22284	0.874056	1.02516	2.55418	2.91169	0.703114	NA	NA
D3	LeafCutter	Bin500	PASP	0.751	0.00487	0.42	0.0134	0.25	0.0563	1	-0.51	0.0936	-0.0943	0.824	-0.0961	0.854	1	0.720106	0.49545	0.74079	0.581838	0.592268	0.895598	0.796456	0.646692	0.690414	0.901482	0.915172	0.494154	NA	NA
D3	LeafCutter	All genes	ASL	0.699	0.0115	0.508	0.00561	0.505	0.00576	1e-06	-0.529	0.0771	-0.0368	0.453	-0.0414	0.47	1e-06	1.511	1.493	1.488	1.252	1.474	2.915	1.529	1.371	1.469	2.514	2.872	1.469	NA	NA
D3	LeafCutter	All genes	ASP	0.584	0.0463	0.217	0.0718	0.169	0.102	0.956	-0.392	0.21	-0.0996	0.952	-0.0885	0.752	0.873	0.641	0.292	0.548	0.376	0.581	0.854	0.653	0.509	0.442	0.829	0.797	0.278	NA	NA
D3	SpliceTrap	Bin100	ASL	0.545	0.0671	0.374	0.0205	0.462	0.00902	0.7	-0.182	0.573	-0.0876	0.742	-0.0905	0.774	1e-06	2.95889	0.7675	2.11645	0.745897	4.29765	7.40324	1.20877	1.31167	1.5392	4.49216	9.28233	1.105	NA	NA
D3	SpliceTrap	Bin100	ASP	0.591	0.0431	0.289	0.0414	0.41	0.0148	0.935	-0.238	0.457	-0.1	0.985	-0.0784	0.664	0.808	0.489231	0.149	0.39881	0.152083	0.578929	0.754559	0.247887	0.250937	0.308235	0.574068	0.831562	0.21069	NA	NA
D3	SpliceTrap	Bin100	PASL	0.591	0.0431	0.451	0.00997	0.479	0.00758	0.557	-0.238	0.457	-0.0736	0.631	-0.0777	0.659	1e-06	2.57589	0.799531	2.05335	0.731226	3.3636	7.59971	1.2427	1.23638	1.36518	4.84261	9.67361	1.01449	NA	NA
D3	SpliceTrap	Bin100	PASP	0.591	0.0431	0.308	0.0355	0.416	0.0139	0.936	-0.238	0.457	-0.0993	0.938	-0.0852	0.72	0.807	0.449483	0.149137	0.385314	0.15209	0.530587	0.736854	0.248372	0.243072	0.288917	0.5705	0.805277	0.189662	NA	NA
D3	SpliceTrap	Bin500	ASL	0.545	0.0671	0.374	0.0205	0.462	0.00902	0.7	-0.182	0.573	-0.0876	0.742	-0.0905	0.774	1e-06	2.909	0.7632	2.10433	0.74575	4.1215	7.45914	1.19818	1.3096	1.5392	4.48314	9.28233	1.1105	NA	NA
D3	SpliceTrap	Bin500	ASP	0.591	0.0431	0.289	0.0414	0.41	0.0148	0.935	-0.238	0.457	-0.1	0.985	-0.0784	0.664	0.808	0.464333	0.1555	0.39525	0.146909	0.551333	0.755857	0.250143	0.246857	0.291714	0.586364	0.832462	0.198667	NA	NA
D3	SpliceTrap	Bin500	PASL	0.591	0.0431	0.451	0.00997	0.479	0.00758	0.557	-0.238	0.457	-0.0736	0.631	-0.0777	0.659	1e-06	2.48124	0.811994	2.06191	0.711507	3.11561	7.7179	1.25979	1.20802	1.32329	4.97933	9.88325	1.0067	NA	NA
D3	SpliceTrap	Bin500	PASP	0.591	0.0431	0.308	0.0355	0.416	0.0139	0.936	-0.238	0.457	-0.0993	0.938	-0.0852	0.72	0.807	0.436615	0.151863	0.382828	0.144921	0.515511	0.736171	0.250076	0.238809	0.28008	0.578346	0.805992	0.183279	NA	NA
D3	SpliceTrap	All genes	ASL	0.591	0.0431	0.517	0.00504	0.523	0.00474	0.57	-0.301	0.342	-0.0623	0.565	-0.0789	0.668	0.417	1.29494	0.379527	1.18977	0.498257	1.31248	5.37034	0.852818	0.69868	0.7373	3.30456	5.57536	0.440117	NA	NA
D3	SpliceTrap	All genes	ASP	0.698	0.0117	0.48	0.0075	0.561	0.00305	1	-0.329	0.297	-0.0853	0.72	-0.0996	0.953	0.711	0.245592	0.0740495	0.234905	0.103055	0.233645	0.58476	0.173273	0.14206	0.160386	0.423758	0.584063	0.0870575	NA	NA
D3	StringTie	Bin100	ASL	0.377	0.227	0.183	0.092	0.293	0.04	0.642	-0.266	0.404	-0.0573	0.539	-0.0639	0.573	1e-06	2.53688	2.01	2.43208	1.93103	3.54871	4.45618	2.71963	2.95708	2.25643	3.94125	5.30367	2.06353	NA	NA
D3	StringTie	Bin100	ASP	0.392	0.208	0.0691	0.207	0.262	0.0512	0.968	-0.357	0.256	-0.0531	0.52	-0.0612	0.559	0.857	0.624328	0.501887	0.679032	0.551148	0.764324	0.879057	0.742655	0.78378	0.636508	0.832135	0.923364	0.473	NA	NA
D3	StringTie	Bin100	PASL	0.377	0.227	0.3	0.038	0.322	0.0316	0.418	-0.28	0.379	-0.0566	0.536	-0.0628	0.567	1e-06	2.73785	2.22365	2.52441	1.96713	3.26921	4.90328	2.89086	2.93192	2.32369	4.37961	5.59476	2.11415	NA	NA
D3	StringTie	Bin100	PASP	0.438	0.155	0.0751	0.199	0.277	0.0455	0.972	-0.406	0.193	-0.0369	0.454	-0.042	0.473	0.843	0.603334	0.501147	0.664713	0.556551	0.737366	0.866667	0.73438	0.772109	0.629667	0.815574	0.907901	0.466812	NA	NA
D3	StringTie	Bin500	ASL	0.377	0.227	0.183	0.092	0.293	0.04	0.642	-0.266	0.404	-0.0573	0.539	-0.0639	0.573	1e-06	2.55	1.97533	2.4388	1.93433	3.554	4.38433	2.6828	2.9464	2.25733	3.80667	5.30367	2.02667	NA	NA
D3	StringTie	Bin500	ASP	0.392	0.208	0.0691	0.207	0.262	0.0512	0.968	-0.357	0.256	-0.0531	0.52	-0.0612	0.559	0.857	0.628	0.5104	0.68	0.550667	0.758133	0.881143	0.748348	0.781176	0.640615	0.835111	0.924273	0.476	NA	NA
D3	StringTie	Bin500	PASL	0.377	0.227	0.3	0.038	0.322	0.0316	0.418	-0.28	0.379	-0.0566	0.536	-0.0628	0.567	1e-06	2.75565	2.25744	2.55088	1.95074	3.26889	4.99544	2.91804	2.9477	2.33194	4.47216	5.72505	2.14535	NA	NA
D3	StringTie	Bin500	PASP	0.438	0.155	0.0751	0.199	0.277	0.0455	0.972	-0.406	0.193	-0.0369	0.454	-0.042	0.473	0.843	0.602928	0.505378	0.666735	0.556236	0.735325	0.868972	0.738221	0.772465	0.631915	0.816299	0.908665	0.468736	NA	NA
D3	StringTie	All genes	ASL	0.47	0.123	0.331	0.0295	0.381	0.0192	0.59	-0.378	0.227	-0.0406	0.468	-0.049	0.501	1e-06	2.05497	1.73288	2.01265	1.71081	2.29621	3.92724	2.4863	2.4388	1.90808	3.13667	3.84267	1.64056	NA	NA
D3	StringTie	All genes	ASP	0.406	0.191	0.0982	0.169	0.327	0.0304	1	-0.364	0.246	-0.0498	0.505	-0.0641	0.574	1	0.4909	0.379768	0.527188	0.458607	0.528885	0.778771	0.655616	0.69813	0.506641	0.695678	0.7639	0.341658	NA	NA
D4	LeafCutter	Bin100	ASL	0.541	0.0693	0.518	0.00502	0.526	0.0046	1e-06	-0.315	0.319	-0.0111	0.371	-0.0149	0.381	1e-06	0.401097	0.498412	0.425447	0.320303	0.347676	0.752352	0.493995	0.490487	0.565822	0.574463	0.911135	0.498759	NA	NA
D4	LeafCutter	Bin100	ASP	0.783	0.0026	0.587	0.00221	0.599	0.00191	1e-06	-0.51	0.0936	-0.0269	0.419	-0.0286	0.424	0.354	0.3575	0.38	0.443333	0.306	0.266111	0.550333	0.443939	0.418125	0.512143	0.429474	0.708889	0.392308	NA	NA
D4	LeafCutter	Bin100	PASL	0.598	0.04	0.583	0.00235	0.586	0.00226	1e-06	-0.399	0.201	-0.008	0.362	-0.0124	0.374	1e-06	0.403195	0.506585	0.426823	0.308112	0.328685	0.786818	0.523781	0.451872	0.530298	0.615881	0.918397	0.476685	NA	NA
D4	LeafCutter	Bin100	PASP	0.755	0.00457	0.609	0.00167	0.619	0.00146	1e-06	-0.483	0.115	-0.00178	0.345	-0.000768	0.343	0.454	0.316521	0.353042	0.399003	0.267285	0.246087	0.531853	0.425196	0.377979	0.447844	0.419032	0.654272	0.354364	NA	NA
D4	LeafCutter	Bin500	ASL	0.541	0.0693	0.535	0.00416	0.542	0.00383	1e-06	-0.329	0.297	-0.0253	0.413	-0.0293	0.426	1e-06	0.417333	0.496221	0.433635	0.319186	0.347676	0.745492	0.493995	0.485308	0.570506	0.5813	0.911135	0.495811	NA	NA
D4	LeafCutter	Bin500	ASP	0.797	0.0019	0.591	0.00211	0.603	0.00181	1e-06	-0.517	0.0887	-0.0292	0.426	-0.0315	0.434	0.352	0.359333	0.38	0.443333	0.306	0.266	0.550333	0.440857	0.418	0.508	0.43	0.7104	0.3936	NA	NA
D4	LeafCutter	Bin500	PASL	0.598	0.04	0.582	0.00237	0.585	0.00229	1e-06	-0.399	0.201	-0.00764	0.361	-0.012	0.373	1e-06	0.402469	0.506548	0.424545	0.308138	0.328711	0.78657	0.523933	0.450843	0.527897	0.61521	0.916497	0.476571	NA	NA
D4	LeafCutter	Bin500	PASP	0.755	0.00457	0.608	0.00168	0.618	0.00148	1e-06	-0.483	0.115	6.34e-05	0.341	0.000983	0.338	0.447	0.315123	0.35318	0.397063	0.265999	0.246637	0.532068	0.425581	0.376778	0.445725	0.418322	0.653098	0.354703	NA	NA
D4	LeafCutter	All genes	ASL	0.164	0.611	-0.0171	0.388	-0.0299	0.429	1e-06	-0.126	0.7	-0.0977	0.888	-0.097	0.873	1e-06	1.357	1.443	1.184	1.248	1.406	1.493	1.292	1.266	1.27	1.474	1.425	1.39	NA	NA
D4	LeafCutter	All genes	ASP	0.41	0.186	0.319	0.0325	0.56	0.00309	0.962	-0.48	0.114	0.0348	0.265	0.0265	0.281	1e-06	0.126	0.166	0.153	0.093	0.142	0.323	0.256	0.226	0.163	0.195	0.344	0.163	NA	NA
D4	SpliceTrap	Bin100	ASL	0.238	0.455	0.337	0.0281	0.343	0.0267	1e-06	-0.28	0.379	-0.0264	0.417	-0.0299	0.429	1e-06	0.555	0.616897	0.72087	0.326875	0.905	1.605	0.548033	0.813333	0.712778	0.951034	2.72269	0.820526	NA	NA
D4	SpliceTrap	Bin100	ASP	0.317	0.316	0.43	0.0122	0.439	0.0113	1e-06	-0.336	0.287	0.00776	0.322	0.00337	0.332	1e-06	0.109474	0.112564	0.145357	0.06475	0.146154	0.321786	0.109706	0.1516	0.149	0.185152	0.470833	0.1636	NA	NA
D4	SpliceTrap	Bin100	PASL	0.21	0.512	0.406	0.0154	0.411	0.0147	1e-06	-0.378	0.227	-0.00432	0.352	-0.00805	0.362	1e-06	0.477753	0.610106	0.690837	0.325815	0.813533	1.70942	0.556496	0.736695	0.596155	1.06882	2.84312	0.775096	NA	NA
D4	SpliceTrap	Bin100	PASP	0.342	0.277	0.447	0.0104	0.455	0.00965	1e-06	-0.371	0.237	0.0151	0.305	0.0104	0.316	1e-06	0.094273	0.114648	0.141423	0.0655667	0.137656	0.324023	0.11253	0.148107	0.128272	0.198476	0.458037	0.145369	NA	NA
D4	SpliceTrap	Bin500	ASL	0.238	0.455	0.337	0.0281	0.343	0.0267	1e-06	-0.28	0.379	-0.0264	0.417	-0.0299	0.429	1e-06	0.5465	0.617	0.7304	0.330667	0.923	1.605	0.548333	0.8052	0.702	0.951333	2.7128	0.8695	NA	NA
D4	SpliceTrap	Bin500	ASP	0.317	0.316	0.43	0.0122	0.439	0.0113	1e-06	-0.336	0.287	0.00776	0.322	0.00337	0.332	1e-06	0.0836	0.11275	0.144333	0.06525	0.131333	0.3304	0.111538	0.1532	0.1256	0.192667	0.480857	0.1544	NA	NA
D4	SpliceTrap	Bin500	PASL	0.21	0.512	0.406	0.0154	0.411	0.0147	1e-06	-0.378	0.227	-0.00432	0.352	-0.00805	0.362	1e-06	0.437909	0.609498	0.698539	0.326031	0.769715	1.7547	0.565131	0.702958	0.560596	1.09824	2.91786	0.768973	NA	NA
D4	SpliceTrap	Bin500	PASP	0.342	0.277	0.447	0.0104	0.455	0.00965	1e-06	-0.371	0.237	0.0151	0.305	0.0104	0.316	1e-06	0.0811399	0.115612	0.141589	0.065686	0.126645	0.329618	0.114371	0.145583	0.118321	0.204416	0.465113	0.141536	NA	NA
D4	SpliceTrap	All genes	ASL	0.466	0.127	0.519	0.00494	0.53	0.0044	1e-06	-0.601	0.0428	0.0163	0.302	0.0112	0.314	1e-06	0.185799	0.30741	0.334174	0.170991	0.193208	1.01996	0.365749	0.390002	0.255237	0.608832	1.31982	0.293507	NA	NA
D4	SpliceTrap	All genes	ASP	0.466	0.127	0.522	0.00477	0.561	0.00306	0.599	-0.601	0.0428	0.0289	0.276	0.0232	0.288	1e-06	0.0351149	0.0600421	0.068245	0.032892	0.0367551	0.197123	0.0733528	0.0797215	0.0519167	0.114664	0.230756	0.0579644	NA	NA
D5_brain	LeafCutter	Bin100	ASL	0.736	0.0152	0.316	0.0526	0.301	0.0583	1e-06	-0.418	0.232	-0.125	0.997	-0.121	0.873	0.57	1.14616	0.655302	0.952466	0.840545	1.25347	0.854523	0.551463	1.77503	1.59669	0.645637	NA	NA	NA	NA
D5_brain	LeafCutter	Bin100	ASP	0.755	0.0116	0.39	0.0317	0.366	0.0376	1e-06	-0.358	0.313	-0.0986	0.673	-0.0539	0.483	0.727	0.746316	0.441818	0.611176	0.590313	0.7272	0.606486	0.430833	0.818197	0.860976	0.476818	NA	NA	NA	NA
D5_brain	LeafCutter	Bin100	PASL	0.736	0.0152	0.374	0.0355	0.357	0.0399	1e-06	-0.418	0.232	-0.125	0.98	-0.121	0.874	0.651	1.09075	0.638377	0.95853	0.782617	1.21512	0.818585	0.530784	1.64705	1.54887	0.61498	NA	NA	NA	NA
D5_brain	LeafCutter	Bin100	PASP	0.755	0.0116	0.374	0.0356	0.351	0.0418	1e-06	-0.358	0.313	-0.101	0.687	-0.0594	0.501	0.724	0.701634	0.415843	0.571092	0.555528	0.688487	0.566449	0.408296	0.782102	0.815598	0.431864	NA	NA	NA	NA
D5_brain	LeafCutter	Bin500	ASL	0.736	0.0152	0.33	0.0481	0.314	0.0536	1e-06	-0.418	0.232	-0.125	0.992	-0.121	0.877	0.612	1.14694	0.662719	0.983368	0.827332	1.25429	0.861949	0.546656	1.77935	1.59924	0.642293	NA	NA	NA	NA
D5_brain	LeafCutter	Bin500	ASP	0.755	0.0116	0.401	0.0293	0.377	0.0347	1e-06	-0.358	0.313	-0.102	0.696	-0.0619	0.51	0.716	0.7425	0.4505	0.612	0.588333	0.7272	0.61	0.432	0.82	0.86225	0.4825	NA	NA	NA	NA
D5_brain	LeafCutter	Bin500	PASL	0.736	0.0152	0.375	0.0351	0.359	0.0395	1e-06	-0.418	0.232	-0.125	0.977	-0.121	0.876	0.653	1.08865	0.637177	0.959069	0.784625	1.21523	0.818471	0.530248	1.64289	1.54852	0.616121	NA	NA	NA	NA
D5_brain	LeafCutter	Bin500	PASP	0.755	0.0116	0.375	0.0354	0.352	0.0415	1e-06	-0.358	0.313	-0.102	0.694	-0.0611	0.507	0.726	0.699991	0.415668	0.571878	0.555644	0.688644	0.565525	0.408298	0.782152	0.815678	0.431743	NA	NA	NA	NA
D5_brain	LeafCutter	All genes	ASL	0.632	0.05	0.377	0.0347	0.362	0.0387	1e-06	-0.43	0.218	-0.0694	0.537	-0.0804	0.581	0.527	1.489	1.517	1.532	1.421	1.714	1.412	1.31	1.907	1.775	1.455	NA	NA	NA	NA
D5_brain	LeafCutter	All genes	ASP	0.374	0.287	0.0807	0.218	0.0745	0.226	1e-06	0.0788	0.838	0.035	0.283	0.0924	0.204	0.561	0.597	0.189	0.28	0.419	0.519	0.358	0.281	0.6	0.537	0.195	NA	NA	NA	NA
D5_brain	SpliceTrap	Bin100	ASL	0.497	0.144	0.216	0.0989	0.211	0.102	1e-06	-0.0303	0.946	-0.115	0.798	-0.112	0.77	1e-06	2.88563	0.69125	1.48583	2.71143	2.50826	0.738065	0.661364	2.73933	6.14182	0.750714	NA	NA	NA	NA
D5_brain	SpliceTrap	Bin100	ASP	0.546	0.102	0.219	0.0971	0.207	0.105	1e-06	-0.0667	0.865	-0.092	0.636	-0.0533	0.482	0.463	0.4716	0.134091	0.3115	0.445238	0.411176	0.152195	0.124839	0.388788	0.672093	0.149444	NA	NA	NA	NA
D5_brain	SpliceTrap	Bin100	PASL	0.65	0.0417	0.28	0.0668	0.274	0.0691	1e-06	-0.273	0.448	-0.125	0.993	-0.125	0.979	1e-06	2.46621	0.673518	1.58151	2.30967	2.39117	0.783059	0.61989	2.73825	5.90876	0.733929	NA	NA	NA	NA
D5_brain	SpliceTrap	Bin100	PASP	0.644	0.0444	0.245	0.0828	0.233	0.0895	1e-06	-0.115	0.759	-0.104	0.71	-0.0744	0.556	0.451	0.425853	0.127715	0.294817	0.407893	0.404869	0.150468	0.121177	0.375039	0.644908	0.13961	NA	NA	NA	NA
D5_brain	SpliceTrap	Bin500	ASL	0.497	0.144	0.216	0.0989	0.211	0.102	1e-06	-0.0303	0.946	-0.115	0.798	-0.112	0.77	1e-06	2.894	0.686667	1.404	2.66933	2.4932	0.74	0.651	2.73933	6.191	0.77	NA	NA	NA	NA
D5_brain	SpliceTrap	Bin500	ASP	0.546	0.102	0.219	0.0971	0.207	0.105	1e-06	-0.0667	0.865	-0.092	0.636	-0.0533	0.482	0.463	0.4492	0.137	0.3095	0.4245	0.416571	0.15125	0.125	0.399667	0.668444	0.1505	NA	NA	NA	NA
D5_brain	SpliceTrap	Bin500	PASL	0.65	0.0417	0.28	0.0668	0.274	0.0691	1e-06	-0.273	0.448	-0.125	0.993	-0.125	0.979	1e-06	2.35107	0.670936	1.58379	2.23003	2.40814	0.788117	0.62432	2.86382	6.0125	0.742814	NA	NA	NA	NA
D5_brain	SpliceTrap	Bin500	PASP	0.644	0.0444	0.245	0.0828	0.233	0.0895	1e-06	-0.115	0.759	-0.104	0.71	-0.0744	0.556	0.451	0.410965	0.129082	0.294511	0.396466	0.404675	0.150293	0.121482	0.381716	0.645687	0.139395	NA	NA	NA	NA
D5_brain	SpliceTrap	All genes	ASL	0.656	0.0392	0.399	0.0296	0.397	0.0302	1e-06	-0.236	0.514	-0.124	0.926	-0.122	0.896	1e-06	1.18018	0.246019	0.615047	0.724725	1.33632	0.38844	0.321269	1.26032	2.89966	0.243748	NA	NA	NA	NA
D5_brain	SpliceTrap	All genes	ASP	0.675	0.0323	0.412	0.027	0.403	0.0288	1e-06	-0.164	0.657	-0.108	0.733	-0.103	0.701	1e-06	0.222551	0.0473248	0.127062	0.143485	0.240515	0.0763059	0.0650004	0.20394	0.398722	0.0479227	NA	NA	NA	NA
D5_brain	StringTie	Bin100	ASL	0.314	0.411	0.0559	0.264	0.0621	0.256	1e-06	0.1	0.81	-0.142	0.931	-0.14	0.899	1e-06	2.54	1.92455	2.17	2.79778	2.68143	2.0628	2.36722	3.03	3.70824	1.84833	NA	NA	NA	NA
D5_brain	StringTie	Bin100	ASP	0.271	0.48	-0.0277	0.405	0.202	0.126	0.885	-0.0167	0.982	-0.135	0.835	-0.142	0.947	0.855	0.616615	0.465122	0.657297	0.696094	0.732429	0.605301	0.732029	0.771042	0.828919	0.435581	NA	NA	NA	NA
D5_brain	StringTie	Bin100	PASL	0.525	0.146	0.163	0.153	0.166	0.151	1e-06	-0.0667	0.88	-0.142	0.949	-0.141	0.916	1e-06	2.68287	2.05219	2.38122	2.76072	2.76072	2.18075	2.36958	3.5433	3.82906	1.94747	NA	NA	NA	NA
D5_brain	StringTie	Bin100	PASP	0.271	0.48	-0.0387	0.43	0.214	0.118	0.882	-0.0167	0.982	-0.13	0.785	-0.139	0.88	0.834	0.592014	0.455676	0.638868	0.675875	0.718808	0.585815	0.71952	0.739095	0.811754	0.423227	NA	NA	NA	NA
D5_brain	StringTie	Bin500	ASL	0.314	0.411	0.0559	0.264	0.0621	0.256	1e-06	0.1	0.81	-0.142	0.931	-0.14	0.899	1e-06	2.54	1.911	2.17	2.8028	2.6845	2.0628	2.368	3.66333	1.798	3.66333	NA	NA	NA	NA
D5_brain	StringTie	Bin500	ASP	0.271	0.48	-0.0277	0.405	0.202	0.126	0.885	-0.0167	0.982	-0.135	0.835	-0.142	0.947	0.855	0.619231	0.466	0.666	0.692462	0.734714	0.605059	0.735538	0.831067	0.44525	0.831067	NA	NA	NA	NA
D5_brain	StringTie	Bin500	PASL	0.525	0.146	0.163	0.153	0.166	0.151	1e-06	-0.0667	0.88	-0.142	0.949	-0.141	0.916	1e-06	2.69335	2.05235	2.41204	2.78187	2.78292	2.20783	2.38433	3.91779	1.96245	3.91779	NA	NA	NA	NA
D5_brain	StringTie	Bin500	PASP	0.271	0.48	-0.0387	0.43	0.214	0.118	0.882	-0.0167	0.982	-0.13	0.785	-0.139	0.88	0.834	0.59149	0.45642	0.637718	0.676807	0.717935	0.58826	0.724739	0.814753	0.427102	0.814753	NA	NA	NA	NA
D5_brain	StringTie	All genes	ASL	0.374	0.287	0.111	0.184	0.157	0.14	0.581	-0.0667	0.865	-0.124	0.95	-0.125	0.957	0.423	2.00276	1.57667	1.80589	2.02338	2.27391	1.86786	2.04704	2.27344	2.54576	1.51381	NA	NA	NA	NA
D5_brain	StringTie	All genes	ASP	0.215	0.551	-0.0595	0.502	0.23	0.0912	1	-0.164	0.657	-0.115	0.794	-0.118	0.827	1	0.473798	0.328414	0.475873	0.502602	0.624796	0.516784	0.653083	0.583847	0.630662	0.301369	NA	NA	NA	NA
D5_kidney	LeafCutter	Bin100	ASL	0.319	0.538	0.0429	0.331	0.107	0.275	1e-06	0.0286	1	-0.243	0.885	-0.239	0.86	1e-06	0.537093	1.01339	0.680251	0.687375	0.484564	0.3087	NA	NA	NA	NA	NA	NA	NA	NA
D5_kidney	LeafCutter	Bin100	ASP	0.377	0.461	0.0584	0.316	0.124	0.262	1e-06	0.143	0.803	-0.244	0.895	-0.221	0.773	0.654	0.526	0.689565	0.602105	0.574231	0.490909	0.266667	NA	NA	NA	NA	NA	NA	NA	NA
D5_kidney	LeafCutter	Bin100	PASL	0.377	0.461	0.0297	0.343	0.0925	0.287	1e-06	0.143	0.803	-0.247	0.932	-0.245	0.906	1e-06	0.500262	1.00285	0.679149	0.674378	0.461176	0.27151	NA	NA	NA	NA	NA	NA	NA	NA
D5_kidney	LeafCutter	Bin100	PASP	0.377	0.461	0.0426	0.331	0.11	0.272	1e-06	0.143	0.803	-0.243	0.891	-0.235	0.837	0.547	0.475056	0.657128	0.550037	0.534856	0.434551	0.237949	NA	NA	NA	NA	NA	NA	NA	NA
D5_kidney	LeafCutter	Bin500	ASL	0.377	0.461	0.0183	0.355	0.0805	0.297	1e-06	0.143	0.803	-0.247	0.922	-0.244	0.896	1e-06	0.531602	1.01562	0.688202	0.687375	0.476239	0.324648	NA	NA	NA	NA	NA	NA	NA	NA
D5_kidney	LeafCutter	Bin500	ASP	0.377	0.461	0.0809	0.296	0.145	0.246	1e-06	0.143	0.803	-0.24	0.867	-0.227	0.796	0.653	0.526	0.691333	0.5975	0.5764	0.499	0.275	NA	NA	NA	NA	NA	NA	NA	NA
D5_kidney	LeafCutter	Bin500	PASL	0.377	0.461	0.0354	0.338	0.0983	0.282	1e-06	0.143	0.803	-0.247	0.926	-0.245	0.901	1e-06	0.500253	1.00227	0.677317	0.673261	0.463539	0.270569	NA	NA	NA	NA	NA	NA	NA	NA
D5_kidney	LeafCutter	Bin500	PASP	0.377	0.461	0.0536	0.321	0.12	0.264	1e-06	0.143	0.803	-0.242	0.882	-0.236	0.839	0.556	0.474165	0.657143	0.548741	0.534128	0.437665	0.236955	NA	NA	NA	NA	NA	NA	NA	NA
D5_kidney	LeafCutter	All genes	ASL	-0.116	0.827	-0.204	0.716	-0.199	0.701	1e-06	0.429	0.419	-0.229	0.805	-0.233	0.824	1e-06	1.139	1.51	1.291	1.305	1.119	1.226	NA	NA	NA	NA	NA	NA	NA	NA
D5_kidney	LeafCutter	All genes	ASP	0.319	0.538	0.018	0.355	0.0852	0.293	1e-06	0.0286	1	-0.233	0.824	-0.227	0.797	1e-06	0.197	0.477	0.264	0.3	0.155	0.056	NA	NA	NA	NA	NA	NA	NA	NA
D5_kidney	SpliceTrap	Bin100	ASL	0.812	0.0499	0.917	0.00169	0.924	0.0014	1e-06	-0.543	0.297	0.0889	0.29	0.116	0.267	1e-06	0.885294	2.56074	0.79069	1.03265	2.44923	0.522727	NA	NA	NA	NA	NA	NA	NA	NA
D5_kidney	SpliceTrap	Bin100	ASP	0.812	0.0499	0.952	0.00055	0.957	0.000443	1e-06	-0.543	0.297	0.105	0.277	0.119	0.265	1e-06	0.183333	0.438056	0.161667	0.189111	0.423	0.0935714	NA	NA	NA	NA	NA	NA	NA	NA
D5_kidney	SpliceTrap	Bin100	PASL	0.812	0.0499	0.923	0.00146	0.929	0.00123	1e-06	-0.6	0.242	0.118	0.266	0.145	0.246	1e-06	0.852573	2.58187	0.71334	1.0115	2.54652	0.463492	NA	NA	NA	NA	NA	NA	NA	NA
D5_kidney	SpliceTrap	Bin100	PASP	0.812	0.0499	0.945	0.000742	0.95	0.000605	1e-06	-0.543	0.297	0.107	0.275	0.121	0.264	1e-06	0.17796	0.427818	0.153284	0.18674	0.403296	0.0841964	NA	NA	NA	NA	NA	NA	NA	NA
D5_kidney	SpliceTrap	Bin500	ASL	0.812	0.0499	0.917	0.00169	0.924	0.0014	1e-06	-0.543	0.297	0.0889	0.29	0.116	0.267	1e-06	0.862667	2.5744	0.788667	1.04314	2.488	0.531	NA	NA	NA	NA	NA	NA	NA	NA
D5_kidney	SpliceTrap	Bin500	ASP	0.812	0.0499	0.952	0.00055	0.957	0.000443	1e-06	-0.543	0.297	0.105	0.277	0.119	0.265	1e-06	0.1835	0.440571	0.156571	0.189111	0.433	0.0775	NA	NA	NA	NA	NA	NA	NA	NA
D5_kidney	SpliceTrap	Bin500	PASL	0.812	0.0499	0.923	0.00146	0.929	0.00123	1e-06	-0.6	0.242	0.118	0.266	0.145	0.246	1e-06	0.847477	2.59703	0.697965	1.02202	2.63359	0.433529	NA	NA	NA	NA	NA	NA	NA	NA
D5_kidney	SpliceTrap	Bin500	PASP	0.812	0.0499	0.945	0.000742	0.95	0.000605	1e-06	-0.543	0.297	0.107	0.275	0.121	0.264	1e-06	0.176169	0.427611	0.149997	0.186502	0.40946	0.0717578	NA	NA	NA	NA	NA	NA	NA	NA
D5_kidney	SpliceTrap	All genes	ASL	0.754	0.0835	0.811	0.00902	0.831	0.00717	1e-06	-0.257	0.658	0.0177	0.355	0.042	0.331	1e-06	0.342389	1.47518	0.369326	0.526503	1.05107	0.123862	NA	NA	NA	NA	NA	NA	NA	NA
D5_kidney	SpliceTrap	All genes	ASP	0.754	0.0835	0.826	0.00761	0.845	0.00605	1e-06	-0.257	0.658	0.00682	0.367	0.0252	0.348	1e-06	0.0720784	0.255892	0.0785956	0.100051	0.189241	0.0234651	NA	NA	NA	NA	NA	NA	NA	NA
D5_kidney	StringTie	Bin100	ASL	0.872	0.0539	0.698	0.0492	0.709	0.0464	1e-06	-0.6	0.35	-0.102	0.485	-0.0653	0.449	1e-06	1.795	2.4528	1.75357	1.78565	2.03	1.485	NA	NA	NA	NA	NA	NA	NA	NA
D5_kidney	StringTie	Bin100	ASP	0.667	0.219	0.726	0.0422	0.734	0.0404	1e-06	-0.3	0.683	-0.0288	0.416	0.0264	0.37	1e-06	0.54619	0.708553	0.53381	0.575577	0.652258	0.298462	NA	NA	NA	NA	NA	NA	NA	NA
D5_kidney	StringTie	Bin100	PASL	0.872	0.0539	0.715	0.0449	0.726	0.0424	1e-06	-0.6	0.35	-0.0863	0.469	-0.0469	0.432	1e-06	1.9005	2.62708	1.84173	1.88802	2.20308	1.51744	NA	NA	NA	NA	NA	NA	NA	NA
D5_kidney	StringTie	Bin100	PASP	0.564	0.322	0.634	0.0669	0.644	0.0642	1e-06	0.1	0.95	-0.122	0.507	-0.075	0.458	1e-06	0.516556	0.691158	0.527384	0.566016	0.627382	0.281085	NA	NA	NA	NA	NA	NA	NA	NA
D5_kidney	StringTie	Bin500	ASL	0.872	0.0539	0.698	0.0492	0.709	0.0464	1e-06	-0.6	0.35	-0.102	0.485	-0.0653	0.449	1e-06	1.79667	2.4528	1.7376	1.7615	2.065	NA	NA	NA	NA	NA	NA	NA	NA	NA
D5_kidney	StringTie	Bin500	ASP	0.667	0.219	0.726	0.0422	0.734	0.0404	1e-06	-0.3	0.683	-0.0288	0.416	0.0264	0.37	1e-06	0.547	0.712933	0.542	0.5828	0.658667	NA	NA	NA	NA	NA	NA	NA	NA	NA
D5_kidney	StringTie	Bin500	PASL	0.872	0.0539	0.715	0.0449	0.726	0.0424	1e-06	-0.6	0.35	-0.0863	0.469	-0.0469	0.432	1e-06	1.91844	2.65783	1.85385	1.90328	2.24701	NA	NA	NA	NA	NA	NA	NA	NA	NA
D5_kidney	StringTie	Bin500	PASP	0.564	0.322	0.634	0.0669	0.644	0.0642	1e-06	0.1	0.95	-0.122	0.507	-0.075	0.458	1e-06	0.517642	0.694103	0.532375	0.568913	0.633976	NA	NA	NA	NA	NA	NA	NA	NA	NA
D5_kidney	StringTie	All genes	ASL	0.551	0.257	0.403	0.104	0.453	0.0858	1e-06	-0.143	0.803	-0.167	0.621	-0.159	0.605	1e-06	1.50654	2.19567	1.62343	1.65901	1.64166	1.21128	NA	NA	NA	NA	NA	NA	NA	NA
D5_kidney	StringTie	All genes	ASP	0.406	0.425	0.275	0.164	0.325	0.139	1e-06	0.0857	0.919	-0.196	0.693	-0.25	0.98	0.622	0.354329	0.597271	0.436196	0.47321	0.432235	0.154158	NA	NA	NA	NA	NA	NA	NA	NA
D5_liver	LeafCutter	Bin100	ASL	0.71	0.0322	0.306	0.0708	0.336	0.0597	1e-06	-0.55	0.133	-0.00186	0.354	-0.00929	0.368	0.528	0.429586	0.396147	0.65125	0.648109	0.798595	0.739502	1.09242	1.23331	0.244076	NA	NA	NA	NA	NA
D5_liver	LeafCutter	Bin100	ASP	0.598	0.0886	0.256	0.0939	0.271	0.0864	1e-06	-0.533	0.148	-0.0146	0.378	-0.00989	0.369	0.598	0.451333	0.46	0.603158	0.596667	0.628065	0.634286	0.754773	0.834857	0.276667	NA	NA	NA	NA	NA
D5_liver	LeafCutter	Bin100	PASL	0.624	0.0724	0.297	0.0746	0.326	0.0629	1e-06	-0.467	0.213	0.00585	0.34	-0.00587	0.361	0.532	0.398987	0.354769	0.634279	0.646378	0.767229	0.665765	1.07426	1.20381	0.229333	NA	NA	NA	NA	NA
D5_liver	LeafCutter	Bin100	PASP	0.504	0.166	0.262	0.0907	0.281	0.0819	1e-06	-0.567	0.121	0.012	0.33	0.0127	0.328	0.599	0.390087	0.393711	0.541282	0.558679	0.58391	0.556186	0.718369	0.788463	0.255354	NA	NA	NA	NA	NA
D5_liver	LeafCutter	Bin500	ASL	0.71	0.0322	0.3	0.0733	0.328	0.0624	1e-06	-0.55	0.133	0.0015	0.348	-0.00611	0.362	0.515	0.433158	0.427827	0.655926	0.65097	0.798511	0.751489	1.08982	1.23319	0.238203	NA	NA	NA	NA	NA
D5_liver	LeafCutter	Bin500	ASP	0.624	0.0724	0.26	0.0919	0.274	0.0851	1e-06	-0.467	0.213	-0.037	0.426	-0.0296	0.409	0.633	0.451333	0.434	0.594	0.59975	0.63	0.628667	0.754444	0.834857	0.246	NA	NA	NA	NA	NA
D5_liver	LeafCutter	Bin500	PASL	0.624	0.0724	0.297	0.0746	0.327	0.0629	1e-06	-0.467	0.213	0.00935	0.334	-0.00277	0.356	0.53	0.397322	0.358045	0.635011	0.646494	0.767304	0.66408	1.0731	1.20252	0.234647	NA	NA	NA	NA	NA
D5_liver	LeafCutter	Bin500	PASP	0.504	0.166	0.254	0.0949	0.27	0.0871	1e-06	-0.567	0.121	0.015	0.325	0.012	0.33	0.58	0.388713	0.410501	0.541779	0.558776	0.583288	0.553523	0.717796	0.788012	0.244101	NA	NA	NA	NA	NA
D5_liver	LeafCutter	All genes	ASL	0.71	0.0322	0.294	0.0758	0.327	0.0626	1e-06	-0.55	0.133	-0.0101	0.369	-0.0267	0.403	0.562	1.151	1.136	1.235	1.229	1.344	1.249	1.498	1.502	1.063	NA	NA	NA	NA	NA
D5_liver	LeafCutter	All genes	ASP	0.513	0.158	0.205	0.124	-0.0463	0.448	0.803	-0.583	0.108	-0.0445	0.443	-0.0593	0.482	0.815	0.161	0.054	0.257	0.34	0.353	0.206	0.493	0.461	0.028	NA	NA	NA	NA	NA
D5_liver	SpliceTrap	Bin100	ASL	0.837	0.00963	0.646	0.00993	0.67	0.00799	1e-06	-0.643	0.0962	-0.0765	0.505	-0.102	0.575	0.0321	1.04429	0.315556	1.30435	0.642791	2.3165	1.08429	1.74533	5.16069	0.335	NA	NA	NA	NA	NA
D5_liver	SpliceTrap	Bin100	ASP	0.764	0.0274	0.677	0.00748	0.694	0.00629	1e-06	-0.69	0.0694	0.00751	0.344	-0.0565	0.459	0.362	0.206667	0.053	0.242963	0.132593	0.3825	0.2	0.303421	0.658222	0.0455556	NA	NA	NA	NA	NA
D5_liver	SpliceTrap	Bin100	PASL	0.764	0.0274	0.574	0.0179	0.598	0.0149	1e-06	-0.69	0.0694	-0.0511	0.448	-0.076	0.504	1e-06	0.780977	0.259514	1.16446	0.623349	2.05264	0.844421	1.76515	5.04396	0.255912	NA	NA	NA	NA	NA
D5_liver	SpliceTrap	Bin100	PASP	0.764	0.0274	0.657	0.009	0.675	0.00758	1e-06	-0.69	0.0694	0.00917	0.342	-0.0552	0.456	0.361	0.165583	0.0483302	0.232834	0.128867	0.360142	0.176206	0.303905	0.627576	0.0389764	NA	NA	NA	NA	NA
D5_liver	SpliceTrap	Bin500	ASL	0.837	0.00963	0.646	0.00993	0.67	0.00799	1e-06	-0.643	0.0962	-0.0765	0.505	-0.102	0.575	0.0321	0.838	0.305	1.29	0.646444	2.3165	1.064	1.74533	5.18133	NA	NA	NA	NA	NA	NA
D5_liver	SpliceTrap	Bin500	ASP	0.764	0.0274	0.677	0.00748	0.694	0.00629	1e-06	-0.69	0.0694	0.00751	0.344	-0.0565	0.459	0.362	0.092	0.041	0.234667	0.126167	0.369333	0.1695	0.307	0.651556	NA	NA	NA	NA	NA	NA
D5_liver	SpliceTrap	Bin500	PASL	0.764	0.0274	0.574	0.0179	0.598	0.0149	1e-06	-0.69	0.0694	-0.0511	0.448	-0.076	0.504	1e-06	0.551581	0.208525	1.1285	0.607008	2.01529	0.750507	1.82921	5.07182	NA	NA	NA	NA	NA	NA
D5_liver	SpliceTrap	Bin500	PASP	0.764	0.0274	0.657	0.009	0.675	0.00758	1e-06	-0.69	0.0694	0.00917	0.342	-0.0552	0.456	0.361	0.0896123	0.0414742	0.223084	0.123206	0.352632	0.160128	0.308082	0.623189	NA	NA	NA	NA	NA	NA
D5_liver	SpliceTrap	All genes	ASL	0.752	0.0193	0.611	0.00783	0.63	0.0065	1e-06	-0.717	0.0369	-0.0421	0.438	-0.0712	0.516	0.214	0.197798	0.0539822	0.525557	0.417554	1.03847	0.28871	0.858484	2.6269	0.0431436	NA	NA	NA	NA	NA
D5_liver	SpliceTrap	All genes	ASP	0.752	0.0193	0.667	0.00442	0.68	0.00382	1e-06	-0.717	0.0369	-0.0184	0.386	-0.0562	0.473	0.38	0.0365607	0.00983181	0.107851	0.0855824	0.192965	0.0575978	0.154364	0.381145	0.00782665	NA	NA	NA	NA	NA
D5_liver	StringTie	Bin100	ASL	0.764	0.0274	0.594	0.0154	0.605	0.0141	1e-06	-0.69	0.0694	0.00242	0.352	-0.0695	0.488	0.571	1.71	1.50923	1.93933	1.82346	2.3025	1.88867	2.25714	2.67955	1.385	NA	NA	NA	NA	NA
D5_liver	StringTie	Bin100	ASP	0.764	0.0274	0.548	0.0217	0.544	0.0223	1e-06	-0.69	0.0694	-0.00189	0.359	-0.0729	0.496	0.739	0.4552	0.34	0.574359	0.517719	0.647692	0.528108	0.626042	0.752258	0.243333	NA	NA	NA	NA	NA
D5_liver	StringTie	Bin100	PASL	0.655	0.0781	0.577	0.0175	0.593	0.0155	1e-06	-0.667	0.0831	0.0305	0.312	-0.0435	0.432	0.518	1.69012	1.51455	1.98499	1.83661	2.29352	1.91015	2.28284	2.71551	1.33706	NA	NA	NA	NA	NA
D5_liver	StringTie	Bin100	PASP	0.691	0.0577	0.528	0.0249	0.0012	0.354	1	-0.714	0.0576	0.00348	0.351	-0.0701	0.49	0.723	0.434032	0.325794	0.548957	0.520642	0.630244	0.509682	0.604542	0.73344	0.228075	NA	NA	NA	NA	NA
D5_liver	StringTie	Bin500	ASL	0.764	0.0274	0.594	0.0154	0.605	0.0141	1e-06	-0.69	0.0694	0.00242	0.352	-0.0695	0.488	0.571	1.70467	1.48933	1.93933	1.8208	2.3025	1.88867	2.26067	2.6495	NA	NA	NA	NA	NA	NA
D5_liver	StringTie	Bin500	ASP	0.764	0.0274	0.548	0.0217	0.544	0.0223	1e-06	-0.69	0.0694	-0.00189	0.359	-0.0729	0.496	0.739	0.4532	0.339667	0.5765	0.519	0.6478	0.529143	0.6266	0.758667	NA	NA	NA	NA	NA	NA
D5_liver	StringTie	Bin500	PASL	0.655	0.0781	0.577	0.0175	0.593	0.0155	1e-06	-0.667	0.0831	0.0305	0.312	-0.0435	0.432	0.518	1.68494	1.51696	2.0031	1.82398	2.29782	1.90318	2.29823	2.76132	NA	NA	NA	NA	NA	NA
D5_liver	StringTie	Bin500	PASP	0.691	0.0577	0.528	0.0249	0.0012	0.354	1	-0.714	0.0576	0.00348	0.351	-0.0701	0.49	0.723	0.435807	0.325224	0.548621	0.520046	0.630078	0.510009	0.60498	0.737663	NA	NA	NA	NA	NA	NA
D5_liver	StringTie	All genes	ASL	0.667	0.0498	0.556	0.0127	0.351	0.0542	0.597	-0.633	0.076	-0.0593	0.482	-0.081	0.547	0.752	1.44407	1.28455	1.59321	1.61406	1.8837	1.5206	1.8394	2.07483	1.14032	NA	NA	NA	NA	NA
D5_liver	StringTie	All genes	ASP	0.667	0.0498	0.436	0.0314	0.186	0.137	0.886	-0.633	0.076	-0.116	0.695	-0.125	0.751	0.898	0.351283	0.214791	0.39963	0.428009	0.512406	0.357306	0.495882	0.577868	0.112632	NA	NA	NA	NA	NA
D5_muscle	LeafCutter	Bin100	ASL	0.775	0.0408	0.424	0.0674	0.42	0.0687	1e-06	-0.571	0.2	0.175	0.192	0.147	0.213	1e-06	0.415523	0.734229	1.60813	0.420361	0.461968	1.30036	0.223627	NA	NA	NA	NA	NA	NA	NA
D5_muscle	LeafCutter	Bin100	ASP	0.775	0.0408	0.269	0.133	0.146	0.214	0.79	-0.571	0.2	-0.00446	0.369	-0.102	0.535	0.821	0.338	0.601111	0.82507	0.433	0.512	0.783256	0.175	NA	NA	NA	NA	NA	NA	NA
D5_muscle	LeafCutter	Bin100	PASL	0.775	0.0408	0.401	0.0751	0.398	0.0764	1e-06	-0.571	0.2	0.188	0.183	0.161	0.202	1e-06	0.37724	0.701568	1.57785	0.395348	0.396982	1.29634	0.207226	NA	NA	NA	NA	NA	NA	NA
D5_muscle	LeafCutter	Bin100	PASP	0.775	0.0408	0.308	0.113	0.259	0.139	1	-0.571	0.2	0.0486	0.305	-0.0558	0.446	0.738	0.300515	0.545273	0.798502	0.372169	0.437241	0.749341	0.155242	NA	NA	NA	NA	NA	NA	NA
D5_muscle	LeafCutter	Bin500	ASL	0.631	0.129	0.393	0.0782	0.39	0.0792	1e-06	-0.607	0.167	0.177	0.19	0.151	0.21	1e-06	0.415523	0.741851	1.60813	0.440384	0.430764	1.30969	0.183942	NA	NA	NA	NA	NA	NA	NA
D5_muscle	LeafCutter	Bin500	ASP	0.775	0.0408	0.245	0.147	0.174	0.193	1	-0.571	0.2	-0.0189	0.389	-0.105	0.54	0.806	0.338	0.5975	0.824571	0.433	0.512	0.782667	0.138	NA	NA	NA	NA	NA	NA	NA
D5_muscle	LeafCutter	Bin500	PASL	0.775	0.0408	0.401	0.0754	0.397	0.0766	1e-06	-0.571	0.2	0.182	0.187	0.154	0.207	1e-06	0.371315	0.700248	1.57749	0.391004	0.399359	1.29448	0.183941	NA	NA	NA	NA	NA	NA	NA
D5_muscle	LeafCutter	Bin500	PASP	0.775	0.0408	0.298	0.118	0.248	0.145	1	-0.571	0.2	0.0688	0.283	-0.0291	0.404	0.739	0.290547	0.544174	0.79838	0.366129	0.409037	0.7482	0.138	NA	NA	NA	NA	NA	NA	NA
D5_muscle	LeafCutter	All genes	ASL	0.432	0.333	0.464	0.0553	0.448	0.0601	1e-06	-0.786	0.048	0.342	0.0981	0.335	0.101	1e-06	1.333	1.328	1.913	1.166	1.151	1.663	1.291	NA	NA	NA	NA	NA	NA	NA
D5_muscle	LeafCutter	All genes	ASP	0.631	0.129	0.357	0.092	0.361	0.0901	1e-06	-0.607	0.167	0.125	0.231	0.101	0.252	1e-06	0.045	0.241	0.652	0.141	0.094	0.493	0.022	NA	NA	NA	NA	NA	NA	NA
D5_muscle	SpliceTrap	Bin100	ASL	0.6	0.242	0.409	0.102	0.404	0.104	1e-06	-0.657	0.175	0.11	0.272	0.0805	0.297	1e-06	0.31	1.25368	3.74538	0.701	0.642857	2.52833	0.222	NA	NA	NA	NA	NA	NA	NA
D5_muscle	SpliceTrap	Bin100	ASP	0.6	0.242	0.423	0.097	0.409	0.102	1e-06	-0.657	0.175	0.197	0.21	0.156	0.238	1e-06	0.05375	0.230417	0.522093	0.121	0.115714	0.391707	0.03	NA	NA	NA	NA	NA	NA	NA
D5_muscle	SpliceTrap	Bin100	PASL	0.6	0.242	0.377	0.115	0.366	0.12	1e-06	-0.657	0.175	0.16	0.235	0.129	0.257	1e-06	0.250412	1.10496	3.42253	0.494625	0.495734	2.535	0.158099	NA	NA	NA	NA	NA	NA	NA
D5_muscle	SpliceTrap	Bin100	PASP	0.771	0.103	0.422	0.0971	0.408	0.103	1e-06	-0.6	0.242	0.183	0.219	0.14	0.249	1e-06	0.0505953	0.222082	0.499219	0.106346	0.111359	0.387873	0.0309984	NA	NA	NA	NA	NA	NA	NA
D5_muscle	SpliceTrap	Bin500	ASL	0.6	0.242	0.409	0.102	0.404	0.104	1e-06	-0.657	0.175	0.11	0.272	0.0805	0.297	1e-06	0.313	1.233	3.7716	0.701	0.576	2.52833	NA	NA	NA	NA	NA	NA	NA	NA
D5_muscle	SpliceTrap	Bin500	ASP	0.6	0.242	0.423	0.097	0.409	0.102	1e-06	-0.657	0.175	0.197	0.21	0.156	0.238	1e-06	0.047	0.2232	0.515333	0.0893333	0.088	0.39525	NA	NA	NA	NA	NA	NA	NA	NA
D5_muscle	SpliceTrap	Bin500	PASL	0.6	0.242	0.377	0.115	0.366	0.12	1e-06	-0.657	0.175	0.16	0.235	0.129	0.257	1e-06	0.23445	1.04859	3.40238	0.41948	0.3608	2.5896	NA	NA	NA	NA	NA	NA	NA	NA
D5_muscle	SpliceTrap	Bin500	PASP	0.771	0.103	0.422	0.0971	0.408	0.103	1e-06	-0.6	0.242	0.183	0.219	0.14	0.249	1e-06	0.0472204	0.216685	0.496378	0.086866	0.0973158	0.391314	NA	NA	NA	NA	NA	NA	NA	NA
D5_muscle	SpliceTrap	All genes	ASL	0.631	0.129	0.442	0.0617	0.444	0.061	1e-06	-0.607	0.167	0.154	0.208	0.133	0.225	1e-06	0.04555	0.457394	1.89812	0.158923	0.0945136	1.21607	0.0189348	NA	NA	NA	NA	NA	NA	NA
D5_muscle	SpliceTrap	All genes	ASP	0.631	0.129	0.449	0.0595	0.45	0.0593	1e-06	-0.607	0.167	0.182	0.187	0.157	0.205	1e-06	0.00852472	0.0943957	0.303949	0.0318401	0.018209	0.199416	0.00380425	NA	NA	NA	NA	NA	NA	NA
D5_muscle	StringTie	Bin100	ASL	0.2	0.783	-0.0409	0.426	-0.0295	0.416	1e-06	-0.4	0.517	0.0136	0.38	0.0563	0.347	1e-06	1.54714	1.95231	3.0081	2.19056	1.585	2.34083	1.40333	NA	NA	NA	NA	NA	NA	NA
D5_muscle	StringTie	Bin100	ASP	0.1	0.95	-0.316	0.857	-0.306	0.818	1e-06	-0.3	0.683	-0.146	0.534	-0.082	0.465	1e-06	0.343333	0.547	0.762535	0.692	0.421579	0.648537	0.248889	NA	NA	NA	NA	NA	NA	NA
D5_muscle	StringTie	Bin100	PASL	0.2	0.783	0.0629	0.342	0.0641	0.341	1e-06	-0.4	0.517	0.128	0.297	0.164	0.274	1e-06	1.57892	1.9532	3.07419	2.12774	1.61088	2.4408	1.36986	NA	NA	NA	NA	NA	NA	NA
D5_muscle	StringTie	Bin100	PASP	0.1	0.95	-0.323	0.89	-0.314	0.846	1e-06	-0.3	0.683	-0.201	0.606	-0.144	0.531	1e-06	0.323731	0.515585	0.74931	0.683754	0.406452	0.625487	0.232308	NA	NA	NA	NA	NA	NA	NA
D5_muscle	StringTie	Bin500	ASL	0.2	0.783	-0.0409	0.426	-0.0295	0.416	1e-06	-0.4	0.517	0.0136	0.38	0.0563	0.347	1e-06	1.916	3.006	2.1945	1.594	2.34	NA	NA	NA	NA	NA	NA	NA	NA	NA
D5_muscle	StringTie	Bin500	ASP	0.1	0.95	-0.316	0.857	-0.306	0.818	1e-06	-0.3	0.683	-0.146	0.534	-0.082	0.465	1e-06	0.54075	0.761571	0.691111	0.413	0.6535	NA	NA	NA	NA	NA	NA	NA	NA	NA
D5_muscle	StringTie	Bin500	PASL	0.2	0.783	0.0629	0.342	0.0641	0.341	1e-06	-0.4	0.517	0.128	0.297	0.164	0.274	1e-06	1.97542	3.10306	2.11827	1.60744	2.45831	NA	NA	NA	NA	NA	NA	NA	NA	NA
D5_muscle	StringTie	Bin500	PASP	0.1	0.95	-0.323	0.89	-0.314	0.846	1e-06	-0.3	0.683	-0.201	0.606	-0.144	0.531	1e-06	0.512289	0.748203	0.685156	0.402212	0.627519	NA	NA	NA	NA	NA	NA	NA	NA	NA
D5_muscle	StringTie	All genes	ASL	0.342	0.452	0.0549	0.298	0.374	0.0853	0.845	-0.321	0.498	-0.114	0.561	-0.104	0.539	1e-06	1.26909	1.55593	2.44295	1.85687	1.32757	1.84239	1.13883	NA	NA	NA	NA	NA	NA	NA
D5_muscle	StringTie	All genes	ASP	0.342	0.452	-0.155	0.676	0.372	0.086	1	-0.321	0.498	-0.193	0.87	-0.148	0.653	0.748	0.196714	0.37723	0.645202	0.602251	0.261877	0.478064	0.116061	NA	NA	NA	NA	NA	NA	NA
D5_testis	LeafCutter	Bin100	ASL	0.618	0.139	0.378	0.0836	0.378	0.0838	1e-06	-0.714	0.0881	0.188	0.183	0.154	0.208	1	0.336508	2.69327	0.89667	0.854368	2.47171	2.56386	0.620788	NA	NA	NA	NA	NA	NA	NA
D5_testis	LeafCutter	Bin100	ASP	0.491	0.263	0.0869	0.265	0.1	0.253	1e-06	-0.714	0.0881	0.514	0.0422	0.595	0.0259	1	0.311667	0.894775	0.69	0.665	0.908434	0.917231	0.475714	NA	NA	NA	NA	NA	NA	NA
D5_testis	LeafCutter	Bin100	PASL	0.618	0.139	0.412	0.0713	0.411	0.0718	1e-06	-0.714	0.0881	0.17	0.196	0.156	0.206	1	0.31459	2.64435	0.847084	0.76147	2.37264	2.54687	0.544297	NA	NA	NA	NA	NA	NA	NA
D5_testis	LeafCutter	Bin100	PASP	0.491	0.263	0.138	0.22	0.149	0.211	1e-06	-0.714	0.0881	0.453	0.0583	0.548	0.0348	1	0.27358	0.875085	0.634433	0.593968	0.876066	0.877181	0.409741	NA	NA	NA	NA	NA	NA	NA
D5_testis	LeafCutter	Bin500	ASL	0.618	0.139	0.379	0.0832	0.379	0.0833	1e-06	-0.714	0.0881	0.178	0.19	0.148	0.212	0.999	0.347431	2.69327	0.89667	0.85159	2.47361	2.56083	0.588434	NA	NA	NA	NA	NA	NA	NA
D5_testis	LeafCutter	Bin500	ASP	0.491	0.263	0.109	0.245	0.123	0.233	1e-06	-0.714	0.0881	0.458	0.057	0.542	0.036	1	0.324	0.895273	0.69	0.6552	0.904941	0.917231	0.446	NA	NA	NA	NA	NA	NA	NA
D5_testis	LeafCutter	Bin500	PASL	0.618	0.139	0.413	0.0712	0.411	0.0716	1e-06	-0.714	0.0881	0.17	0.196	0.157	0.205	1	0.308304	2.64249	0.846661	0.758828	2.36657	2.54565	0.531761	NA	NA	NA	NA	NA	NA	NA
D5_testis	LeafCutter	Bin500	PASP	0.491	0.263	0.139	0.22	0.15	0.211	1e-06	-0.714	0.0881	0.449	0.0597	0.542	0.0359	1	0.2699	0.87524	0.633876	0.591968	0.875468	0.876716	0.402301	NA	NA	NA	NA	NA	NA	NA
D5_testis	LeafCutter	All genes	ASL	0.655	0.111	0.529	0.0388	0.527	0.0393	1e-06	-0.75	0.0663	0.0824	0.27	0.029	0.327	0.956	1.191	2.841	1.338	1.278	2.386	2.588	1.316	NA	NA	NA	NA	NA	NA	NA
D5_testis	LeafCutter	All genes	ASP	0.491	0.263	0.155	0.207	0.168	0.197	1e-06	-0.643	0.139	0.284	0.125	0.272	0.132	0.902	0.053	0.789	0.383	0.38	0.721	0.647	0.094	NA	NA	NA	NA	NA	NA	NA
D5_testis	SpliceTrap	Bin100	ASL	0.58	0.228	0.643	0.0341	0.561	0.0531	1	-0.0286	1	0.0972	0.283	-0.153	0.594	1	0.654	7.022	0.60303	1.2525	4.28633	6.992	1.036	NA	NA	NA	NA	NA	NA	NA
D5_testis	SpliceTrap	Bin100	ASP	0.58	0.228	0.564	0.0523	0.569	0.0511	1e-06	-0.0857	0.919	0.0725	0.304	-0.0297	0.407	1	0.15	0.730185	0.126316	0.245714	0.544565	0.753478	0.191667	NA	NA	NA	NA	NA	NA	NA
D5_testis	SpliceTrap	Bin100	PASL	0.696	0.125	0.663	0.0301	0.563	0.0527	1	-0.314	0.564	0.128	0.258	-0.0537	0.437	1	0.525772	7.05915	0.608547	1.02105	4.26199	7.1956	0.833534	NA	NA	NA	NA	NA	NA	NA
D5_testis	SpliceTrap	Bin100	PASP	0.58	0.228	0.579	0.0485	0.583	0.0474	1e-06	-0.0857	0.919	0.083	0.295	-0.0249	0.402	1	0.137164	0.709916	0.124991	0.213473	0.528768	0.736773	0.176933	NA	NA	NA	NA	NA	NA	NA
D5_testis	SpliceTrap	Bin500	ASL	0.58	0.228	0.643	0.0341	0.561	0.0531	1	-0.0286	1	0.0972	0.283	-0.153	0.594	1	7.022	0.612667	1.18067	4.28633	6.992	0.886	NA	NA	NA	NA	NA	NA	NA	NA
D5_testis	SpliceTrap	Bin500	ASP	0.58	0.228	0.564	0.0523	0.569	0.0511	1e-06	-0.0857	0.919	0.0725	0.304	-0.0297	0.407	1	0.733455	0.132	0.212667	0.548667	0.762889	0.151	NA	NA	NA	NA	NA	NA	NA	NA
D5_testis	SpliceTrap	Bin500	PASL	0.696	0.125	0.663	0.0301	0.563	0.0527	1	-0.314	0.564	0.128	0.258	-0.0537	0.437	1	7.16047	0.624157	0.958652	4.34822	7.32441	0.611136	NA	NA	NA	NA	NA	NA	NA	NA
D5_testis	SpliceTrap	Bin500	PASP	0.58	0.228	0.579	0.0485	0.583	0.0474	1e-06	-0.0857	0.919	0.083	0.295	-0.0249	0.402	1	0.711978	0.128977	0.199007	0.530572	0.740971	0.154689	NA	NA	NA	NA	NA	NA	NA	NA
D5_testis	SpliceTrap	All genes	ASL	0.491	0.263	0.58	0.0285	0.497	0.0464	0.864	-0.536	0.236	0.045	0.309	-0.13	0.603	1	0.0809692	4.32228	0.313409	0.427234	2.38512	3.65146	0.131516	NA	NA	NA	NA	NA	NA	NA
D5_testis	SpliceTrap	All genes	ASP	0.491	0.263	0.509	0.0436	0.343	0.0978	0.972	-0.536	0.236	0.0852	0.267	0.00404	0.358	0.986	0.0148108	0.501676	0.064505	0.0911292	0.328081	0.45381	0.027314	NA	NA	NA	NA	NA	NA	NA
D5_testis	StringTie	Bin100	ASL	0.5	0.312	0.277	0.163	0.131	0.256	1	-0.429	0.419	0.229	0.19	0.149	0.242	1	1.71714	3.95182	1.90625	2.4712	3.46909	4.05667	1.985	NA	NA	NA	NA	NA	NA	NA
D5_testis	StringTie	Bin100	ASP	0.5	0.312	-0.0283	0.406	0.00252	0.371	0.99	-0.429	0.419	0.581	0.048	0.602	0.043	1e-06	0.433182	0.846778	0.599293	0.7424	0.756071	0.886	0.450476	NA	NA	NA	NA	NA	NA	NA
D5_testis	StringTie	Bin100	PASL	0.5	0.312	0.357	0.124	0.292	0.155	1	-0.429	0.419	0.245	0.18	0.176	0.224	1	1.64664	4.30681	1.96507	2.45929	3.45042	4.30759	1.94258	NA	NA	NA	NA	NA	NA	NA
D5_testis	StringTie	Bin100	PASP	0.441	0.381	-0.0438	0.424	0.0145	0.359	0.988	-0.371	0.497	0.602	0.043	0.622	0.0385	1e-06	0.414254	0.828558	0.594956	0.735351	0.733798	0.871873	0.4344	NA	NA	NA	NA	NA	NA	NA
D5_testis	StringTie	Bin500	ASL	0.5	0.312	0.277	0.163	0.131	0.256	1	-0.429	0.419	0.229	0.19	0.149	0.242	1	1.694	3.927	1.9	2.4712	3.411	4.0305	NA	NA	NA	NA	NA	NA	NA	NA
D5_testis	StringTie	Bin500	ASP	0.5	0.312	-0.0283	0.406	0.00252	0.371	0.99	-0.429	0.419	0.581	0.048	0.602	0.043	1e-06	0.426	0.849222	0.6034	0.742667	0.759636	0.89	NA	NA	NA	NA	NA	NA	NA	NA
D5_testis	StringTie	Bin500	PASL	0.5	0.312	0.357	0.124	0.292	0.155	1	-0.429	0.419	0.245	0.18	0.176	0.224	1	1.60928	4.40051	1.98478	2.46242	3.50509	4.41211	NA	NA	NA	NA	NA	NA	NA	NA
D5_testis	StringTie	Bin500	PASP	0.441	0.381	-0.0438	0.424	0.0145	0.359	0.988	-0.371	0.497	0.602	0.043	0.622	0.0385	1e-06	0.406659	0.83353	0.597596	0.736925	0.734365	0.875744	NA	NA	NA	NA	NA	NA	NA	NA
D5_testis	StringTie	All genes	ASL	0.491	0.263	0.302	0.116	0.357	0.0918	0.903	-0.536	0.236	0.161	0.202	0.0829	0.269	0.928	1.32928	3.2168	1.80817	2.13625	2.32411	2.90398	1.3535	NA	NA	NA	NA	NA	NA	NA
D5_testis	StringTie	All genes	ASP	0.509	0.243	-0.082	0.493	0.0382	0.316	1	-0.393	0.396	0.193	0.179	0.234	0.153	1	0.27442	0.706291	0.542185	0.675981	0.573885	0.699734	0.229596	NA	NA	NA	NA	NA	NA	NA
D6_brain	LeafCutter	Bin100	ASL	0.767	0.00964	0.819	0.000198	0.728	0.00104	0.905	-0.673	0.0394	0.0292	0.292	0.0266	0.297	0.88	0.466645	0.601703	0.624843	0.369749	0.724102	0.511913	0.401258	0.537169	0.761975	0.566839	NA	NA	NA	NA
D6_brain	LeafCutter	Bin100	ASP	0.804	0.00508	0.756	0.000664	0.74	0.000863	1e-06	-0.636	0.0544	-0.00105	0.349	0.000955	0.345	0.439	0.346	0.404211	0.464444	0.292143	0.5	0.378667	0.304118	0.336	0.575385	0.421667	NA	NA	NA	NA
D6_brain	LeafCutter	Bin100	PASL	0.804	0.00508	0.803	0.000279	0.788	0.000376	1e-06	-0.709	0.0275	0.0341	0.284	0.134	0.161	1	0.468436	0.58328	0.681898	0.351999	0.711344	0.519909	0.381752	0.602713	0.71523	0.541266	NA	NA	NA	NA
D6_brain	LeafCutter	Bin100	PASP	0.785	0.0071	0.81	0.000238	0.797	0.000313	1e-06	-0.697	0.0311	0.0312	0.289	0.0338	0.285	0.843	0.319147	0.379691	0.450339	0.263223	0.468427	0.35642	0.280855	0.346652	0.512329	0.383889	NA	NA	NA	NA
D6_brain	LeafCutter	Bin500	ASL	0.767	0.00964	0.81	0.000239	0.683	0.00197	0.913	-0.673	0.0394	0.0377	0.278	0.0375	0.279	0.935	0.469378	0.609913	0.630493	0.376325	0.720604	0.511913	0.397181	0.565647	0.756511	0.568396	NA	NA	NA	NA
D6_brain	LeafCutter	Bin500	ASP	0.804	0.00508	0.766	0.000558	0.751	0.00072	1e-06	-0.636	0.0544	-0.00107	0.349	0.00035	0.346	0.501	0.346	0.4035	0.464	0.287333	0.5	0.378667	0.309333	0.336	0.561333	0.417	NA	NA	NA	NA
D6_brain	LeafCutter	Bin500	PASL	0.804	0.00508	0.798	0.000305	0.783	0.000412	1e-06	-0.709	0.0275	0.0323	0.287	0.132	0.162	1	0.469178	0.584969	0.681391	0.352314	0.707796	0.519036	0.38064	0.602971	0.712557	0.539837	NA	NA	NA	NA
D6_brain	LeafCutter	Bin500	PASP	0.785	0.0071	0.811	0.000236	0.797	0.000312	1e-06	-0.697	0.0311	0.0312	0.289	0.0342	0.284	0.848	0.319243	0.380071	0.449568	0.263157	0.466943	0.355399	0.280715	0.348228	0.510904	0.383246	NA	NA	NA	NA
D6_brain	LeafCutter	All genes	ASL	0.264	0.461	-0.0737	0.554	-0.0873	0.613	1e-06	-0.37	0.296	-0.0803	0.581	-0.0766	0.565	1e-06	1.418	1.512	1.462	1.406	1.516	1.428	1.34	1.598	1.35	1.436	NA	NA	NA	NA
D6_brain	LeafCutter	All genes	ASP	0.35	0.322	0.227	0.0925	0.234	0.0889	1e-06	-0.285	0.427	-0.0406	0.444	-0.0401	0.442	1e-06	0.122	0.153	0.15	0.128	0.217	0.143	0.155	0.077	0.196	0.147	NA	NA	NA	NA
D6_brain	SpliceTrap	Bin100	ASL	0.485	0.156	0.206	0.105	0.2	0.109	1e-06	-0.0909	0.811	-0.118	0.825	-0.115	0.796	1e-06	2.66722	0.627143	1.40312	2.69923	2.37864	0.762857	0.588571	2.41056	5.82864	0.735556	NA	NA	NA	NA
D6_brain	SpliceTrap	Bin100	ASP	0.46	0.181	0.211	0.102	0.199	0.109	1e-06	-0.0545	0.892	-0.102	0.696	-0.0971	0.664	1e-06	0.447037	0.116071	0.28125	0.447895	0.411935	0.146829	0.117143	0.36129	0.672439	0.135652	NA	NA	NA	NA
D6_brain	SpliceTrap	Bin100	PASL	0.626	0.0529	0.269	0.0714	0.265	0.0735	1e-06	-0.236	0.514	-0.125	0.995	-0.125	0.967	1e-06	2.37075	0.616164	1.40921	2.36421	2.34379	0.742485	0.604417	2.54445	5.89264	0.659329	NA	NA	NA	NA
D6_brain	SpliceTrap	Bin100	PASP	0.497	0.144	0.224	0.0944	0.212	0.101	1e-06	-0.127	0.733	-0.112	0.764	-0.107	0.73	1e-06	0.404516	0.117361	0.275003	0.418552	0.400255	0.146886	0.117267	0.366941	0.650298	0.131094	NA	NA	NA	NA
D6_brain	SpliceTrap	Bin500	ASL	0.485	0.156	0.206	0.105	0.2	0.109	1e-06	-0.0909	0.811	-0.118	0.825	-0.115	0.796	1e-06	2.6385	0.6215	1.35867	2.674	2.362	0.762857	0.6	2.30267	5.798	0.7195	NA	NA	NA	NA
D6_brain	SpliceTrap	Bin500	ASP	0.46	0.181	0.211	0.102	0.199	0.109	1e-06	-0.0545	0.892	-0.102	0.696	-0.0971	0.664	1e-06	0.424333	0.116333	0.2856	0.4265	0.411333	0.148	0.119	0.381667	0.677	0.1356	NA	NA	NA	NA
D6_brain	SpliceTrap	Bin500	PASL	0.626	0.0529	0.269	0.0714	0.265	0.0735	1e-06	-0.236	0.514	-0.125	0.995	-0.125	0.967	1e-06	2.2991	0.609004	1.43568	2.21932	2.35085	0.752442	0.613178	2.66206	6.01044	0.658084	NA	NA	NA	NA
D6_brain	SpliceTrap	Bin500	PASP	0.497	0.144	0.224	0.0944	0.212	0.101	1e-06	-0.127	0.733	-0.112	0.764	-0.107	0.73	1e-06	0.392657	0.117402	0.276045	0.404862	0.398517	0.147814	0.118441	0.376851	0.653995	0.12884	NA	NA	NA	NA
D6_brain	SpliceTrap	All genes	ASL	0.656	0.0392	0.352	0.0413	0.349	0.0424	1e-06	-0.236	0.514	-0.123	0.9	-0.121	0.87	1e-06	1.25389	0.241101	0.612247	0.877936	1.35377	0.395721	0.323261	1.34131	3.00219	0.237875	NA	NA	NA	NA
D6_brain	SpliceTrap	All genes	ASP	0.675	0.0323	0.341	0.0446	0.332	0.0476	1e-06	-0.164	0.657	-0.103	0.701	-0.0981	0.67	1e-06	0.236309	0.0465543	0.126641	0.173728	0.24346	0.0777137	0.0653767	0.216937	0.412544	0.046795	NA	NA	NA	NA
D6_liver	LeafCutter	Bin100	ASL	0.618	0.191	0.437	0.0918	0.368	0.119	1e-06	-0.429	0.419	0.261	0.172	0.281	0.161	1e-06	0.425831	0.593663	0.689742	0.700791	0.51521	0.863736	NA	NA	NA	NA	NA	NA	NA	NA
D6_liver	LeafCutter	Bin100	ASP	0.618	0.191	0.455	0.0852	0.413	0.101	1e-06	-0.429	0.419	0.136	0.252	0.147	0.244	1e-06	0.449333	0.570667	0.585455	0.5925	0.461875	0.734583	NA	NA	NA	NA	NA	NA	NA	NA
D6_liver	LeafCutter	Bin100	PASL	0.794	0.059	0.557	0.0542	0.507	0.0683	1e-06	-0.543	0.297	0.308	0.147	0.33	0.136	1e-06	0.393845	0.559644	0.650175	0.611492	0.484659	0.802387	NA	NA	NA	NA	NA	NA	NA	NA
D6_liver	LeafCutter	Bin100	PASP	0.618	0.191	0.455	0.0853	0.41	0.102	1e-06	-0.429	0.419	0.19	0.214	0.204	0.205	1e-06	0.387368	0.507121	0.525175	0.530371	0.414415	0.661013	NA	NA	NA	NA	NA	NA	NA	NA
D6_liver	LeafCutter	Bin500	ASL	0.794	0.059	0.508	0.068	0.45	0.0871	1e-06	-0.543	0.297	0.258	0.173	0.28	0.161	1e-06	0.425831	0.586876	0.689742	0.672874	0.513277	0.863205	NA	NA	NA	NA	NA	NA	NA	NA
D6_liver	LeafCutter	Bin500	ASP	0.618	0.191	0.385	0.112	0.324	0.139	1e-06	-0.429	0.419	0.147	0.244	0.158	0.236	1e-06	0.449333	0.570667	0.5915	0.619	0.466	0.7312	NA	NA	NA	NA	NA	NA	NA	NA
D6_liver	LeafCutter	Bin500	PASL	0.794	0.059	0.568	0.0513	0.52	0.0645	1e-06	-0.543	0.297	0.309	0.147	0.331	0.136	1e-06	0.394772	0.559526	0.651106	0.608047	0.485451	0.801558	NA	NA	NA	NA	NA	NA	NA	NA
D6_liver	LeafCutter	Bin500	PASP	0.618	0.191	0.467	0.0811	0.424	0.0966	1e-06	-0.429	0.419	0.185	0.218	0.198	0.209	1e-06	0.388814	0.505658	0.525446	0.527892	0.414718	0.660774	NA	NA	NA	NA	NA	NA	NA	NA
D6_liver	LeafCutter	All genes	ASL	0.53	0.28	0.408	0.103	0.384	0.112	1e-06	-0.371	0.497	0.435	0.0923	0.478	0.0774	1e-06	1.146	1.189	1.296	1.215	1.237	1.256	NA	NA	NA	NA	NA	NA	NA	NA
D6_liver	LeafCutter	All genes	ASP	0.794	0.059	0.902	0.00238	0.904	0.00226	1e-06	-0.829	0.0583	0.103	0.278	0.1	0.28	1e-06	0.155	0.203	0.276	0.175	0.176	0.328	NA	NA	NA	NA	NA	NA	NA	NA
D6_liver	SpliceTrap	Bin100	ASL	0.618	0.191	0.496	0.0718	0.51	0.0674	1e-06	-0.657	0.175	0.00405	0.37	0.0106	0.363	1e-06	0.796429	1.2213	2.205	1.05692	1.67207	5.19333	NA	NA	NA	NA	NA	NA	NA	NA
D6_liver	SpliceTrap	Bin100	ASP	0.618	0.191	0.531	0.0611	0.538	0.0594	1e-06	-0.657	0.175	0.211	0.201	0.22	0.195	1e-06	0.0963636	0.227586	0.381071	0.201333	0.301389	0.654	NA	NA	NA	NA	NA	NA	NA	NA
D6_liver	SpliceTrap	Bin100	PASL	0.618	0.191	0.443	0.0894	0.458	0.0842	1e-06	-0.657	0.175	0.0374	0.336	0.0428	0.331	1e-06	0.572167	1.12339	2.04506	0.856591	1.72538	4.96175	NA	NA	NA	NA	NA	NA	NA	NA
D6_liver	SpliceTrap	Bin100	PASP	0.618	0.191	0.507	0.0682	0.514	0.0661	1e-06	-0.657	0.175	0.21	0.201	0.218	0.197	1e-06	0.0905075	0.22107	0.354394	0.180698	0.301758	0.621884	NA	NA	NA	NA	NA	NA	NA	NA
D6_liver	SpliceTrap	Bin500	ASL	0.618	0.191	0.496	0.0718	0.51	0.0674	1e-06	-0.657	0.175	0.00405	0.37	0.0106	0.363	1e-06	0.7025	1.2136	2.205	1.02533	1.68233	5.19333	NA	NA	NA	NA	NA	NA	NA	NA
D6_liver	SpliceTrap	Bin500	ASP	0.618	0.191	0.531	0.0611	0.538	0.0594	1e-06	-0.657	0.175	0.211	0.201	0.22	0.195	1e-06	0.0848	0.221	0.366667	0.176	0.308	0.644889	NA	NA	NA	NA	NA	NA	NA	NA
D6_liver	SpliceTrap	Bin500	PASL	0.618	0.191	0.443	0.0894	0.458	0.0842	1e-06	-0.657	0.175	0.0374	0.336	0.0428	0.331	1e-06	0.465492	1.10625	1.97467	0.734257	1.78294	4.97718	NA	NA	NA	NA	NA	NA	NA	NA
D6_liver	SpliceTrap	Bin500	PASP	0.618	0.191	0.507	0.0682	0.514	0.0661	1e-06	-0.657	0.175	0.21	0.201	0.218	0.197	1e-06	0.0835062	0.214833	0.347694	0.162502	0.305808	0.617652	NA	NA	NA	NA	NA	NA	NA	NA
D6_liver	SpliceTrap	All genes	ASL	0.618	0.191	0.45	0.087	0.465	0.0818	1e-06	-0.657	0.175	0.0236	0.349	0.0272	0.346	1e-06	0.191985	0.510588	1.01423	0.278973	0.89941	2.65494	NA	NA	NA	NA	NA	NA	NA	NA
D6_liver	SpliceTrap	All genes	ASP	0.618	0.191	0.508	0.068	0.519	0.0647	1e-06	-0.657	0.175	0.114	0.269	0.115	0.269	1e-06	0.0355244	0.104605	0.188285	0.0556661	0.161554	0.385196	NA	NA	NA	NA	NA	NA	NA	NA
D6_testis	LeafCutter	Bin100	ASL	0.103	0.87	-0.0918	0.475	-0.102	0.485	1e-06	-0.6	0.35	0.514	0.106	0.54	0.097	1e-06	0.319578	1.2151	0.741593	0.709355	1.25686	NA	NA	NA	NA	NA	NA	NA	NA	NA
D6_testis	LeafCutter	Bin100	ASP	0.41	0.493	-0.264	0.711	-0.26	0.704	1e-06	-0.7	0.233	0.943	0.00379	0.947	0.00345	1e-06	0.3	0.69875	0.6184	0.584706	0.672667	NA	NA	NA	NA	NA	NA	NA	NA	NA
D6_testis	LeafCutter	Bin100	PASL	0.41	0.493	-0.0143	0.403	-0.0278	0.415	1e-06	-0.7	0.233	0.505	0.109	0.533	0.0993	1e-06	0.304033	1.17424	0.714673	0.63123	1.15446	NA	NA	NA	NA	NA	NA	NA	NA	NA
D6_testis	LeafCutter	Bin100	PASP	0.41	0.493	-0.19	0.59	-0.19	0.59	1e-06	-0.7	0.233	0.897	0.00936	0.904	0.00837	1e-06	0.266751	0.668642	0.569511	0.512806	0.621822	NA	NA	NA	NA	NA	NA	NA	NA	NA
D6_testis	LeafCutter	Bin500	ASL	0.103	0.87	-0.116	0.5	-0.124	0.509	1e-06	-0.6	0.35	0.516	0.105	0.541	0.0965	1e-06	0.327664	1.2125	0.741807	0.732827	1.26877	NA	NA	NA	NA	NA	NA	NA	NA	NA
D6_testis	LeafCutter	Bin500	ASP	0.41	0.493	-0.271	0.727	-0.267	0.717	1e-06	-0.7	0.233	0.942	0.00395	0.945	0.0036	1e-06	0.3	0.704667	0.6184	0.595333	0.672667	NA	NA	NA	NA	NA	NA	NA	NA	NA
D6_testis	LeafCutter	Bin500	PASL	0.41	0.493	-0.00138	0.392	-0.0147	0.403	1e-06	-0.7	0.233	0.502	0.111	0.53	0.101	1e-06	0.298754	1.1958	0.714664	0.631578	1.15568	NA	NA	NA	NA	NA	NA	NA	NA	NA
D6_testis	LeafCutter	Bin500	PASP	0.41	0.493	-0.194	0.596	-0.194	0.595	1e-06	-0.7	0.233	0.9	0.00893	0.907	0.00799	1e-06	0.260197	0.668623	0.569016	0.512211	0.622238	NA	NA	NA	NA	NA	NA	NA	NA	NA
D6_testis	LeafCutter	All genes	ASL	0.41	0.493	0.21	0.246	0.189	0.259	1e-06	-0.7	0.233	0.0749	0.333	0.107	0.311	1e-06	1.194	1.728	1.272	1.233	1.688	NA	NA	NA	NA	NA	NA	NA	NA	NA
D6_testis	LeafCutter	All genes	ASP	0.462	0.434	-0.194	0.596	-0.183	0.581	1e-06	-0.8	0.133	0.805	0.0248	0.809	0.0241	1e-06	0.048	0.408	0.302	0.289	0.25	NA	NA	NA	NA	NA	NA	NA	NA	NA
D6_testis	SpliceTrap	Bin100	ASL	0.154	0.805	0.311	0.193	0.308	0.194	1e-06	-0.4	0.517	-0.00833	0.398	0.0179	0.376	1e-06	0.632	6.76455	0.619211	1.20182	4.27111	NA	NA	NA	NA	NA	NA	NA	NA	NA
D6_testis	SpliceTrap	Bin100	ASP	0.154	0.805	0.17	0.27	0.167	0.272	1e-06	-0.4	0.517	0.0967	0.318	0.126	0.298	1e-06	0.156667	0.742955	0.127111	0.23	0.548333	NA	NA	NA	NA	NA	NA	NA	NA	NA
D6_testis	SpliceTrap	Bin100	PASL	0.154	0.805	0.341	0.178	0.338	0.179	1e-06	-0.4	0.517	-0.00141	0.392	0.025	0.371	1e-06	0.485962	7.13601	0.595388	0.967738	4.29721	NA	NA	NA	NA	NA	NA	NA	NA	NA
D6_testis	SpliceTrap	Bin100	PASP	0.154	0.805	0.181	0.264	0.177	0.266	1e-06	-0.4	0.517	0.097	0.318	0.126	0.298	1e-06	0.145643	0.721481	0.122012	0.208412	0.532684	NA	NA	NA	NA	NA	NA	NA	NA	NA
D6_testis	SpliceTrap	Bin500	ASL	0.154	0.805	0.311	0.193	0.308	0.194	1e-06	-0.4	0.517	-0.00833	0.398	0.0179	0.376	1e-06	0.431333	6.737	0.616571	1.08	4.2976	NA	NA	NA	NA	NA	NA	NA	NA	NA
D6_testis	SpliceTrap	Bin500	ASP	0.154	0.805	0.17	0.27	0.167	0.272	1e-06	-0.4	0.517	0.0967	0.318	0.126	0.298	1e-06	0.061	0.747111	0.128667	0.206667	0.55975	NA	NA	NA	NA	NA	NA	NA	NA	NA
D6_testis	SpliceTrap	Bin500	PASL	0.154	0.805	0.341	0.178	0.338	0.179	1e-06	-0.4	0.517	-0.00141	0.392	0.025	0.371	1e-06	0.266606	7.24788	0.603889	0.921284	4.41003	NA	NA	NA	NA	NA	NA	NA	NA	NA
D6_testis	SpliceTrap	Bin500	PASP	0.154	0.805	0.181	0.264	0.177	0.266	1e-06	-0.4	0.517	0.097	0.318	0.126	0.298	1e-06	0.0554027	0.72338	0.123782	0.192527	0.539554	NA	NA	NA	NA	NA	NA	NA	NA	NA
D6_testis	SpliceTrap	All genes	ASL	0.154	0.805	0.379	0.161	0.376	0.162	1e-06	-0.4	0.517	-0.00768	0.397	0.0181	0.376	1e-06	0.0798049	4.39246	0.319335	0.42036	2.49118	NA	NA	NA	NA	NA	NA	NA	NA	NA
D6_testis	SpliceTrap	All genes	ASP	0.154	0.805	0.273	0.212	0.267	0.215	1e-06	-0.4	0.517	0.0705	0.336	0.0993	0.316	1e-06	0.0146854	0.509809	0.0657348	0.0895438	0.342115	NA	NA	NA	NA	NA	NA	NA	NA	NA

## Sheet: Sheet2
Table S5-2: The SecondSpeciesSet.
Software	GeneNum	ASP	CTN_SpearmanCorrelation	CTN_SpearmanCorPvalue	CTN_LinearRegRsquare	CTN_LinearRegPv	CTN_PGLSRsquare	CTN_PGLSPvalue	CTN_PGLSLambda	MeanIntron_SpearmanCorrelation	MeanIntron_SpearmanCorPvalue	MeanIntron_LinearRegRsquare	MeanIntron_LinearRegPv	MeanIntron_PGLSRsquare	MeanIntron_PGLSPvalue	MeanIntron_PGLSLambda	Amphibalanus_amphitrite	Anarrhichthys_ocellatus	Branchiostoma_floridae	Ciona_savignyi	Cyclopterus_lumpus	Drosophila_pseudoobscura	Drosophila_simulans	Glossina_pallidipes	Hydra_vulgaris	Orbicella_faveolata	Penaeus_vannamei	Seriola_lalandi	Takifugu_rubripes	Toxocara_canis
LeafCutter	All genes	ASP	0.0134	0.964	-0.0821	0.907	-0.0817	0.896	1e-06	-0.402	0.155	-0.0756	0.774	-0.0795	0.84	1e-06	0.346	0.556	0.558	0.681	0.707	0.507	0.344	0.565	0.732	0.554	0.407	0.322	0.789	0.727
LeafCutter	All genes	ASL	0.139	0.636	-0.0129	0.379	-0.0149	0.386	1e-06	0.0198	0.952	-0.0719	0.727	-0.0583	0.604	1e-06	1.148	1.198	1.786	1.167	1.457	1.019	1.242	1.041	1.216	1.364	1.377	1.19	1.473	1.402
LeafCutter	Bin500	ASP	0.172	0.556	-0.0249	0.424	-0.0293	0.443	0.0369	-0.31	0.281	-0.0821	0.91	-0.0815	0.89	0.185	0.47575	0.749846	0.771429	0.673556	0.841478	0.562429	0.5015	0.6065	0.7927	0.686667	0.604	0.530364	0.848476	0.795867
LeafCutter	Bin500	ASL	0.139	0.636	-0.02	0.405	-0.0174	0.395	1e-06	-0.204	0.483	-0.0686	0.691	-0.0593	0.612	0.166	0.497618	0.835317	1.46116	0.760054	1.19799	0.535932	0.607986	0.662182	0.912569	0.949361	0.83428	0.596613	1.18411	1.14197
LeafCutter	Bin500	PASP	0.199	0.495	-0.0304	0.448	-0.0253	0.426	1e-06	-0.301	0.295	-0.0796	0.842	-0.0798	0.847	0.124	0.428479	0.701753	0.729197	0.684749	0.816173	0.552429	0.475726	0.567736	0.772165	0.638928	0.565648	0.487979	0.83157	0.769507
LeafCutter	Bin500	PASL	0.159	0.588	-0.00919	0.366	-0.00423	0.35	1e-06	-0.222	0.445	-0.0622	0.634	-0.053	0.567	0.118	0.464871	0.809431	1.39543	0.801807	1.20531	0.548413	0.605584	0.598355	0.931037	0.916056	0.790616	0.568598	1.28632	1.14274
LeafCutter	Bin100	ASP	0.172	0.556	-0.0239	0.42	-0.0286	0.44	0.0416	-0.31	0.281	-0.0824	0.921	-0.0819	0.902	0.191	0.47575	0.749394	0.771765	0.66878	0.842368	0.566567	0.500455	0.608158	0.793878	0.686136	0.608125	0.535769	0.848713	0.796849
LeafCutter	Bin100	ASL	0.103	0.726	-0.0234	0.418	-0.0211	0.409	1e-06	-0.187	0.522	-0.0685	0.69	-0.0591	0.61	0.176	0.494061	0.82831	1.46079	0.763672	1.19854	0.541375	0.59965	0.665216	0.914509	0.953317	0.829786	0.598498	1.17439	1.14562
LeafCutter	Bin100	PASP	0.199	0.495	-0.0283	0.438	-0.0229	0.416	1e-06	-0.301	0.295	-0.0801	0.853	-0.0803	0.857	0.124	0.429364	0.701858	0.729868	0.676673	0.821319	0.548676	0.476478	0.568128	0.772834	0.639353	0.566251	0.488418	0.83676	0.771157
LeafCutter	Bin100	PASL	0.139	0.636	-0.00669	0.358	-0.00314	0.347	1e-06	-0.2	0.492	-0.0616	0.629	-0.0516	0.559	0.121	0.465095	0.795813	1.39752	0.790863	1.19285	0.539936	0.606393	0.600161	0.916756	0.916893	0.792968	0.574375	1.27708	1.12097

## Sheet: Sheet3
Table S5-3: The ThirdSpeciesSet.
Software	GeneNum	ASP	SpearmanCorrelation	SpearmanCorPvalue	LinearRegRsquare	LinearRegPv	PGLSRsquare	PGLSPvalue	PGLSLambda	Aedes_aegypti	Aedes_albopictus	Anopheles_albimanus	Anopheles_gambiae	Culex_quinquefasciatus	Drosophila_melanogaster	Drosophila_pseudoobscura	Drosophila_simulans	Glossina_pallidipes	Musca_domestica	Parochlus_steinenii	Stomoxys_calcitrans
LeafCutter	All genes	ASP	0.266	0.404	0.0383	0.258	0.199	0.0821	1	0.491	0.401	0.438	0.448	0.327	0.406	0.507	0.344	0.565	0.376	0.214	0.51
LeafCutter	All genes	ASL	0.0245	0.94	-0.0177	0.39	0.00395	0.331	1e-06	1.169	0.953	1.092	1.089	1.05	1.05	1.019	1.242	1.041	0.89	0.957	1.081
LeafCutter	Bin500	ASP	0.175	0.588	0.0253	0.283	0.0378	0.259	1e-06	0.564125	0.4928	0.608	0.501636	0.4345	0.478667	0.562429	0.5015	0.6065	0.493	0.398	0.636222
LeafCutter	Bin500	ASL	0	1	0.0282	0.277	0.0501	0.237	1e-06	0.638747	0.450427	0.650453	0.495953	0.450513	0.475471	0.535932	0.607986	0.662182	0.38882	0.313924	0.65435
LeafCutter	Bin500	PASP	0.217	0.499	0.0856	0.185	0.101	0.166	1e-06	0.553591	0.490975	0.563593	0.476609	0.409081	0.465199	0.552429	0.475726	0.567736	0.470481	0.351059	0.607386
LeafCutter	Bin500	PASL	0.0909	0.783	0.0441	0.248	0.0662	0.212	1e-06	0.637384	0.478051	0.653647	0.503601	0.468539	0.470065	0.548413	0.605584	0.598355	0.377261	0.284175	0.638296
LeafCutter	Bin100	ASP	0.175	0.588	0.0244	0.285	0.037	0.261	1e-06	0.566883	0.4928	0.611667	0.509184	0.431053	0.477258	0.566567	0.500455	0.608158	0.495946	0.401429	0.637209
LeafCutter	Bin100	ASL	0.0699	0.834	0.0332	0.268	0.0555	0.228	1e-06	0.638013	0.450427	0.636726	0.495953	0.459533	0.475471	0.541375	0.59965	0.665216	0.391319	0.307138	0.647351
LeafCutter	Bin100	PASP	0.217	0.499	0.0837	0.187	0.0985	0.169	1e-06	0.554128	0.493205	0.567896	0.483868	0.41031	0.462881	0.548676	0.476478	0.568128	0.471367	0.349708	0.607765
LeafCutter	Bin100	PASL	0.0979	0.766	0.0432	0.249	0.0671	0.21	1e-06	0.643544	0.479725	0.65896	0.497502	0.468655	0.477066	0.539936	0.606393	0.600161	0.377264	0.284532	0.619772
