# Supplementary material for: Alternative splicing level related to intron size and organism complexity
Source: BMC Genomics. 2021 Nov 25;22:853. doi: 10.1186/s12864-021-08172-2 (PMC8614042; doi:10.1186/s12864-021-08172-2)
Supplement: Supplementary file 7 — Additional file 7: Table S6. Statistics of the five tissues used for tissue-level ASP/L calculation for the FirstSpeciesSet. [file 12864_2021_8172_MOESM7_ESM.xlsx]

## Sheet: Sheet1
Table S6: Statistics of the five tissues used for tissue-level alternative splicing complexity calculation for the FirstSpeciesSet.
Tissue	#species	Species	minimal data amount(Millionreads)
brain	10	Chiloscyllium_punctatum,Monodelphis_domestica,Scyliorhinus_torazame,Dasypus_novemcinctus,Leptobrachium_leishanense,Ambystoma_mexicanum,Euprymna_scolopes,pan_troglodytes,Locusta_migratoria,Homo_sapiens	30M
kidney	9	Erpetoichthys_calabaricus,Chiloscyllium_punctatum,Monodelphis_domestica,Scyliorhinus_torazame,Microcaecilia_unicolor,Dasypus_novemcinctus,Ambystoma_mexicanum,pan_troglodytes,Homo_sapiens	17M
liver	6	Monodelphis_domestica,Microcaecilia_unicolor,Dasypus_novemcinctus,Ambystoma_mexicanum,pan_troglodytes,Homo_sapiens	76M
muscle	5	Monodelphis_domestica,Microcaecilia_unicolor,Dasypus_novemcinctus,Locusta_migratoria,Homo_sapiens	37M
testis	5	Monodelphis_domestica,Leptobrachium_leishanense,Ambystoma_mexicanum,Locusta_migratoria,Homo_sapiens	46M
