# Supplementary material for: Alternative splicing level related to intron size and organism complexity
Source: BMC Genomics. 2021 Nov 25;22:853. doi: 10.1186/s12864-021-08172-2 (PMC8614042; doi:10.1186/s12864-021-08172-2)
Supplement: Supplementary file 9 — Additional file 9: Table S7. The two tissues with the highest ASP/L in the FirstSpeciesSet. [file 12864_2021_8172_MOESM9_ESM.xlsx]

## Sheet: Sheet1
Table S7: The two tissues with the highest alternative splicing complexity in the FirstSpeciesSet.
Species	Tissue1	Tissue2
Ambystoma mexicanum	brain	embryo
Chiloscyllium punctatum	embryo	embryo head
Dasypus novemcinctus	lung	brain
Erpetoichthys calabaricus	mixture	liver
Euprymna scolopes	head	light organ
Homo sapiens	testis	bone marrow
Leptobrachium leishanense	testis	brain
Locusta migratoria	testis	brain
Microcaecilia unicolor	kidney	liver
Monodelphis domestica	brain	testis
Scyliorhinus torazame	embryo	embryo head
Pan troglodytes	brain	testis
