# Supplementary material for: Alternative splicing level related to intron size and organism complexity
Source: BMC Genomics. 2021 Nov 25;22:853. doi: 10.1186/s12864-021-08172-2 (PMC8614042; doi:10.1186/s12864-021-08172-2)
Supplement: Supplementary file 15 — Additional file 15: Table S8. Correlation between organism complexity and the six genomic features of ASP/L-related pathways in the FirstSpeciesSet. [file 12864_2021_8172_MOESM15_ESM.xlsx]

## Sheet: Table S8-1
Table S8: Correlation between organism complexity and the six genomic features of ASC-related pathways in the FirstSpeciesSet
Table S8-1: Correlation between gene expression level and organism complexity for KEGG orthologs in four pathways.
Orth	Ko	KEGGTitle	Cor	CorPv	LmRsquare	LmAdjRsquare	LmPv	PGLSAdjRsquare	PGLSPv	PGLSLambda	Procambarus_virginalis	Euprymna_scolopes	Locusta_migratoria	Chiloscyllium_punctatum	Erpetoichthys_calabaricus	Scyliorhinus_torazame	Monodelphis_domestica	Ambystoma_mexicanum	Leptobrachium_leishanense	Microcaecilia_unicolor	Sphenodon_punctatus	Dasypus_novemcinctus	Homo_sapiens	Pan_troglodytes
K00565	ko03015	RNMT; mRNA (guanine-N7-)-methyltransferase [EC:2.1.1.56]	0.414	0.141	0.0177	-0.0642	0.65	-0.0562	0.589	1e-06	15.7899	9.82561	80.8103	9.63149	13.684	95.1012	41.3516	9.05995	24.9252	19.87	8.11391	37.3755	45.5286	38.401
K00784	ko03013	rnz; ribonuclease Z [EC:3.1.26.11]	0.723	0.0035	0.419	0.371	0.0123	0.354	0.0146	1e-06	26.7638	43.9874	56.1311	47.5285	44.8509	53.6716	74.4248	55.462	55.7978	39.2826	40.1027	61.0662	59.0596	73.5285
K00850	ko03018	pfkA, PFK; 6-phosphofructokinase 1 [EC:2.7.1.11]	-0.266	0.357	0.0524	-0.0265	0.431	-0.029	0.442	1e-06	57.1797	17.5448	6.33335	10.2412	70.4382	14.1723	25.3814	51.1157	29.412	36.2256	97.2736	24.1366	12.2045	9.14204
K00962	ko03018	pnp, PNPT1; polyribonucleotide nucleotidyltransferase [EC:2.7.7.8]	-0.0783	0.79	0.0695	-0.00805	0.362	-0.0297	0.445	1e-06	40.4878	34.9778	57.3794	29.5852	24.3953	30.4838	48.7752	23.7342	35.4552	37.5695	22.3872	52.0068	39.1625	22.5122
K00974	ko03013	cca; tRNA nucleotidyltransferase (CCA-adding enzyme) [EC:2.7.7.72 3.1.3.- 3.1.4.-]	0.273	0.345	0.0123	-0.07	0.706	-0.0645	0.653	1e-06	43.9044	34.3896	31.9986	13.5211	32.0473	6.5888	68.4124	39.7258	15.9189	41.3803	14.348	45.2603	48.2906	32.6434
K01148	ko03018	PARN, PNLDC1; poly(A)-specific ribonuclease [EC:3.1.13.4]	0.258	0.394	0.0795	-0.00418	0.351	0.0106	0.311	1e-06	NA	14.1751	72.2236	27.3799	19.6172	53.0314	64.882	97.5199	49.313	93.7978	53.1808	53.0025	82.0483	42.5231
K01164	ko03013	POP1; ribonuclease P/MRP protein subunit POP1 [EC:3.1.26.5]	0.374	0.188	0.041	-0.0389	0.488	-0.0392	0.489	1e-06	52.8967	51.2717	59.4526	37.6114	27.6475	53.2324	64.6335	6.13854	54.8233	95.3704	73.3707	77.0872	77.3663	57.3807
K01689	ko03018	ENO, eno; enolase [EC:4.2.1.11]	0.483	0.08	0.414	0.365	0.0131	0.305	0.0238	1e-06	1.38617	0.952736	8.06523	9.34015	92.1452	64.777	12.0398	46.7873	51.7036	72.8672	88.4905	77.1909	86.9484	61.3375
K02516	ko03013	PRMT5, HSL7; type II protein arginine methyltransferase [EC:2.1.1.320]	-0.128	0.664	0.0675	-0.0102	0.37	-0.0129	0.379	0.968	45.1484	6.14308	48.5273	14.2813	20.5273	5.15679	10.313	8.0518	10.2169	42.3005	7.51323	26.6879	19.8641	25.3762
K03113	ko03013	EIF1, SUI1; translation initiation factor 1	0.331	0.293	0.0195	-0.0785	0.665	-0.081	0.684	1e-06	NA	0.704196	0.613109	8.30214	14.0748	20.1328	93.7317	NA	2.48177	3.96933	33.2649	97.1401	6.49792	2.64937
K03231	ko03013	EEF1A; elongation factor 1-alpha	-0.0291	0.921	0.0203	-0.0614	0.627	-0.0586	0.606	1e-06	0.85303	89.3169	99.4817	0.00771754	19.0211	67.513	1.60994	35.4154	93.9521	21.5805	91.0302	0.866003	5.50878	90.3967
K03236	ko03013	EIF1A; translation initiation factor 1A	0.393	0.232	0.00101	-0.11	0.926	0.0587	0.234	0.95	NA	3.14403	85.5793	NA	1.75595	24.0151	74.0745	NA	8.61376	3.29088	4.06785	18.5387	34.5998	49.1243
K03237	ko03013	EIF2S1; translation initiation factor 2 subunit 1	0.295	0.305	0.00287	-0.0802	0.856	-0.0737	0.748	0.784	8.58361	3.71567	24.5275	2.55065	6.30163	4.24677	7.78634	3.20369	15.5613	7.60333	2.6206	18.938	14.0408	10.035
K03238	ko03013	EIF2S2; translation initiation factor 2 subunit 2	-0.103	0.726	0.144	0.0723	0.181	-0.0832	0.965	1	3.51875	3.00319	99.4817	3.92823	4.03126	1.64277	4.00994	1.72058	3.26697	4.0759	11.0955	2.64468	6.7972	6.09798
K03239	ko03013	EIF2B1; translation initiation factor eIF-2B subunit alpha	-0.097	0.764	0.299	0.229	0.0657	0.0551	0.229	0.966	NA	NA	99.4817	19.9942	26.448	5.92893	40.9093	26.0104	22.8524	25.3522	14.2266	37.6167	17.764	26.0151
K03240	ko03013	EIF2B5; translation initiation factor eIF-2B subunit epsilon	0.322	0.261	0.0568	-0.0218	0.412	-0.0398	0.492	1e-06	14.3949	8.22253	15.4731	52.977	20.6707	28.3525	33.3863	15.0596	22.8898	53.842	30.5664	32.6773	23.5061	19.2067
K03241	ko03013	EIF2B3; translation initiation factor eIF-2B subunit gamma	0.5	0.0818	0.125	0.0452	0.237	0.0567	0.216	1e-06	NA	18.715	26.8283	19.3594	7.42939	21.9863	31.8311	18.326	19.4008	19.818	20.0934	45.0451	35.7842	21.9621
K03242	ko03013	EIF2S3; translation initiation factor 2 subunit 3	0.392	0.166	0.266	0.205	0.0589	0.21	0.0565	1e-06	8.97903	3.36357	23.7311	2.31526	3.92739	3.10826	6.97143	88.6146	3.50065	2.2875	3.66947	11.0428	42.7513	97.5973
K03243	ko03013	EIF5B; translation initiation factor 5B	-0.317	0.29	0.47	0.422	0.00972	0.0149	0.3	0.995	NA	67.0747	89.2011	13.4092	6.65776	9.97479	22.5466	17.8981	9.4083	24.0161	0.75319	10.5217	13.285	9.78341
K03245	ko03013	EIF3J; translation initiation factor 3 subunit J	-0.0891	0.772	0.00227	-0.0884	0.877	-0.088	0.867	1e-06	7.55287	17.2155	15.5806	11.0342	6.55389	NA	26.5118	3.5039	6.82604	11.3309	13.8904	9.71531	12.3009	12.9212
K03246	ko03013	EIF3I; translation initiation factor 3 subunit I	0.205	0.522	0.0976	0.00737	0.323	0.00416	0.331	1e-06	NA	2.1043	2.88857	2.52363	3.13597	2.80098	2.61366	2.75562	1.73397	7.45256	4.00249	NA	3.72831	4.63269
K03247	ko03013	EIF3H; translation initiation factor 3 subunit H	-0.0786	0.808	0.00319	-0.0965	0.862	-0.0958	0.85	1e-06	4.08744	2.01317	NA	NA	4.41707	1.56004	5.8087	2.39269	1.89755	3.6444	2.70153	12.57	2.45511	2.48162
K03248	ko03013	EIF3G; translation initiation factor 3 subunit G	0.35	0.241	0.00509	-0.0854	0.817	-0.0858	0.824	1e-06	3.40323	2.52682	3.31205	1.7596	1.83014	1.82398	54.9963	2.66153	4.41671	1.42449	NA	4.71375	4.56021	2.54083
K03249	ko03013	EIF3F; translation initiation factor 3 subunit F	0.287	0.342	0.000472	-0.0904	0.944	-0.0896	0.912	1e-06	NA	1.08736	18.4059	2.38086	1.66691	1.08336	3.67205	2.25379	64.5261	1.63244	2.27513	49.1703	2.38409	2.28428
K03250	ko03013	EIF3E, INT6; translation initiation factor 3 subunit E	0.0917	0.755	0.0409	-0.039	0.488	-0.0508	0.554	1e-06	3.07446	1.64865	11.2477	2.00656	2.47811	2.1943	5.73416	6.28641	2.14526	1.95477	1.62465	8.24258	1.87177	2.67403
K03251	ko03013	EIF3D; translation initiation factor 3 subunit D	-0.329	0.251	0.191	0.123	0.119	0.112	0.131	1e-06	4.20739	5.85933	16.753	8.75748	5.09225	4.56981	6.73292	3.16337	1.85081	2.49545	1.80517	5.04563	3.79933	3.81371
K03252	ko03013	EIF3C; translation initiation factor 3 subunit C	0.36	0.227	0.0445	-0.0423	0.489	-0.0434	0.494	1e-06	NA	1.93861	19.5215	39.5852	2.26542	94.6384	4.49689	6.70759	4.49617	6.10866	1.81762	2.38021	37.0904	23.9726
K03253	ko03013	EIF3B; translation initiation factor 3 subunit B	0.246	0.396	0.116	0.0426	0.233	-0.0808	0.87	1	3.87418	2.21615	99.4817	2.29983	2.86887	1.54822	14.8025	4.22081	2.80426	1.99116	7.41986	10.8147	7.54286	7.67675
K03254	ko03013	EIF3A; translation initiation factor 3 subunit A	0.0701	0.838	0.0278	-0.0803	0.624	-0.0914	0.696	1e-06	NA	NA	3.28677	4.39514	13.412	3.86464	10.6584	3.73241	2.71546	9.18638	NA	8.98154	6.02617	7.98757
K03257	ko03013	EIF4A; translation initiation factor 4A	-0.136	0.642	0.0181	-0.0637	0.646	-0.0664	0.67	1e-06	37.5111	1.18056	4.76266	2.17635	96.8541	5.12922	3.74658	9.66036	4.10824	3.82116	3.66947	50.1141	1.48625	1.88465
K03258	ko03013	EIF4B; translation initiation factor 4B	-0.562	0.0456	0.00354	-0.087	0.847	-0.0878	0.862	1e-06	NA	9.2084	14.7431	8.88867	7.69897	7.74307	60.3205	6.44995	90.0893	4.9909	6.95923	4.55818	2.07467	4.08012
K03259	ko03013	EIF4E; translation initiation factor 4E	0.383	0.219	0.175	0.0929	0.175	0.12	0.145	1e-06	NA	4.46957	96.4636	12.7687	42.0686	86.456	98.6062	10.3011	20.3753	54.2917	NA	95.4755	96.259	91.0775
K03260	ko03013	EIF4G; translation initiation factor 4G	-0.309	0.283	0.249	0.187	0.0692	-0.0649	0.656	0.906	37.5111	97.5125	66.0104	17.8584	27.2741	11.0148	9.89068	60.2384	21.5624	28.0868	19.9595	31.0153	21.675	36.0847
K03262	ko03013	EIF5; translation initiation factor 5	0.125	0.67	0.0388	-0.0412	0.499	-0.0356	0.471	1e-06	3.85641	3.82751	1.94678	2.75902	3.27447	2.54885	2.3205	2.15073	2.47242	2.05875	0.790538	3.79071	4.75297	3.1822
K03265	ko03015	ETF1, ERF1; peptide chain release factor subunit 1	0.438	0.134	0.213	0.141	0.113	0.141	0.113	1e-06	7.68616	3.75709	15.9314	8.04553	7.60993	8.77521	11.7416	6.16991	12.7337	NA	17.868	16.7211	9.60231	26.9204
K03267	ko03015	ERF3, GSPT; peptide chain release factor subunit 3	0.376	0.185	0.303	0.245	0.0414	0.236	0.0447	1e-06	12.3334	7.3195	21.3482	6.64673	11.6189	7.67413	12.0646	9.45425	10.2893	11.1905	44.4009	82.2962	54.7783	52.6765
K03283	ko03040	HSPA1s; heat shock 70kDa protein 1/2/6/8	0.175	0.551	0.00527	-0.0776	0.805	-0.0775	0.803	1e-06	60.0453	83.936	90.5316	95.9946	66.7285	87.6438	97.2894	64.7594	91.9728	79.2072	2.2409	76.4209	65.1212	91.4253
K03345	ko03013	SENP2, AXAM2; sentrin-specific protease 2 (axin associating molecule) [EC:3.4.22.68]	-0.259	0.535	0.0617	-0.0947	0.553	-0.108	0.594	1e-06	NA	NA	NA	36.6815	29.7967	31.8173	17.1155	NA	NA	NA	18.2291	44.4462	28.6903	12.4673
K03456	ko03015	PPP2R1; serine/threonine-protein phosphatase 2A regulatory subunit A	0.456	0.101	0.0603	-0.018	0.397	-0.034	0.464	1e-06	5.55358	2.46883	8.79843	71.5146	18.6477	88.5715	15.9851	20.3244	8.331	15.2041	17.1055	42.2864	30.9501	11.7223
K03514	ko03018	PAPD5_7, TRF4; non-canonical poly(A) RNA polymerase PAPD5/7 [EC:2.7.7.19]	0.186	0.525	0.0454	-0.0342	0.465	-0.0406	0.496	1e-06	48.9159	34.079	20.7509	23.6832	68.3929	96.2437	60.9665	23.8193	60.2426	61.648	53.352	49.4892	43.9789	45.1724
K03537	ko03013	POP5; ribonuclease P/MRP protein subunit POP5 [EC:3.1.26.5]	0.392	0.208	0.000728	-0.0992	0.934	-0.099	0.925	1e-06	NA	NA	56.7063	7.71947	9.99406	17.4342	42.7627	20.8218	33.345	24.64	14.6312	73.8255	30.5544	27.3866
K03538	ko03013	POP4, RPP29; ribonuclease P protein subunit POP4 [EC:3.1.26.5]	0.603	0.0497	0.0394	-0.0673	0.558	-0.0556	0.509	1e-06	NA	NA	NA	12.4426	18.3361	16.3095	65.9429	7.03916	22.6678	17.4526	10.2614	31.6532	26.4279	23.9504
K03539	ko03013	RPP1, RPP30; ribonuclease P/MRP protein subunit RPP1 [EC:3.1.26.5]	-0.217	0.456	0.0577	-0.0208	0.408	-0.0286	0.44	1e-06	34.29	28.0788	62.4423	18.8829	13.9684	17.0757	63.6522	31.0669	84.9481	19.805	53.5138	22.5239	26.2301	15.8419
K03540	ko03013	RPR2, RPP21; ribonuclease P protein subunit RPR2 [EC:3.1.26.5]	-0.253	0.452	0.116	0.0173	0.306	0.0327	0.277	1e-06	27.9234	81.0095	NA	NA	14.3914	NA	37.6795	17.9496	24.3527	23.1271	87.7342	74.2662	29.2559	11.6237
K03678	ko03018	RRP45, EXOSC9; exosome complex component RRP45	-0.0134	0.964	0.0146	-0.0676	0.681	-0.0799	0.849	0.718	25.5731	12.3193	38.7807	14.9778	25.4711	22.8412	19.205	35.617	24.2756	26.3868	9.15344	18.9017	26.0297	16.619
K03679	ko03018	RRP4, EXOSC2; exosome complex component RRP4	0.322	0.261	0.0949	0.0195	0.284	0.0248	0.271	1e-06	28.3766	13.8892	33.4397	13.1391	33.1676	9.22628	51.6969	7.85465	22.4645	27.6761	28.7519	41.5811	40.9202	35.6727
K03680	ko03013	EIF2B4; translation initiation factor eIF-2B subunit delta	0.00836	0.978	0.0179	-0.0714	0.663	-0.0906	0.954	0.585	21.0325	10.5422	38.8376	17.6809	17.6114	17.8833	18.5342	23.2234	NA	25.8409	12.4837	13.2001	24.8428	17.1666
K03681	ko03018	RRP40, EXOSC3; exosome complex component RRP40	-0.205	0.502	0.0319	-0.0561	0.559	-0.0801	0.747	0.994	43.0158	NA	48.009	12.2207	45.1452	5.89742	36.4969	7.29904	27.8884	10.5173	2.76377	36.774	34.3005	30.1569
K03754	ko03013	EIF2B2; translation initiation factor eIF-2B subunit beta	0.403	0.153	0.151	0.0805	0.169	0.0885	0.158	1e-06	21.6279	7.0461	17.0217	14.1327	19.9857	4.38859	34.487	7.50515	11.217	21.9262	17.672	24.0718	27.7163	26.6293
K04043	ko03018	dnaK, HSPA9; molecular chaperone DnaK	-0.385	0.174	0.000481	-0.0828	0.941	-0.083	0.955	1e-06	4.48729	4.95008	15.8492	3.33784	4.16728	3.80161	3.52298	58.6164	93.9521	5.55498	8.39091	3.58328	3.59136	2.70364
K04077	ko03018	groEL, HSPD1; chaperonin GroEL	-0.487	0.0916	0.336	0.276	0.0377	0.0394	0.247	0.968	5.06487	12.8847	12.9227	NA	1.65207	0.937598	4.70062	1.41142	3.19686	5.10008	12.3965	5.58494	3.80948	2.23987
K04354	ko03015	PPP2R2; serine/threonine-protein phosphatase 2A regulatory subunit B	-0.0786	0.799	0.0045	-0.086	0.828	-0.0896	0.909	1e-06	17.8381	NA	95.743	45.7438	64.5917	45.8675	60.7453	42.6069	62.9347	82.1523	84.404	72.5861	57.0635	63.0322
K04382	ko03015	PPP2C; serine/threonine-protein phosphatase 2A catalytic subunit [EC:3.1.3.16]	0.261	0.389	0.269	0.203	0.0692	0.212	0.0642	1e-06	NA	2.7298	10.7831	3.29153	8.9405	5.4365	10.2509	3.25746	3.86988	9.66727	6.07532	9.18637	6.51821	77.3176
K05019	ko03013	CLNS1A; chloride channel, nucleotide-sensitive, 1A	0.018	0.956	0.0129	-0.0858	0.725	-0.0916	0.787	1e-06	NA	NA	31.6036	1.97569	14.4977	98.4006	29.0832	5.89211	12.521	7.85807	11.5904	24.2948	11.3929	12.8423
K05749	ko03013	CYFIP; cytoplasmic FMR1 interacting protein	-0.228	0.433	0.016	-0.066	0.666	-0.0661	0.668	1e-06	34.2412	26.6683	64.0889	42.4214	77.0737	87.959	33.1155	38.926	33.567	60.0338	47.1335	36.6807	26.3391	40.5619
K06063	ko03040	SNW1, SKIIP, SKIP; SNW domain-containing protein 1	-0.401	0.156	0.344	0.289	0.0276	0.0863	0.161	1	20.3128	29.3298	39.6593	7.40691	11.1095	9.30507	14.4497	10.3145	11.6447	14.7232	14.6623	19.8844	13.29	13.3455
K06100	ko03015	SYMPK; symplekin	-0.315	0.295	0.213	0.142	0.112	0.101	0.154	1e-06	NA	18.1517	68.4059	38.9697	28.7852	16.8945	28.2634	17.2999	31.7606	26.6909	1.79894	28.3136	23.004	7.82476
K06269	ko03015	PPP1C; serine/threonine-protein phosphatase PP1 catalytic subunit [EC:3.1.3.16]	-0.541	0.0455	0.421	0.373	0.012	0.321	0.0203	1e-06	74.7601	43.4075	51.4506	7.94521	33.5287	10.154	5.1354	52.5966	17.8094	12.4357	13.7348	9.8268	7.42619	23.3879
K06965	ko03015	PELO, DOM34, pelA; protein pelota	0.414	0.181	0.0787	-0.0134	0.377	-0.0081	0.362	1e-06	10.1564	3.35943	37.4028	NA	14.1045	NA	30.0795	17.2484	5.80482	45.0013	18.7021	45.8774	30.7725	18.7256
K07562	ko03013	NMD3; nonsense-mediated mRNA decay protein 3	0.295	0.305	0.041	-0.039	0.488	-0.0426	0.506	1e-06	12.5822	8.00712	39.4855	14.1983	77.5956	8.8284	37.1205	13.0231	12.3972	18.5911	8.34734	31.298	25.1293	46.2677
K07573	ko03018	CSL4, EXOSC1; exosome complex component CSL4	-0.0671	0.82	0.0828	0.00639	0.318	0.00334	0.327	1e-06	22.4542	55.8283	33.9928	26.0583	21.4597	10.875	40.5689	6.82857	26.2456	24.6088	8.19795	34.9616	29.3446	18.1089
K07936	ko03013	RAN; GTP-binding nuclear protein Ran	-0.257	0.396	0.00112	-0.0897	0.914	-0.0871	0.847	1e-06	5.4825	2.29692	3.36894	83.5848	6.15571	0.508194	1.74907	1.29044	61.3666	13.2103	NA	8.66003	2.37902	1.76131
K08873	ko03015	SMG1; serine/threonine-protein kinase SMG1 [EC:2.7.11.1]	-0.00281	0.993	0.000653	-0.0902	0.934	-0.0908	0.97	1e-06	NA	74.1767	35.6931	27.2989	60.9809	95.9384	26.2509	41.2089	28.7998	25.7031	69.9035	49.6292	45.488	69.668
K09291	ko03013	TPR, MLP1, MLP2; nucleoprotein TPR	-0.138	0.654	0.028	-0.0603	0.584	-0.0723	0.67	1e-06	NA	17.7022	47.4907	3.54814	15.5463	98.4006	12.9814	36.9119	12.9019	27.8321	1.20137	15.9122	15.5321	7.02551
K09564	ko03040	PPIE; peptidyl-prolyl isomerase E (cyclophilin E) [EC:5.2.1.8]	-0.206	0.48	0.0282	-0.0527	0.566	-0.0561	0.588	1e-06	27.4924	14.9828	60.366	25.1437	33.2962	19.727	45.4733	17.8421	30.1739	58.5521	30.4949	76.4209	16.6633	12.0085
K09567	ko03040	PPIH, CYPH; peptidyl-prolyl isomerase H (cyclophilin H) [EC:5.2.1.8]	0.345	0.228	0.156	0.086	0.162	0.0847	0.163	1e-06	26.1152	10.7204	19.2055	44.3122	17.646	4.46344	26.7528	27.0813	11.1633	10.7642	5.92593	30.3671	20.4017	64.0633
K10577	ko03013	UBE2I, UBC9; ubiquitin-conjugating enzyme E2 I	0.564	0.0357	0.416	0.368	0.0127	0.359	0.0139	1e-06	4.36289	2.23272	4.36129	6.65252	10.0979	10.9813	11.4186	3.2261	6.85175	9.16298	6.87519	15.3521	6.04139	23.6025
K10599	ko03040	PRPF19, PRP19; pre-mRNA-processing factor 19 [EC:2.3.2.27]	-0.222	0.447	0.183	0.115	0.127	0.434	0.00623	0.99	19.0288	43.8404	14.1742	8.05325	20.1118	17.6233	20.6857	18.7606	19.5247	40.0572	8.71771	21.0356	8.3849	5.56762
K10643	ko03018	CNOT4, NOT4, MOT2; CCR4-NOT transcription complex subunit 4 [EC:2.3.2.27]	0.322	0.261	0.0813	0.00471	0.323	0.00728	0.316	1e-06	28.9986	10.9192	65.549	37.2834	34.7777	32.164	44.5441	17.7435	42.3163	30.4757	66.9655	45.7296	48.4275	57.3807
K11086	ko03040	SNRPB, SMB; small nuclear ribonucleoprotein B and B'	-0.148	0.614	0.000474	-0.0828	0.941	-0.0821	0.91	1e-06	10.4807	5.52587	7.79976	97.486	3.59104	88.1244	17.3764	1.05296	1.50028	3.37406	1.52505	7.56845	4.06057	7.41526
K11087	ko03040	SNRPD1, SMD1; small nuclear ribonucleoprotein D1	-0.171	0.595	0.14	0.054	0.231	-0.0999	0.982	0.996	11.5159	5.07021	99.4817	1.47405	9.309	1.36306	13.2522	NA	2.74818	3.14011	2.1413	NA	11.4792	6.80349
K11088	ko03040	SNRPD3, SMD3; small nuclear ribonucleoprotein D3	-0.228	0.476	0.0117	-0.0871	0.738	-0.0907	0.776	1e-06	NA	4.47786	16.2411	1.8059	6.96938	1.35912	12.4422	NA	3.71565	54.5802	6.24339	6.85542	4.87978	4.45015
K11091	ko03040	SNRPA; U1 small nuclear ribonucleoprotein A	0.356	0.257	0.0245	-0.0731	0.627	-0.0716	0.618	1e-06	NA	13.1519	NA	3.11789	22.0161	3.91585	52.7329	4.36867	11.5536	16.1321	9.21569	32.3247	17.8908	17.0408
K11092	ko03040	SNRPA1; U2 small nuclear ribonucleoprotein A'	0.0403	0.891	0.00652	-0.0763	0.784	-0.0798	0.845	1e-06	14.5548	13.6987	32.1313	10.054	16.5331	6.07863	38.5118	14.8468	12.1775	28.7237	3.41737	29.1978	18.8242	8.32799
K11093	ko03040	SNRP70; U1 small nuclear ribonucleoprotein 70kDa	-0.418	0.155	0.0286	-0.0597	0.581	-0.0613	0.59	1e-06	12.5511	3.8068	20.8362	97.486	9.76901	1.37488	3.14037	1.66234	NA	5.70834	0.834111	6.42761	4.1747	3.57689
K11094	ko03040	SNRPB2; U2 small nuclear ribonucleoprotein B''	-0.135	0.661	0.000217	-0.0907	0.962	-0.0909	0.995	1e-06	25.2977	NA	31.7363	7.08663	17.2182	5.47589	27.5205	4.35523	10.974	15.9631	9.723	97.1401	12.519	15.5212
K11095	ko03040	SNRPC; U1 small nuclear ribonucleoprotein C	-0.135	0.675	0.000831	-0.0991	0.929	-0.0994	0.944	1e-06	NA	14.5354	8.37811	3.23751	6.50937	2.8128	84.5292	NA	25.5235	9.96621	9.70433	9.24601	7.48199	4.16399
K11096	ko03040	SNRPD2, SMD2; small nuclear ribonucleoprotein D2	-0.562	0.0718	0.107	0.0082	0.325	0.00396	0.335	1e-06	4.70055	5.38503	NA	1.55123	6.93228	1.11882	3.88571	NA	NA	6.61035	16.9499	1.97573	2.37395	1.35182
K11097	ko03040	SNRPE, SME; small nuclear ribonucleoprotein E	-0.00926	0.978	0.0235	-0.085	0.653	-0.092	0.701	1e-06	10.1031	NA	99.4817	1.52036	8.57447	91.731	9.62484	NA	3.51	2.49025	2.78867	87.5	6.78198	NA
K11098	ko03040	SNRPF, SMF; small nuclear ribonucleoprotein F	0.126	0.681	0.0223	-0.0665	0.626	-0.0675	0.633	1e-06	7.77057	3.75295	NA	10.6	4.53084	2.03278	98.1391	0.999193	3.21088	15.2976	6.10644	91.2051	9.75449	7.64715
K11099	ko03040	SNRPG, SMG; small nuclear ribonucleoprotein G	0.549	0.101	0.189	0.088	0.209	0.0837	0.214	1e-06	3.45655	NA	NA	1.26182	8.7377	96.6475	26.8696	NA	2.84633	6.10866	5.4155	NA	7.08126	92.4811
K11124	ko03015	SMG6, EST1A; protein SMG6 [EC:3.1.-.-]	-0.0313	0.915	0.000519	-0.0828	0.938	0.0381	0.242	1	0.746401	76.9376	54.6362	35.6743	50.5268	54.7333	27.5677	59.275	44.4733	73.1687	29.8568	46.6034	40.6386	40.7741
K11125	ko03015	SMG5, EST1B; protein SMG5	-0.291	0.313	0.0658	-0.0121	0.376	-0.00556	0.354	1e-06	13.3864	58.1666	53.8841	27.5786	35.3242	42.8774	94.1863	26.5526	16.5966	32.3265	49.5082	30.9739	21.4315	18.9526
K11583	ko03015	PPP2R3; serine/threonine-protein phosphatase 2A regulatory subunit B''	0.315	0.272	0.161	0.0909	0.155	0.059	0.203	1e-06	43.3357	56.1348	30.1087	31.5474	60.0411	82.9952	37.4534	66.2044	37.8342	79.2072	95.6147	53.9748	57.4338	88.8919
K11584	ko03015	PPP2R5; serine/threonine-protein phosphatase 2A regulatory subunit B'	0.0828	0.778	0.00316	-0.0799	0.849	-0.0816	0.892	1e-06	48.9159	26.7822	17.7896	17.9703	78.1248	60.6169	13.0335	30.7711	55.7978	38.6925	74.127	59.6272	40.4281	27.4533
K11600	ko03018	RRP41, EXOSC4, SKI6; exosome complex component RRP41	-0.0582	0.843	0.0182	-0.0636	0.646	-0.0655	0.662	1e-06	14.3416	15.7616	31.2243	21.8985	35.9796	8.98598	34.318	5.98172	8.02954	31.8976	28.3318	13.6901	43.2865	16.5844
K11984	ko03040	SART1, HAF, SNU66; U4/U6.U5 tri-snRNP-associated protein 1	-0.253	0.383	0.27	0.209	0.0571	-0.083	0.95	0.847	25.9996	29.6653	40.1018	5.31352	9.47717	23.5798	16.3727	8.99274	13.0819	10.1196	1.25739	8.0196	18.6264	10.5999
K12160	ko03013	SUMO, SMT3; small ubiquitin-related modifier	0.721	0.00812	0.453	0.399	0.0164	0.381	0.0191	1e-06	31.9886	4.82996	17.2303	5.22477	23.458	24.0013	98.1391	NA	91.9728	40.4549	12.4121	89.3435	94.2554	NA
K12172	ko03013	RANBP2, NUP358; E3 SUMO-protein ligase RanBP2 [EC:2.3.2.-]	0.162	0.596	0.282	0.217	0.0617	0.415	0.0103	1	38.4797	35.9679	24.3379	13.0909	21.3113	16.4868	21.1975	58.2041	12.8459	22.1627	NA	22.1012	90.002	73.9923
K12571	ko03018	PAN2; PAB-dependent poly(A)-specific ribonuclease subunit 2 [EC:3.1.13.4]	-0.0891	0.772	0.00264	-0.088	0.868	-0.0896	0.909	1e-06	51.5106	16.2421	26.6544	43.3764	48.8376	94.6384	NA	20.9741	20.9478	22.862	27.1709	41.6848	23.2069	28.3709
K12572	ko03018	PAN3; PAB-dependent poly(A)-specific ribonuclease subunit 3	0.0403	0.891	0.142	0.0703	0.184	-0.0833	0.982	0.971	71.5346	18.7938	97.2315	29.4906	37.1939	53.2816	39.2398	46.2743	35.5721	23.9225	31.0551	40.7047	41.9017	34.8389
K12580	ko03018	CNOT3, NOT3; CCR4-NOT transcription complex subunit 3	0.188	0.579	0.208	0.12	0.159	0.0709	0.217	1e-06	NA	NA	NA	6.38047	33.9269	9.82509	21.8484	26.1583	12.6963	20.7668	32.605	22.0831	26.0678	45.7472
K12581	ko03018	CNOT7_8, CAF1, POP2; CCR4-NOT transcription complex subunit 7/8	-0.242	0.405	0.0848	0.00849	0.313	-0.0139	0.383	1e-06	61.8091	64.0052	46.1254	21.0303	33.4026	33.6688	86.6435	17.8667	38.7432	36.8547	21.8612	40.5569	16.2473	56.2139
K12584	ko03018	DCPS, DCS; m7GpppX diphosphatase [EC:3.6.1.59]	0.0306	0.921	0.00778	-0.0824	0.774	-0.0678	0.635	0.786	34.3433	9.11727	51.694	16.6622	34.377	17.8991	32.3404	NA	16.3535	18.9732	18.4532	28.9696	35.9339	23.2005
K12585	ko03018	DIS3, RRP44; exosome complex exonuclease DIS3/RRP44 [EC:3.1.13.-]	0.0268	0.927	0.00142	-0.0818	0.898	-0.0832	0.974	1e-06	37.5111	27.6418	79.9286	20.436	35.8708	15.9549	19.2398	20.6179	77.0191	36.3712	5.45285	72.4331	31.4244	47.432
K12586	ko03018	RRP43, EXOSC8, OIP2; exosome complex component RRP43	0.359	0.228	0.0333	-0.0546	0.551	-0.0549	0.552	1e-06	18.2157	14.9207	NA	13.5887	21.5907	6.58289	27.6398	28.365	25.028	19.0044	16.981	23.5817	20.2851	17.8178
K12587	ko03018	MTR3, EXOSC6; exosome complex component MTR3	0.408	0.166	0.506	0.461	0.00639	0.456	0.00675	1e-06	19.482	12.9862	13.1724	11.2213	16.219	9.34053	71.6398	12.7453	5.03365	21.8534	NA	54.3767	79.2127	89.4691
K12589	ko03018	RRP42, EXOSC7; exosome complex component RRP42	0.125	0.67	0.00284	-0.0803	0.856	-0.0797	0.845	1e-06	17.7937	12.0169	36.8529	21.6824	24.9023	8.4699	29.4161	13.814	16.9261	96.2802	6.51727	28.9126	29.0758	18.03
K12590	ko03018	RRP46, EXOSC5; exosome complex component RRP46	0.393	0.206	0.0971	0.00677	0.324	0.014	0.308	1e-06	25.0267	27.5113	NA	8.59348	22.1967	6.45682	25.2894	28.9833	7.04571	22.7112	NA	45.3303	44.2604	26.6417
K12591	ko03018	RRP6, EXOSC10; exosome complex exonuclease RRP6 [EC:3.1.13.-]	-0.0534	0.862	0.096	0.0139	0.303	-0.0649	0.615	0.621	NA	15.0532	35.9459	9.49643	17.8414	12.5256	26.3627	19.0474	5.7207	13.8082	1.76782	16.5655	18.2966	8.55987
K12592	ko03018	C1D, LRP1; exosome complex protein LRP1	0.157	0.593	0.0192	-0.0625	0.636	-0.0312	0.451	0.996	15.4478	13.2845	87.4091	3.2105	8.18618	5.51135	53.0186	5.35666	12.5	20.9202	11.9297	48.6854	20.559	25.7807
K12593	ko03018	MPHOSPH6, MPP6; M-phase phosphoprotein 6, animal type	0.274	0.415	0.0733	-0.0296	0.421	-0.0277	0.415	1e-06	NA	NA	16.9964	18.8134	22.3376	NA	32.0944	11.2555	14.0213	40.0572	5.99751	37.4456	29.8747	18.6492
K12597	ko03018	AIR1_2; protein AIR1/2	0.387	0.191	0.238	0.169	0.0905	0.149	0.106	1e-06	30.869	34.3068	NA	29.0642	10.3403	30.5153	20.9242	34.1585	42.793	60.5771	57.7778	54.9912	45.6325	73.6247
K12598	ko03018	MTR4, SKIV2L2; ATP-dependent RNA helicase DOB1 [EC:3.6.4.13]	0.192	0.51	0.0297	-0.0512	0.556	-0.0525	0.564	1e-06	18.6556	3.63282	17.5779	24.3816	27.0391	56.8646	27.7764	8.81799	12.6122	12.7866	17.4541	28.9126	22.0503	13.4047
K12599	ko03018	SKI2, SKIV2L; antiviral helicase SKI2 [EC:3.6.4.-]	-0.233	0.423	0.0325	-0.0481	0.537	-0.0632	0.642	1e-06	39.4526	12.5181	50.3666	28.2153	35.7694	29.7372	26.1168	15.5166	24.7196	59.4931	2.29692	16.5733	34.1711	19.0389
K12600	ko03018	SKI3, TTC37; superkiller protein 3	-0.315	0.295	0.274	0.208	0.0664	0.179	0.084	1e-06	NA	52.7774	52.3387	44.2504	37.9433	22.6915	38.6534	64.5017	42.3607	34.718	21.7585	52.2895	22.8695	22.8921
K12602	ko03018	WDR61, REC14, SKI8; WD repeat-containing protein 61	-0.195	0.505	0.125	0.0518	0.215	-0.0517	0.559	0.81	13.995	10.6624	29.8938	5.56049	14.2677	4.66829	13.8261	6.54629	7.83791	12.1575	8.11391	15.8318	13.6756	8.20958
K12603	ko03018	CNOT6, CCR4; CCR4-NOT transcription complex subunit 6 [EC:3.1.13.4]	0.244	0.401	0.0137	-0.0685	0.691	-0.0659	0.665	1e-06	43.2202	61.8284	75.6684	25.4717	37.9433	55.5448	44.8696	28.1096	62.2616	81.2399	47.8618	62.8604	45.805	84.792
K12604	ko03018	CNOT1, NOT1; CCR4-NOT transcription complex subunit 1	-0.162	0.596	0.0309	-0.0571	0.565	-0.0555	0.556	1e-06	24.258	25.4153	8.14108	9.91318	49.5845	23.6468	12.9168	25.9029	9.29146	18.4143	NA	12.9797	10.0741	20.0281
K12605	ko03018	CNOT2, NOT2; CCR4-NOT transcription complex subunit 2	0.085	0.773	0.00992	-0.0726	0.735	-0.0677	0.683	1e-06	36.3782	13.3839	59.8888	16.5831	23.2008	16.7113	21.3938	96.0951	26.8859	27.164	42.3872	31.7024	20.2775	67.6328
K12606	ko03018	RCD1, CNOT9, CAF40; CCR4-NOT transcription complex subunit 9	-0.332	0.268	0.112	0.031	0.264	-0.00299	0.347	1e-06	38.4797	28.4185	47.2884	9.03917	12.2397	10.0733	34.9068	8.21534	13.8367	27.8321	26.8752	NA	30.4758	23.8246
K12607	ko03018	CNOT10; CCR4-NOT transcription complex subunit 10	0.141	0.631	0.0271	-0.0539	0.574	0.1	0.143	0.766	27.097	15.4633	61.254	9.95755	46.4263	7.33927	8.61366	13.236	23.1609	19.5971	7.22067	30.1468	38.0567	61.9147
K12610	ko03018	DCP1A; mRNA-decapping enzyme 1A [EC:3.-.-.-]	-0.0882	0.797	0.00918	-0.101	0.779	-0.101	0.778	1e-06	NA	49.826	NA	40.9184	86.7414	45.6863	69.2745	NA	36.1259	70.4965	64.8708	58.533	50.9612	53.6583
K12611	ko03018	DCP1B; mRNA-decapping enzyme 1B [EC:3.-.-.-]	0.0112	0.971	0.0102	-0.0798	0.743	-0.0868	0.843	1e-06	23.0052	NA	18.8231	29.3768	26.9748	44.6837	22.6708	9.96953	62.1939	42.8568	74.5285	11.5095	41.1433	27.029
K12613	ko03018	DCP2; mRNA-decapping enzyme subunit 2 [EC:3.6.1.62]	0.278	0.357	0.0223	-0.0666	0.626	-0.0661	0.623	1e-06	NA	77.1654	47.557	15.8981	41.4255	45.3573	61.6124	20.8778	58.3216	69.6231	51.634	79.2885	60.7842	66.8089
K12614	ko03018	DDX6, RCK, DHH1; ATP-dependent RNA helicase DDX6/DHH1 [EC:3.6.4.13]	-0.0626	0.832	0.0124	-0.0699	0.705	-0.066	0.666	1e-06	14.466	40.8662	21.6484	3.66197	60.5283	5.83832	7.77888	13.9081	32.4827	19.0044	16.5857	38.1352	17.6017	21.2221
K12615	ko03018	EDC3; enhancer of mRNA-decapping protein 3	-0.0919	0.765	0.0161	-0.0733	0.679	-0.0638	0.607	1e-06	43.5356	73.0272	16.5539	38.36	38.6284	32.3294	41.3193	86.0561	NA	45.7057	60.6194	52.8054	40.5854	25.0407
K12616	ko03018	EDC4; enhancer of mRNA-decapping protein 4	0.212	0.532	0.0713	-0.0319	0.427	-0.107	0.851	0.491	NA	NA	NA	9.63921	47.329	14.1841	20.7702	35.5498	23.682	61.8638	15.3408	36.2399	30.212	47.3038
K12617	ko03018	PATL1, PAT1; DNA topoisomerase 2-associated protein PAT1	0.233	0.423	0.118	0.0445	0.229	0.0215	0.279	1e-06	13.3641	43.6167	67.2587	93.8183	63.4169	28.0925	85.9975	23.9627	34.4691	54.4346	35.7516	81.5495	77.4018	60.706
K12618	ko03018	XRN1, SEP1, KEM1; 5'-3' exoribonuclease 1 [EC:3.1.13.-]	0.488	0.0768	0.193	0.125	0.116	0.112	0.131	1e-06	43.9044	18.5473	26.0097	16.2628	14.5175	36.5959	39.1553	37.062	32.6136	33.7354	73.047	60.9521	52.6961	51.7144
K12619	ko03018	XRN2, RAT1; 5'-3' exoribonuclease 2 [EC:3.1.13.-]	0.14	0.647	0.00845	-0.0817	0.765	-0.0676	0.634	1	NA	5.79098	28.4053	3.57322	11.3766	2.26521	22.564	2.80939	10.4178	5.52638	5.69561	20.1825	16.5213	17.4848
K12620	ko03018	LSM1; U6 snRNA-associated Sm-like protein LSm1	-0.0669	0.828	0.0063	-0.084	0.797	-0.0828	0.78	1e-06	23.9115	11.6897	27.1317	13.8086	21.8925	50.4412	25.8807	NA	5.93102	10.0676	18.4532	88.1171	19.3517	9.39366
K12621	ko03018,ko03040	LSM2; U6 snRNA-associated Sm-like protein LSm2	-0.227	0.457	0.000433	-0.0904	0.946	-0.0905	0.953	1e-06	15.4834	14.3035	27.3845	NA	24.1406	8.12914	35.2497	5.63671	6.98729	21.9262	26.3585	14.022	18.9916	22.8378
K12622	ko03018,ko03040	LSM3; U6 snRNA-associated Sm-like protein LSm3	-0.227	0.479	0.209	0.13	0.135	0.00189	0.336	1	15.0435	10.7783	96.4636	4.08258	10.9784	15.9845	27.6944	NA	3.54739	11.3127	NA	15.5103	5.69646	4.17386
K12623	ko03018,ko03040	LSM4; U6 snRNA-associated Sm-like protein LSm4	-0.359	0.251	0.233	0.156	0.112	0.115	0.15	1e-06	25.7997	12.3359	44.7886	7.27378	8.48543	8.3399	26.713	NA	4.99159	14.0915	13.0065	NA	16.2575	5.79456
K12624	ko03018,ko03040	LSM5; U6 snRNA-associated Sm-like protein LSm5	-0.101	0.767	0.0039	-0.107	0.855	-0.107	0.853	1e-06	15.0213	NA	26.9958	NA	15.6304	6.42531	23.928	NA	11.0278	66.1113	7.75288	43.4609	15.5067	10.0646
K12625	ko03018,ko03040	LSM6; U6 snRNA-associated Sm-like protein LSm6	0.354	0.236	0.215	0.144	0.111	0.145	0.11	1e-06	16.2031	11.437	16.1305	8.49701	4.79547	4.62496	53.8658	NA	9.75883	11.2737	14.6623	19.9129	18.7582	65.5385
K12626	ko03018,ko03040	LSM7; U6 snRNA-associated Sm-like protein LSm7	-0.504	0.0789	0.319	0.257	0.0442	0.201	0.0705	1e-06	34.1079	8.18525	32.0681	3.33398	14.6708	4.19162	22.1193	NA	8.05291	10.876	23.5201	6.44057	12.0574	5.00765
K12627	ko03018,ko03040	LSM8; U6 snRNA-associated Sm-like protein LSm8	-0.195	0.523	0.0489	-0.0376	0.468	-0.0528	0.541	1e-06	35.4852	18.6861	12.3064	2.9809	16.8942	3.47857	15.8559	NA	11.5466	28.7809	10.6536	35.685	14.9741	9.43312
K12662	ko03040	PRPF4, PRP4; U4/U6 small nuclear ribonucleoprotein PRP4	0.175	0.551	0.0185	-0.0633	0.643	-0.0616	0.629	1e-06	20.1128	27.8365	49.823	11.9892	56.9125	17.4736	66.3901	17.8914	14.262	17.6449	3.62901	53.7103	39.7509	36.5336
K12733	ko03040	PPIL1; peptidyl-prolyl cis-trans isomerase-like 1 [EC:5.2.1.8]	0.329	0.251	0.0291	-0.0518	0.56	-0.0508	0.554	1e-06	8.44144	12.8371	54.1906	16.174	9.49201	10.8277	33.0957	12.9357	13.0445	23.2415	47.1335	50.1556	29.6946	34.6243
K12741	ko03040	HNRNPA1_3; heterogeneous nuclear ribonucleoprotein A1/A3	0.401	0.174	0.176	0.101	0.153	0.0837	0.176	1e-06	2.25698	74.0007	8.44447	0.791048	4.75837	92.6883	7.74658	0.703468	NA	1.92358	1.37566	79.2885	49.8301	95.577
K12811	ko03040	DDX46, PRP5; ATP-dependent RNA helicase DDX46/PRP5 [EC:3.6.4.13]	-0.0112	0.97	0.217	0.151	0.0936	-0.0666	0.672	0.958	45.3794	18.1103	49.2352	8.5356	8.9306	9.88024	14.7578	15.0305	19.5387	11.4531	12.963	18.925	23.0166	18.0941
K12812	ko03013,ko03015,ko03040	DDX39B, UAP56, SUB2; ATP-dependent RNA helicase UAP56/SUB2 [EC:3.6.4.13]	0.0306	0.921	0.0146	-0.075	0.695	-0.0755	0.699	1e-06	5.18927	2.78365	18.8452	4.25815	9.21749	32.2191	NA	7.25871	14.3204	5.4744	7.04015	92.7116	3.21092	2.6395
K12813	ko03040	DHX16; pre-mRNA-splicing factor ATP-dependent RNA helicase DHX16 [EC:3.6.4.13]	-0.501	0.0679	0.269	0.208	0.0574	-0.0474	0.533	1	45.1484	24.6034	93.8594	34.974	37.6762	42.8163	19.5876	10.1555	22.2004	37.6241	1.87986	24.2196	28.5381	7.82969
K12815	ko03040	DHX38, PRP16; pre-mRNA-splicing factor ATP-dependent RNA helicase DHX38/PRP16 [EC:3.6.4.13]	-0.325	0.279	0.0675	-0.0173	0.391	-0.0241	0.415	1e-06	39.195	24.1995	22.8399	34.4781	28.3326	38.4021	16.7677	24.0075	19.9313	37.4864	NA	40.0773	20.3282	20.3784
K12816	ko03040	CDC40, PRP17; pre-mRNA-processing factor 17	-0.255	0.379	0.133	0.0605	0.2	0.0606	0.2	0.861	86.9557	16.5155	55.3505	31.0149	30.6796	29.0262	40.1814	19.1415	35.1912	50.5355	53.5138	55.1986	35.2034	28.5609
K12817	ko03040	PRPF18, PRP18; pre-mRNA-splicing factor 18	0.175	0.551	0.00143	-0.0818	0.898	-0.0777	0.807	1e-06	30.4336	31.2767	45.4965	29.9055	22.7012	20.2785	31.3342	15.0305	20.3309	13.8576	4.9611	37.1733	34.9371	40.8432
K12818	ko03040	DHX8, PRP22; ATP-dependent RNA helicase DHX8/PRP22 [EC:3.6.4.13]	-0.163	0.577	0.067	-0.0107	0.371	0.00374	0.326	1e-06	23.3606	76.9376	56.8453	25.4505	44.0224	31.0412	39.5354	21.3818	60.724	39.7687	44.9237	49.3803	37.8183	37.5524
K12819	ko03040	SLU7; pre-mRNA-processing factor SLU7	0.297	0.348	0.0827	-0.00898	0.365	-0.026	0.416	1e-06	18.1091	13.0048	7.16453	NA	32.6755	9.87236	25.5801	NA	12.5678	22.2693	19.0694	20.8281	19.3974	19.2289
K12820	ko03040	DHX15, PRP43; pre-mRNA-splicing factor ATP-dependent RNA helicase DHX15/PRP43 [EC:3.6.4.13]	-0.183	0.53	0.246	0.183	0.0715	0.159	0.0874	0.997	33.1615	7.91599	54.0326	4.52634	12.1507	4.7786	23.836	9.49234	13.0001	17.6631	4.99222	21.6397	9.56681	7.30179
K12821	ko03040	PRPF40, PRP40; pre-mRNA-processing factor 40	0.517	0.0584	0.235	0.171	0.079	0.143	0.101	1e-06	1.77715	12.7294	27.8269	8.19988	58.5967	7.86322	19.7217	82.1646	44.7233	43.1011	29.004	32.9833	35.9389	62.1244
K12822	ko03040	RBM25, S164; RNA-binding protein 25	-0.509	0.0755	0.0869	0.00393	0.328	-0.0107	0.37	1e-06	29.8561	24.0628	55.0123	NA	9.70965	95.6528	20.4373	21.9487	4.98691	12.6358	41.6495	10.1431	9.5313	16.1552
K12823	ko03040	DDX5, DBP2; ATP-dependent RNA helicase DDX5/DBP2 [EC:3.6.4.13]	-0.676	0.00799	0.0598	-0.0186	0.4	-0.027	0.433	1e-06	19.0421	3.80266	19.5784	1.4316	3.47233	1.28821	1.65466	0.743794	18.2885	4.69977	84.404	2.4217	0.984072	1.43076
K12824	ko03040	TCERG1, CA150; transcription elongation regulator 1	0.418	0.137	0.182	0.114	0.128	0.116	0.126	1e-06	14.5548	12.6776	35.2127	7.44549	27.8231	10.7666	29.9354	38.3547	26.2713	23.8368	20.4357	24.1081	27.5743	41.9631
K12825	ko03040	SF3A1, SAP114; splicing factor 3A subunit 1	-0.235	0.419	0.103	0.0284	0.263	0.000604	0.335	1e-06	30.056	8.44207	12.9227	3.14104	29.359	4.82587	18.964	8.44162	9.78688	12.3889	13.7162	16.1403	10.2262	9.17164
K12826	ko03040	SF3A2, SAP62; splicing factor 3A subunit 2	0.387	0.172	0.0182	-0.0636	0.645	-0.0647	0.655	1e-06	14.5282	11.8864	8.80475	4.95273	19.4737	9.2381	85.2571	64.4368	3.0286	9.5659	9.18768	22.1012	15.6539	14.7615
K12827	ko03040	SF3A3, SAP61, PRP9; splicing factor 3A subunit 3	-0.0112	0.97	0.121	0.0474	0.224	-0.0422	0.504	0.834	19.9396	10.7535	46.4825	4.31796	8.018	5.7162	22.3876	7.89497	11.3432	11.3205	3.91534	23.8229	15.0908	7.11431
K12828	ko03040	SF3B1, SAP155; splicing factor 3B subunit 1	-0.492	0.0738	0.316	0.259	0.0366	-0.0358	0.472	1	16.9051	28.2134	93.4138	2.73587	6.5341	4.33738	7.54783	13.7064	4.95887	8.01144	1.72113	5.84941	3.79426	4.3268
K12829	ko03040	SF3B2, SAP145, CUS1; splicing factor 3B subunit 2	-0.51	0.0624	0.094	0.0185	0.286	0.00528	0.322	1e-06	13.8351	6.42061	13.3241	10.0019	13.6964	9.79751	9.39627	26.9379	11.1212	12.2797	8.2104	7.18212	4.68702	4.71163
K12830	ko03040	SF3B3, SAP130, RSE1; splicing factor 3B subunit 3	-0.177	0.546	0.00593	-0.0769	0.794	-0.0784	0.818	1e-06	35.574	14.5789	9.23456	5.87305	25.9485	4.36298	26.5267	29.111	12.056	99.4281	14.1737	16.2181	11.8139	11.3893
K12831	ko03040	SF3B4, SAP49; splicing factor 3B subunit 4	-0.194	0.526	0.0229	-0.066	0.622	-0.0638	0.607	1e-06	NA	12.7397	25.3239	94.8466	39.86	10.4593	32.3677	8.36993	5.96841	16.8755	14.1799	28.3447	13.3154	17.322
K12832	ko03040	SF3B5, SF3B10; splicing factor 3B subunit 5	0.352	0.319	0.235	0.139	0.156	0.137	0.158	1e-06	7.12636	4.71397	NA	5.15917	11.5126	6.38985	46.718	NA	2.58927	NA	NA	10.6824	6.86822	70.524
K12833	ko03040	SF3B14; pre-mRNA branch site protein p14	-0.162	0.616	0.289	0.218	0.0715	-0.0836	0.705	0.982	NA	NA	36.9762	4.01312	6.49701	2.60006	24.164	6.95179	3.17349	4.59059	6.4488	5.82867	7.203	4.05052
K12834	ko03040	PHF5A; PHD finger-like domain-containing protein 5A	-0.114	0.71	5.75e-05	-0.0908	0.98	-0.0907	0.965	1e-06	36.7114	6.39162	34.293	11.8638	20.9329	13.1618	31.2248	NA	12.9767	86.8703	30.2957	27.5487	26.0449	21.9226
K12835	ko03040	DDX42, SF3B125; ATP-dependent RNA helicase DDX42 [EC:3.6.4.13]	0	1	0.00848	-0.0742	0.754	0.182	0.0722	1	20.5838	11.4121	12.2369	8.41983	33.7513	17.2904	14.405	16.5203	9.57188	26.3296	10.2832	18.6113	11.5857	12.751
K12836	ko03040	U2AF1; splicing factor U2AF 35 kDa subunit	0.524	0.0547	0.45	0.404	0.00865	0.662	0.000241	0.934	32.1175	2.18715	8.514	1.43932	9.70965	2.62764	35.041	14.7639	8.14872	16.4804	2.67663	19.5499	71.959	81.0721
K12837	ko03040	U2AF2; splicing factor U2AF 65 kDa subunit	-0.253	0.383	0.00192	-0.0812	0.882	-0.0808	0.87	1e-06	12.2712	19.8376	19.136	10.4727	14.1243	17.1407	28.6882	1.72506	99.32	5.72914	4.21413	10.3817	7.03054	9.35419
K12838	ko03040	PUF60; poly(U)-binding-splicing factor PUF60	-0.454	0.103	0.152	0.0808	0.169	0.0623	0.197	1e-06	9.6499	10.0555	24.379	2.70886	14.6708	3.06492	15.1205	5.99516	7.09946	11.7728	27.0931	6.7569	9.58202	3.81864
K12839	ko03040	SMNDC1, SPF30; survival of motor neuron-related-splicing factor 30	0.519	0.0572	0.18	0.112	0.131	0.0936	0.152	1e-06	14.1328	18.5079	7.13608	8.58962	5.95538	4.52253	32.4398	8.76423	30.8796	16.8391	23.3396	34.482	25.7431	23.4841
K12840	ko03040	RBM17, SPF45; splicing factor 45	-0.0955	0.756	0.181	0.107	0.147	0.111	0.142	0.976	NA	10.7121	56.0173	5.64152	23.8463	7.0635	27.4211	7.09293	20.5856	14.7622	9.26237	26.1097	11.6871	7.30672
K12841	ko03040	CHERP; calcium homeostasis endoplasmic reticulum protein	0.43	0.125	0.205	0.138	0.104	0.167	0.0816	1e-06	28.2077	15.8983	18.191	12.0374	14.4285	17.8991	19.5776	19.5851	11.9649	16.6805	23.1186	34.4457	35.1527	29.1948
K12842	ko03040	SR140; U2-associated protein SR140	0.233	0.443	0.0823	-0.00108	0.342	0.00302	0.331	1e-06	NA	5.51758	32.7919	43.2626	15.6626	14.3141	21.4658	51.9446	17.7837	19.267	3.84065	17.8957	15.5879	55.6046
K12843	ko03040	PRPF3, PRP3; U4/U6 small nuclear ribonucleoprotein PRP3	-0.224	0.442	0.145	0.0735	0.18	0.0253	0.27	1e-06	60.0453	17.5117	42.0991	25.1437	20.5916	40.8604	36.4348	16.9504	11.4461	10.6057	4.33862	16.5085	22.5068	24.1477
K12844	ko03040	PRPF31; U4/U6 small nuclear ribonucleoprotein PRP31	0.0637	0.844	0.00362	-0.096	0.853	-0.0982	0.901	1e-06	42.6782	18.305	16.377	NA	17.5347	NA	25.1578	7.63957	14.3321	77.4214	13.0065	29.6126	20.5641	21.8511
K12845	ko03040	SNU13, NHP2L; U4/U6 small nuclear ribonucleoprotein SNU13	-0.281	0.352	0.0408	-0.0464	0.508	-0.0622	0.597	1e-06	33.5436	4.52342	12.6635	2.4426	12.9767	3.13977	62.1938	NA	2.6547	7.19782	6.4737	7.69031	5.49863	3.91731
K12846	ko03040	SNRNP27; U4/U6.U5 tri-snRNP-associated protein 3	0.111	0.776	0.133	0.00859	0.336	-0.00599	0.362	1e-06	NA	NA	NA	NA	16.3204	NA	7.21242	1.85052	6.06655	22.7632	9.9502	13.3919	23.5163	13.1358
K12847	ko03040	USP39, SAD1; U4/U6.U5 tri-snRNP-associated protein 2	0.199	0.581	0.0138	-0.109	0.747	0.0399	0.275	1	NA	NA	NA	13.8472	31.0283	17.7119	42.6634	NA	17.2065	85.3912	4.80548	23.3562	21.9489	17.7192
K12848	ko03040	SNU23; U4/U6.U5 tri-snRNP component SNU23	-0.468	0.0918	0.237	0.173	0.0777	-0.0239	0.42	1	23.7382	10.4552	81.4677	10.8277	8.9677	8.45611	22.9665	5.8361	12.5865	10.8214	18.0237	15.6269	8.48128	9.84755
K12849	ko03040	PRPF38A; pre-mRNA-splicing factor 38A	0.32	0.287	0.0307	-0.0574	0.567	-0.0493	0.522	1e-06	23.0318	13.5868	NA	11.3602	20.5594	11.917	39.6422	4.14912	16.1292	15.9163	6.92499	36.1803	23.463	18.141
K12850	ko03040	PRPF38B; pre-mRNA-splicing factor 38B	-0.38	0.18	0.0515	-0.0276	0.435	-0.0474	0.533	1e-06	41.6519	18.1931	72.3532	15.3984	24.7935	17.3377	20.3925	12.8685	36.161	38.0244	16.8596	8.88301	12.1665	57.7261
K12852	ko03040	EFTUD2; 116 kDa U5 small nuclear ribonucleoprotein component	-0.454	0.103	0.254	0.191	0.0663	0.017	0.29	1	32.9127	22.8822	52.7337	11.0187	34.1767	7.15805	22.954	19.0608	24.9626	27.8321	22.9194	25.6301	21.0409	17.3023
K12854	ko03040	SNRNP200, BRR2; pre-mRNA-splicing helicase BRR2 [EC:3.6.4.13]	-0.667	0.0092	0.309	0.251	0.0391	0.22	0.0517	1e-06	23.1695	40.0998	51.7603	5.05113	25.026	6.04515	19.9826	22.157	11.217	23.0959	67.868	10.0239	9.67333	7.78529
K12855	ko03040	PRPF6, PRP6; pre-mRNA-processing factor 6	-0.788	0.00137	0.63	0.597	0.00119	0.108	0.146	0.852	39.1017	32.1279	53.9599	12.1513	21.1926	11.1941	15.7689	NA	24.8177	17.9828	20.2179	9.09562	13.4828	9.27031
K12856	ko03040	PRPF8, PRP8; pre-mRNA-processing factor 8	-0.0962	0.744	0.00189	-0.0813	0.883	-0.0814	0.886	1e-06	13.0709	25.8109	6.66519	4.58422	11.6931	99.3913	10.313	16.3456	16.8209	13.1427	2.23467	7.98071	7.52257	4.00612
K12857	ko03040	SNRNP40, PRP8BP; Prp8 binding protein	-0.141	0.631	0.0433	-0.0364	0.475	-0.0514	0.557	1e-06	29.1719	19.7486	56.8453	9.08161	29.2378	5.58226	41.9478	11.1748	18.0104	40.8058	20.5789	37.0981	28.2743	20.4697
K12858	ko03040	DDX23, PRP28; ATP-dependent RNA helicase DDX23/PRP28 [EC:3.6.4.13]	-0.253	0.383	0.201	0.134	0.108	-0.0786	0.823	1	28.7809	78.1078	45.2816	10.6502	89.6424	12.8408	37.1652	16.8339	15.6898	10.9514	10.4669	16.4489	15.8289	21.2221
K12859	ko03040	TXNL4A, DIB1; U5 snRNP protein, DIM1 family	-0.215	0.461	0.112	0.0383	0.242	0.0114	0.305	1e-06	38.5641	10.6127	99.4817	13.8568	13.9116	99.3913	50.7776	16.7824	23.5885	7.76189	19.2717	27.878	12.3668	5.20006
K12860	ko03040	CDC5L, CDC5, CEF1; pre-mRNA-splicing factor CDC5/CEF1	-0.174	0.569	0.106	0.0248	0.277	-0.00179	0.344	0.893	NA	13.33	47.2884	11.5261	40.874	9.98661	25.3739	13.1598	12.2196	22.1159	9.58917	25.7493	20.7619	11.2142
K12861	ko03040	BCAS2; pre-mRNA-splicing factor SPF27	0.11	0.709	0.00123	-0.082	0.905	-0.0833	0.997	1e-06	27.9234	11.2941	11.2888	4.45302	17.6114	4.85345	39.2398	4.74057	12.9674	10.8084	8.21973	16.4307	16.6785	14.3668
K12862	ko03040	PLRG1, PRL1, PRP46; pleiotropic regulator 1	0.0112	0.97	0.000989	-0.0823	0.915	-0.0833	0.984	1e-06	22.3298	19.0133	19.7017	8.30214	19.0459	11.2512	38.4745	9.28399	16.0053	21.9262	11.4721	22.4357	21.4721	14.9391
K12863	ko03040	CWC15; protein CWC15	-0.376	0.185	0.285	0.225	0.0494	-0.00226	0.344	0.804	17.1361	6.5366	34.1255	12.0837	11.29	11.5112	16.2261	5.97724	13.8016	7.39537	7.2051	8.60299	9.49579	3.09339
K12864	ko03040	CTNNBL1; beta-catenin-like protein 1	0.101	0.732	0.00112	-0.0821	0.91	-0.0802	0.855	1e-06	43.3357	8.72789	49.4912	11.5647	12.7294	9.92357	29.2447	19.0653	76.547	22.6124	34.1986	97.1401	22.5779	26.8168
K12865	ko03040	PQBP1, NPW38; polyglutamine-binding protein 1	0	1	0.00105	-0.0988	0.92	-0.0996	0.956	1e-06	19.793	10.4387	38.7207	7.8333	26.5148	NA	46.5242	13.8319	11.4414	66.3556	NA	12.863	14.477	26.3629
K12866	ko03040	WBP11, NPWBP; WW domain-binding protein 11	-0.107	0.729	6.49e-07	-0.0909	0.998	-0.0908	0.979	1e-06	30.6735	9.48179	NA	9.04495	40.874	9.7266	27.672	17.9183	23.6376	15.6746	25.6365	93.4065	13.427	9.42819
K12867	ko03040	SYF1, XAB2; pre-mRNA-splicing factor SYF1	-0.123	0.69	0.0674	-0.0174	0.392	-0.038	0.47	1e-06	28.9453	26.7118	35.9459	26.3187	19.6493	24.153	34.9739	39.6026	NA	16.0359	8.45938	23.7321	29.7859	12.3588
K12868	ko03040	SYF2; pre-mRNA-splicing factor SYF2	-0.291	0.313	0.344	0.289	0.0276	0.0331	0.253	0.529	32.7217	9.63713	31.948	18.2558	6.54894	7.31957	14.9267	12.1023	3.72032	4.68157	4.09586	15.1602	7.55301	7.52134
K12869	ko03040	CRN, CRNKL1, CLF1, SYF3; crooked neck	-0.164	0.592	0.105	0.0241	0.279	-0.000617	0.341	1e-06	38.7596	50.5489	99.4817	24.617	24.749	11.5112	95.9627	NA	18.0641	23.7822	0.946156	43.1135	32.3019	24.7965
K12870	ko03040	ISY1; pre-mRNA-splicing factor ISY1	-0.389	0.169	0.249	0.187	0.069	-0.064	0.649	0.958	30.2381	29.2304	98.2871	35.7399	23.3541	35.804	48.477	42.6741	23.009	33.2519	36.01	11.0325	23.8612	15.7112
K12871	ko03040	CCDC12; coiled-coil domain-containing protein 12	-0.413	0.161	0.301	0.237	0.0523	0.166	0.093	0.996	NA	28.1906	83.5124	18.1227	21.3434	13.7843	31.5528	25.0336	10.988	17.5851	19.4398	36.6807	17.0031	13.8882
K12872	ko03040	RBM22, SLT11; pre-mRNA-splicing factor RBM22/SLT11	0.103	0.726	0.0351	-0.0453	0.521	-0.043	0.509	1e-06	32.6417	9.54807	12.0473	14.2948	32.3713	31.5218	20.4224	15.0506	39.0073	32.6488	31.1204	27.5487	20.8887	24.461
K12873	ko03040	BUD31, G10; bud site selection protein 31	-0.406	0.19	0.361	0.297	0.039	-0.0253	0.413	1	NA	NA	98.2871	3.42273	11.1589	2.21005	12.7801	2.78251	9.15124	13.7744	14.8926	10.1431	11.1799	8.20465
K12874	ko03040	AQR; intron-binding protein aquarius	-0.239	0.41	0.00883	-0.0738	0.749	-0.0728	0.738	1e-06	38.9239	42.434	18.8989	19.2784	37.5723	13.9438	26.2037	38.9193	39.8696	38.9264	38.394	22.3501	36.4918	28.7409
K12875	ko03013,ko03015,ko03040	ACIN1, ACINUS; apoptotic chromatin condensation inducer in the nucleus	-0.194	0.526	0.0407	-0.0466	0.509	-0.0482	0.517	1e-06	NA	9.1297	34.9156	97.486	39.86	36.8323	12.3379	19.4103	8.79604	9.16298	15.9633	11.6521	9.74434	21.3429
K12876	ko03013,ko03015,ko03040	RBM8A, Y14; RNA-binding protein 8A	-0.124	0.701	0.0463	-0.0491	0.502	-0.063	0.568	1e-06	8.62804	3.49198	12.3665	NA	9.83084	NA	10.4373	5.14383	2.22004	3.98232	6.03175	11.144	5.80298	5.65642
K12877	ko03013,ko03015,ko03040	MAGOH; protein mago nashi	0.185	0.565	0.0223	-0.0754	0.643	0.0113	0.314	0.62	22.1566	NA	96.4636	2.58538	8.26532	2.63552	20.3776	NA	5.37016	60.2106	3.8033	30.2271	42.3709	95.0146
K12878	ko03013,ko03040	THOC1; THO complex subunit 1	0.349	0.221	0.0151	-0.0669	0.675	-0.0417	0.502	1	19.864	17.2756	59.1366	18.3349	23.9724	9.37402	33.5677	9.80823	24.5139	27.3564	3.28665	37.1966	36.3498	38.7982
K12879	ko03013,ko03040	THOC2; THO complex subunit 2	0.0559	0.849	2.81e-05	-0.0833	0.986	-0.0833	0.984	1e-06	31.2467	26.4902	19.7017	94.8466	14.2405	9.14749	24.3925	15.7765	21.7167	29.3423	9.723	28.5625	30.6204	30.1002
K12880	ko03013,ko03040	THOC3; THO complex subunit 3	-0.0626	0.832	0.00738	-0.0753	0.77	-0.0777	0.806	1e-06	20.4238	14.5458	45.0698	16.6024	31.4587	10.0378	29.9925	6.31553	19.3588	26.3296	27.9147	45.2266	25.8573	17.6131
K12881	ko03013,ko03015,ko03040	THOC4, ALY; THO complex subunit 4	-0.141	0.631	0.0579	-0.0206	0.407	-0.0772	0.799	0.448	5.69575	18.8787	14.4112	2.09917	11.0353	2.08005	10.3801	4.48517	2.4584	3.87835	4.44133	13.4542	11.6821	5.65642
K12882	ko03013,ko03015,ko03040	NCBP1, CBP80; nuclear cap-binding protein subunit 1	0.0962	0.744	0.0235	-0.0578	0.6	-0.0402	0.494	1e-06	36.7114	20.925	43.5118	13.6292	25.1818	12.0942	39.5925	14.1097	21.0039	21.2399	15.6022	21.523	32.8498	54.8966
K12883	ko03013,ko03015,ko03040	NCBP2, CBP20; nuclear cap-binding protein subunit 2	0.461	0.0972	0.466	0.421	0.00716	0.42	0.00726	1e-06	24.7779	10.1239	12.1231	5.48717	14.9453	5.57438	50.3404	49.0591	10.6235	6.21263	48.0984	16.76	92.1604	96.1937
K12884	ko03040	HNRNPC; heterogeneous nuclear ribonucleoprotein C1/C2	0.607	0.083	0.764	0.73	0.00206	0.742	0.00174	1e-06	NA	NA	NA	NA	13.8398	NA	7.42857	2.25827	1.34371	12.1211	1.86119	91.2051	95.9014	97.5973
K12885	ko03040	RBMX, HNRNPG; heterogeneous nuclear ribonucleoprotein G	0.505	0.113	0.493	0.437	0.016	0.437	0.016	1e-06	NA	24.4087	NA	NA	3.28684	1.60337	53.1727	1.20979	4.15498	7.33039	6.85341	95.0244	96.6065	99.4647
K12886	ko03040	HNRNPK; heterogeneous nuclear ribonucleoprotein K	-0.138	0.654	0.159	0.0827	0.177	0.0885	0.169	1e-06	NA	2.55996	7.10448	0.297125	3.70975	0.0827293	2.80248	2.02079	1.48159	2.2511	8.65546	2.70691	1.53698	33.1812
K12887	ko03040	HNRNPM; heterogeneous nuclear ribonucleoprotein M	0.388	0.213	0.308	0.239	0.0611	0.238	0.0615	1e-06	NA	1.7025	NA	0.995562	11.8366	1.107	6.4795	1.73627	11.2287	5.76033	1.65577	5.67828	4.52978	30.332
K12888	ko03040	HNRNPU; heterogeneous nuclear ribonucleoprotein U	-0.132	0.699	0.018	-0.0911	0.694	-0.101	0.782	1e-06	NA	NA	NA	1.40073	14.0451	93.3245	2.13168	1.70714	3.78342	7.23681	3.18083	4.3715	2.69352	1.78598
K12890	ko03040	SFRS1, ASF, SF2; splicing factor, arginine/serine-rich 1	-0.398	0.158	0.242	0.179	0.0739	0.25	0.0394	1	11.9113	6.70643	26.9041	3.8935	10.6124	3.13583	10.8422	1.93118	9.66536	13.53	5.29723	11.2425	4.18992	4.78563
K12891	ko03040	SFRS2; splicing factor, arginine/serine-rich 2	0.119	0.686	0.0636	-0.0144	0.384	0.00356	0.327	1e-06	7.91274	2.88306	70.0082	8.36967	7.84241	7.62685	9.95031	1.12913	1.70125	4.72056	2.50856	6.9721	19.1235	99.4647
K12892	ko03040	SFRS3; splicing factor, arginine/serine-rich 3	-0.033	0.923	0.0763	-0.0263	0.411	0.0224	0.296	0.984	NA	NA	NA	1.16921	16.0731	4.25859	8.26335	2.0656	5.19723	2.69301	3.69125	7.444	2.13554	3.49302
K12893	ko03040	SFRS4_5_6; splicing factor, arginine/serine-rich 4/5/6	-0.0649	0.826	7.01e-06	-0.0833	0.993	-0.0832	0.966	1e-06	12.6	3.44642	19.5942	1.0766	15.6428	92.0009	36.6559	2.23362	8.77734	17.255	95.6147	8.75856	8.86933	13.0988
K12896	ko03040	SFRS7; splicing factor, arginine/serine-rich 7	-0.43	0.125	0.341	0.286	0.0285	-0.0218	0.412	1	13.3553	95.9467	72.723	1.61297	74.9122	2.78522	21.7988	19.8226	4.34661	7.65272	3.53564	7.34028	4.73268	3.47822
K12897	ko03040	TRA2; transformer-2 protein	0.351	0.218	0.0321	-0.0486	0.54	-0.0505	0.552	1e-06	17.9536	3.12332	4.4561	3.60988	12.8852	27.0052	12.0745	0.896138	78.9353	84.4788	9.07563	39.9087	9.59217	19.3892
K12900	ko03040	FUSIP1; FUS-interacting serine-arginine-rich protein 1	-0.525	0.119	0.518	0.458	0.0189	0.205	0.106	1	NA	87.8733	NA	NA	23.7548	NA	8.05963	6.33121	20.3449	10.3873	34.1176	25.1685	9.73927	11.8235
K13025	ko03013,ko03015,ko03040	EIF4A3, FAL1; ATP-dependent RNA helicase [EC:3.6.4.13]	0.0134	0.964	0.00164	-0.0816	0.891	-0.083	0.956	1e-06	19.482	7.02125	25.4124	3.29925	10.1152	3.60463	17.1404	6.05789	5.69265	8.27138	6.49549	10.532	9.42985	26.5035
K13114	ko03013,ko03015	PNN; pinin	-0.501	0.0971	0.449	0.394	0.017	0.358	0.0235	1e-06	NA	36.2247	35.0705	NA	7.79047	10.6012	24.636	11.0628	23.8292	22.7632	17.1055	10.6565	6.69068	18.3926
K13126	ko03013,ko03015,ko03018	PABPC; polyadenylate-binding protein	0.693	0.00864	0.528	0.485	0.00492	0.421	0.00976	1e-06	1.42172	NA	1.15037	0.737025	82.1091	81.3623	67.2224	9.36464	55.0617	62.2641	87.0868	90.9277	96.9032	99.4647
K13129	ko03013	SMN; survival motor neuron protein	0.0403	0.891	0.0152	-0.0668	0.674	-0.0814	0.886	0.416	25.391	15.9521	97.2315	9.36137	16.1844	5.33407	27.113	25.7102	40.2645	35.4848	14.8926	24.9741	60.5331	13.8537
K13130	ko03013	GEMIN2, SIP1; gem associated protein 2	0.421	0.134	0.255	0.193	0.0656	0.307	0.0233	0.729	19.6463	18.4085	44.7064	24.7077	20.8587	6.61046	42.4596	10.6327	26.8158	30.5901	13.4143	32.3766	58.565	55.1409
K13131	ko03013	DDX20, GEMIN3; ATP-dependent RNA helicase DDX20 [EC:3.6.4.13]	-0.482	0.112	0.292	0.221	0.0699	0.197	0.0836	1e-06	47.9696	74.7131	NA	12.4638	52.9703	7.78443	14.4248	18.9488	47.1163	42.7216	NA	33.4941	32.8878	16.1774
K13132	ko03013	GEMIN4; gem associated protein 4	0.146	0.668	0.069	-0.0344	0.435	-0.0456	0.472	1e-06	NA	NA	NA	34.6575	29.2897	28.4805	15.2472	19.5806	58.0506	52.7554	47.977	41.8041	35.8375	58.0122
K13133	ko03013	GEMIN5; gem associated protein 5	-0.0787	0.798	0.0329	-0.055	0.553	-0.0705	0.656	1e-06	NA	62.6196	69.1865	45.5875	34.011	49.8621	27.2224	38.5698	51.5003	43.3715	10.5167	55.2505	56.1302	42.4293
K13134	ko03013	GEMIN6, SIP2; gem associated protein 6	0.135	0.661	0.00155	-0.0892	0.898	-0.088	0.868	1e-06	51.1463	14.2579	NA	13.5423	94.7742	14.4028	61.3491	18.0885	85.9927	44.3774	20.1338	75.0104	48.3337	17.5958
K13135	ko03013	GEMIN7, SIP3; gem associated protein 7	0.0562	0.855	0.012	-0.0778	0.722	0.164	0.0941	0.999	NA	22.5757	66.8384	11.9892	68.3929	12.7403	36.3429	8.05628	24.3644	22.5838	30.7003	30.432	52.658	56.9219
K13136	ko03013	GEMIN8; gem associated protein 8	0.43	0.125	0.173	0.104	0.139	0.111	0.131	1e-06	45.8104	18.5866	14.6166	12.269	13.506	18.2694	56.4596	33.7844	18.6156	45.1053	46.01	52.108	43.8369	49.2772
K13137	ko03013	STRAP, UNRIP; serine-threonine kinase receptor-associated protein	-0.38	0.223	0.186	0.105	0.162	0.065	0.214	1e-06	27.0482	8.72375	NA	2.85935	13.7632	2.34006	5.96025	5.69047	NA	3.92514	33.5356	12.6789	6.56894	5.13592
K13151	ko03013	SNUPN, RNUT1; snurportin-1	0.0934	0.773	0.268	0.195	0.0846	0.167	0.104	1e-06	NA	25.057	NA	17.7445	27.6475	24.1254	24.4075	24.3458	24.7196	35.1209	38.6835	24.0562	37.5342	39.9576
K13171	ko03013,ko03015	SRRM1, SRM160; serine/arginine repetitive matrix protein 1	-0.233	0.423	0.128	0.0554	0.209	0.0425	0.233	1e-06	52.8967	87.2209	37.8895	89.8514	4.71138	67.8223	21.6994	59.9382	27.5238	11.2867	10.996	10.3661	14.4618	43.4111
K13174	ko03013	THOC5; THO complex subunit 5	0.105	0.721	0.000189	-0.0831	0.963	0.245	0.0413	1	25.4487	18.9719	62.8943	12.7378	30.7464	14.5091	27.8261	17.6539	55.1131	15.2041	5.34703	14.3798	37.8259	39.2274
K13175	ko03013	THOC6; THO complex subunit 6	0.646	0.017	0.385	0.329	0.0236	0.317	0.0263	1e-06	11.8624	20.1545	29.0089	16.7143	22.6146	NA	36.6311	10.5923	24.3644	30.8292	8.54964	37.6504	34.1432	51.9069
K13176	ko03013	THOC7; THO complex subunit 7	0.293	0.309	0.0155	-0.0665	0.671	-0.0632	0.642	1e-06	23.7604	4.62284	12.4012	6.60042	11.3098	5.97227	17.1404	91.1887	8.64881	5.74474	1.90476	15.0643	11.0074	27.4113
K13917	ko03015	RNGTT; mRNA-capping enzyme [EC:2.7.7.50 3.6.1.-]	0.508	0.0764	0.435	0.383	0.0142	0.343	0.0208	1e-06	19.362	11.5074	NA	31.2657	48.0635	44.3724	35.4311	17.0333	56.2675	44.7959	58.4718	62.3885	54.3877	54.1023
K14004	ko03013	SEC13; protein transport protein SEC13	0.141	0.631	0.00518	-0.0777	0.807	-0.0759	0.778	1e-06	9.16119	4.8341	20.3559	4.6421	9.02458	4.00252	21.8062	5.27825	5.65526	9.73746	22.4588	12.6037	9.96246	17.322
K14283	ko03013	TACC3, maskin; transforming acidic coiled-coil-containing protein 3	0.338	0.283	0.0021	-0.0977	0.887	-0.0957	0.847	1e-06	NA	25.8792	NA	6.62358	15.5463	13.0436	84.2981	16.76	15.8745	29.3423	2.15998	34.9098	31.853	8.77202
K14284	ko03013,ko03015	NXF, TAP, MEX67; nuclear RNA export factor	0.564	0.0357	0.248	0.185	0.0701	0.212	0.0557	0.56	37.3467	7.84143	76.0603	26.6853	19.4737	29.9303	10.6882	41.4396	95.6417	22.0613	2.2658	93.0512	96.855	90.7248
K14285	ko03013,ko03015	NXT1_2, P15; NTF2-related export protein 1/2	0.506	0.112	0.321	0.245	0.0692	0.259	0.063	1e-06	27.879	NA	NA	7.68667	21.1926	3.18311	76.2087	NA	8.0903	26.0411	24.1021	94.2232	54.1011	99.4647
K14288	ko03013	XPOT; exportin-T	-0.477	0.0849	0.0732	-0.00405	0.35	-0.00753	0.361	1e-06	22.8852	43.5566	25.937	17.6597	23.2008	14.0679	60.1242	16.9549	21.1862	39.1526	18.7021	22.1168	17.7742	16.3353
K14289	ko03013	XPO5; exportin-5	-0.0828	0.778	0.00425	-0.0787	0.825	-0.0795	0.841	1e-06	58.0638	19.908	29.8432	57.6442	25.8025	3.56524	38.0075	62.4205	33.0249	39.3839	70.61	53.1892	44.8412	20.2427
K14290	ko03013	XPO1, CRM1; exportin-1	-0.139	0.636	0.127	0.0546	0.211	0.021	0.28	1e-06	28.8342	18.6032	26.9958	14.0093	21.3434	21.3914	18.0522	21.8478	17.9706	21.4141	15.8575	28.0777	8.63092	25.0062
K14291	ko03013	PHAX; phosphorylated adapter RNA export protein	0.524	0.0801	0.115	0.0266	0.281	0.023	0.288	1e-06	NA	17.2901	NA	12.5506	20.3913	64.0541	29.8634	5.43956	16.3138	22.3421	29.972	40.6451	32.9284	34.1507
K14292	ko03013	TGS1; trimethylguanosine synthase [EC:2.1.1.-]	0.464	0.111	0.337	0.277	0.0374	0.255	0.0453	1e-06	NA	13.5951	32.0997	36.6429	57.5036	33.4719	46.482	30.5292	33.9643	45.4484	12.7264	35.7317	48.7547	52.7974
K14293	ko03013	KPNB1, IPO1; importin subunit beta-1	-0.429	0.144	0.182	0.108	0.146	0.0995	0.155	1e-06	12.8266	14.8109	7.16453	3.77388	24.1925	NA	8.52919	4.1984	8.29361	7.7099	11.7958	13.1378	4.61601	2.86151
K14294	ko03013,ko03015	WIBG, PYM; partner of Y14 and mago	0.39	0.236	0.373	0.303	0.0461	0.278	0.0549	1e-06	NA	37.1443	11.4911	18.8539	19.3154	28.319	NA	7.76951	33.754	53.3637	36.7974	41.9415	NA	74.831
K14295	ko03013	NUP50, NPAP60; nuclear pore complex protein Nup50	-0.165	0.608	0.0173	-0.081	0.684	-0.0856	0.723	1e-06	NA	NA	37.6082	26.4499	47.4774	11.3575	5.22236	10.3661	12.2686	42.7216	12.272	48.0165	29.7048	19.7814
K14296	ko03013	NUP153; nuclear pore complex protein Nup153	-0.13	0.658	6.43e-06	-0.0833	0.993	-0.083	0.953	1e-06	36.3782	31.0406	31.3128	93.8183	24.5932	63.5617	11.1901	20.2213	29.5499	44.8999	37.6439	32.2495	28.3301	44.6963
K14297	ko03013	NUP98, ADAR2, NUP116; nuclear pore complex protein Nup98-Nup96	-0.523	0.0669	0.291	0.226	0.0573	0.197	0.0723	1e-06	NA	31.2332	42.9587	24.3045	39.7537	24.9212	25.0385	32.5253	9.72612	28.5027	20.7345	25.7286	23.6482	19.1795
K14298	ko03013	RAE1, GLE2; mRNA export factor	-0.0358	0.903	0.0104	-0.0721	0.729	-0.0738	0.75	1e-06	27.1814	35.6406	34.8461	11.8985	18.3088	9.43311	47.9975	22.6364	19.3961	26.184	40.8964	50.4434	22.0402	27.8405
K14299	ko03013	SEH1; nucleoporin SEH1	0.0984	0.738	0.0163	-0.0657	0.663	-0.0682	0.688	1e-06	21.2991	35.7545	32.5959	14.0826	32.1759	7.46927	23.8435	18.6262	42.1153	26.9561	27.3078	85.4283	34.2523	24.9075
K14300	ko03013	NUP133; nuclear pore complex protein Nup133	0.152	0.621	0.0108	-0.0791	0.735	-0.0621	0.596	0.578	NA	17.6629	61.7913	11.2213	37.7628	13.7114	23.4012	24.236	21.469	39.0408	2.04793	62.0929	31.7262	18.4518
K14301	ko03013	NUP107, NUP84; nuclear pore complex protein Nup107	0.436	0.119	0.148	0.0768	0.175	0.0818	0.168	1e-06	29.8916	24.0089	12.0283	14.044	23.4159	12.3936	7.71677	14.6922	30.3982	26.8729	9.00716	41.0781	31.2316	39.0769
K14302	ko03013	NUP37; nuclear pore complex protein Nup37	0.244	0.401	0.00101	-0.0822	0.914	-0.0797	0.843	1e-06	21.2191	8.55805	59.0228	11.1461	42.9119	10.2939	31.6547	23.1831	19.3891	25.9943	16.8161	49.1703	34.2701	23.2005
K14303	ko03013	NUP160, NUP120; nuclear pore complex protein Nup160	-0.0997	0.758	0.000865	-0.099	0.928	-0.0994	0.943	1e-06	NA	18.8683	40.1018	17.8429	32.9327	14.9661	29.6696	NA	33.6044	39.4749	59.2997	35.2961	34.3918	25.5143
K14304	ko03013	NUP85; nuclear pore complex protein Nup85	0.047	0.873	0.00647	-0.0763	0.785	-0.0832	0.967	0.429	30.2915	14.2745	40.244	14.3836	23.7548	9.28341	16.0348	14.5936	24.8177	22.9166	1.99813	38.8638	28.5432	18.9181
K14305	ko03013	NUP43; nuclear pore complex protein Nup43	0.302	0.316	0.0928	0.0103	0.312	0.0169	0.296	1e-06	39.2794	28.6753	37.8895	23.4189	31.7134	10.3609	59.2	9.70741	23.8129	36.3712	NA	64.8465	43.7912	58.3823
K14306	ko03013	NUP62, NSP1; nuclear pore complex protein Nup62	0.596	0.0317	0.454	0.405	0.0115	0.391	0.0132	1e-06	NA	24.2368	14.2216	6.20297	12.487	6.09045	62.0522	16.3052	29.9075	20.7954	36.1656	86.3851	73.1358	77.5988
K14307	ko03013	NUPL1, NUP49; nucleoporin p58/p45	0.269	0.375	0.000481	-0.0904	0.943	-0.0905	0.95	1e-06	20.2639	55.6439	24.379	26.176	33.0143	26.5719	51.8634	33.986	30.945	37.8165	NA	55.6057	31.0287	26.6984
K14308	ko03013	NUP54, NUP57; nuclear pore complex protein Nup54	0.188	0.52	0.000386	-0.0829	0.947	-0.0832	0.966	0.847	20.8059	12.4953	50.8881	25.3772	17.9577	22.4374	16.0795	21.5387	14.1171	26.8287	27.6408	37.8241	23.917	32.7619
K14309	ko03013	NUP93, NIC96; nuclear pore complex protein Nup93	-0.233	0.443	0.0293	-0.0589	0.576	-0.0641	0.609	1e-06	NA	21.0368	39.1094	14.6228	24.2494	9.99448	37.8882	15.9983	20.1533	45.9267	54.1612	41.327	29.7175	13.1753
K14310	ko03013	NUP205, NUP192; nuclear pore complex protein Nup205	-0.27	0.373	0.071	-0.0134	0.379	-0.0264	0.423	1e-06	NA	34.1473	51.4506	21.4644	36.2047	18.1473	44.2932	30.9862	28.6899	33.6496	65.1914	50.6689	35.7766	24.461
K14311	ko03013	NUP188; nuclear pore complex protein Nup188	-0.43	0.125	0.0657	-0.0121	0.376	-0.024	0.421	1e-06	37.5111	44.3395	45.8473	35.6743	46.4263	33.3379	18.9118	20.7232	33.6044	47.5045	19.2717	27.6602	33.1693	41.4179
K14312	ko03013	NUP155, NUP170, NUP157; nuclear pore complex protein Nup155	0.0871	0.777	0.0371	-0.0504	0.528	-0.0675	0.633	1e-06	NA	25.9807	67.4894	10.4225	37.9433	42.1092	39.0236	29.0774	33.4689	47.9335	16.3803	67.9294	40.0198	9.67487
K14313	ko03013	NUP35, NUP53; nuclear pore complex protein Nup53	0.352	0.262	0.273	0.2	0.0813	0.207	0.0773	1e-06	23.5028	22.5363	NA	15.9579	19.1497	10.2269	35.8832	6.22368	13.6684	NA	21.1049	55.336	49.579	41.9409
K14314	ko03013	NUP210, GP210; nuclear pore complex protein Nup210	0.362	0.224	0.205	0.132	0.121	0.102	0.153	1e-06	NA	70.8773	14.3828	19.072	95.7635	94.0553	50.8348	95.3871	69.3003	86.3504	74.9922	53.77	75.7381	99.4647
K14315	ko03013	NDC1, TMEM48; nucleoporin NDC1	0.301	0.318	0.107	0.026	0.275	0.0359	0.254	1e-06	NA	20.9395	51.9468	16.4982	32.9327	16.4651	61.918	66.1618	18.4591	35.6953	48.0984	47.109	50.3196	56.4951
K14316	ko03013	POM121, NUP121; nuclear pore complex protein Nup121	0.4	0.223	0.555	0.506	0.00852	0.347	0.0332	1	NA	NA	NA	26.8532	48.5804	38.5676	44.0472	21.9397	17.0008	73.1687	45.3688	57.947	88.668	88.3837
K14317	ko03013	NUP214, CAN; nuclear pore complex protein Nup214	0.181	0.535	0.0134	-0.0688	0.693	-0.0779	0.811	0.5	32.8594	22.2671	95.743	25.0801	44.7272	30.8757	36.8994	43.6643	16.5522	8.58071	3.80952	49.7744	27.5692	53.5621
K14318	ko03013	NUP88; nuclear pore complex protein Nup88	-0.302	0.294	0.246	0.183	0.0711	0.0499	0.219	0.58	17.4649	62.7439	39.7383	20.2547	27.5189	21.8267	27.0012	14.5645	24.6915	28.5027	5.62714	18.9639	26.6663	6.66535
K14319	ko03013	RANGAP1; Ran GTPase-activating protein 1	-0.188	0.52	0.0185	-0.0633	0.643	-0.0677	0.683	1e-06	31.3933	12.456	44.1312	14.1192	17.7079	92.3062	15.7043	25.9342	13.367	40.1716	54.821	40.4351	17.0488	10.4988
K14320	ko03013	AAAS; aladin	-0.46	0.132	0.0559	-0.0385	0.459	-0.0527	0.518	1e-06	39.1017	21.9295	46.5362	NA	34.4809	90.4783	NA	21.1309	30.0173	31.0086	19.1317	20.5689	23.2601	14.7171
K14321	ko03013	NUPL2, NUP42, CG1; nucleoporin-like protein 2	-0.112	0.715	0.000379	-0.0905	0.95	-0.0908	0.979	1e-06	NA	25.2682	43.4517	39.234	32.5469	25.0571	12.8671	12.0396	9.24939	67.5227	21.7211	46.2663	36.6542	29.2146
K14322	ko03013	PAIP1; polyadenylate-binding protein-interacting protein 1	-0.309	0.283	0.0859	0.00969	0.309	-0.00842	0.364	1e-06	51.3373	66.2794	37.5356	13.469	11.6461	98.4006	12.6957	19.0071	3.77173	20.5121	17.1055	18.4453	9.37405	43.7515
K14323	ko03013,ko03015	CASC3, MLN51; protein CASC3	-0.176	0.565	0.00273	-0.0879	0.865	0.0814	0.179	0.808	17.7626	6.91355	29.9633	21.6824	32.3713	23.0874	21.4062	19.3297	29.1643	34.8817	NA	21.1315	12.5596	19.0537
K14324	ko03013,ko03015	SAP18; histone deacetylase complex subunit SAP18	-0.658	0.0106	0.329	0.273	0.0321	0.0763	0.175	1	11.8758	17.1058	60.6093	2.62203	13.4664	2.00914	3.08571	2.39717	8.19779	9.86223	8.79241	9.17341	3.6015	2.49149
K14325	ko03013,ko03015	RNPS1; RNA-binding protein with serine-rich domain 1	-0.416	0.158	0.156	0.0797	0.181	0.0521	0.224	1e-06	NA	9.46108	62.3412	3.21821	24.4324	4.06161	16.328	4.3149	19.5457	67.0419	21.4908	6.83987	8.66897	7.39553
K14326	ko03013,ko03015	UPF1, RENT1; regulator of nonsense transcripts 1 [EC:3.6.4.-]	-0.315	0.272	0.142	0.0701	0.185	0.0621	0.198	1e-06	17.4516	18.3754	72.2236	9.72217	36.0909	11.9485	22.5217	16.7085	31.9312	29.4775	38.0641	13.2234	20.0872	16.8829
K14327	ko03013,ko03015	UPF2, RENT2; regulator of nonsense transcripts 2	-0.0447	0.879	0.0256	-0.0555	0.584	-0.0499	0.548	0.818	39.2794	12.1577	62.2274	18.279	29.6458	19.3823	16.7478	39.6989	31.9733	30.9618	10.0654	15.3106	37.8082	27.8183
K14328	ko03013,ko03015	UPF3, RENT3; regulator of nonsense transcripts 3	0.163	0.595	0.0678	-0.0169	0.39	-0.0235	0.413	1e-06	NA	9.83182	36.0439	13.7527	58.8391	54.8968	22.954	66.8451	18.424	97.3148	75.8045	48.4106	49.2543	48.9541
K14376	ko03015	PAP; poly(A) polymerase [EC:2.7.7.19]	0.508	0.0637	0.452	0.406	0.00845	0.414	0.00774	1e-06	46.3746	29.3981	8.42235	25.2556	28.2386	21.872	58.4174	21.0592	30.2159	45.568	30.2957	91.7782	74.4699	95.577
K14396	ko03015	PABPN1, PABP2; polyadenylate-binding protein 2	0.568	0.0427	0.461	0.411	0.0108	0.383	0.0143	1e-06	19.9796	1.55752	8.96909	9.48292	24.9864	NA	90.2261	10.5162	6.90783	19.3735	84.404	78.4588	95.4043	87.3822
K14397	ko03015	NUDT21, CPSF5, CFIM25; cleavage and polyadenylation specificity factor subunit 5	0.123	0.675	0.189	0.121	0.12	0.137	0.106	1e-06	27.097	9.27882	6.51033	4.41829	15.7021	4.05373	10.2062	5.00941	6.70219	9.00442	12.0386	14.4265	13.6553	96.8622
K14398	ko03015	CPSF6_7; cleavage and polyadenylation specificity factor subunit 6/7	-0.268	0.353	0.029	-0.0519	0.561	0.0726	0.181	1	31.7443	8.60983	50.8185	38.1516	44.8509	52.9073	20.472	18.6352	37.0466	44.7959	28.3722	29.5711	20.2039	24.8187
K14399	ko03015	CLP1, HERB; polyribonucleotide 5'-hydroxyl-kinase [EC:2.7.1.78]	0.0559	0.849	0.000938	-0.0823	0.917	-0.0823	0.918	1e-06	89.2305	13.8851	68.2226	26.6853	31.0283	43.291	85.6248	11.2734	30.3094	35.3236	51.634	52.5902	54.1975	60.2274
K14400	ko03015	PCF11; pre-mRNA cleavage complex 2 protein Pcf11	0.243	0.446	0.0016	-0.0982	0.902	-0.0999	0.978	1e-06	NA	15.9604	52.7337	10.7254	23.9724	12.5985	31.0161	46.3236	22.0018	24.3021	NA	38.9675	27.1482	29.8609
K14401	ko03015	CPSF1, CFT1; cleavage and polyadenylation specificity factor subunit 1	-0.334	0.265	0.205	0.133	0.12	0.137	0.117	1	30.869	46.0213	58.9217	9.06425	27.8948	7.47321	25.9776	20.9069	14.047	45.4484	1.17025	32.7499	21.3655	NA
K14402	ko03015	CPSF2, CFT2; cleavage and polyadenylation specificity factor subunit 2	0.157	0.608	0.0208	-0.0682	0.638	-0.0685	0.64	1e-06	NA	26.0511	22.4765	21.7885	27.3433	9.36023	31.1453	9.68277	11.9251	46.7845	16.4581	57.6022	28.1526	25.4033
K14403	ko03015	CPSF3, YSH1; cleavage and polyadenylation specificity factor subunit 3 [EC:3.1.27.-]	0.233	0.443	0.00241	-0.0883	0.873	-0.0482	0.517	1	19.4464	15.5524	66.4023	8.20567	21.5116	10.0871	30.7155	58.0563	16.6316	17.8035	4.42577	NA	29.999	27.9096
K14404	ko03015	CPSF4, YTH1; cleavage and polyadenylation specificity factor subunit 4	0.0716	0.808	0.00415	-0.0788	0.827	-0.0799	0.848	1e-06	23.5028	69.7817	98.2871	16.3631	41.9251	86.456	90.9416	32.7942	39.3999	87.9672	90.1681	84.4949	50.5605	73.8344
K14405	ko03015	FIP1L1, FIP1; pre-mRNA 3'-end-processing factor FIP1	0.0157	0.958	1.43e-05	-0.0833	0.99	-0.0747	0.761	1	15.8832	7.74616	30.4311	14.7231	52.2531	42.7789	24.805	21.2474	41.8513	21.7806	22.9443	17.1982	21.7713	11.6607
K14406	ko03015	CSTF1; cleavage stimulation factor subunit 1	0.15	0.609	0.00593	-0.0769	0.794	-0.0727	0.736	1e-06	25.7597	21.0472	47.6266	22.5815	35.3242	9.77781	59.9354	12.4025	15.2388	25.4172	5.55244	35.6565	35.9795	33.7955
K14407	ko03015	CSTF2, RNA15; cleavage stimulation factor subunit 2	0.3	0.298	0.12	0.0463	0.226	0.154	0.0912	0.637	31.3933	7.81244	67.9919	12.2381	27.3928	10.4968	17.0634	8.04284	39.664	20.7668	19.0383	58.1155	47.7529	79.8041
K14408	ko03015	CSTF3, RNA14; cleavage stimulation factor subunit 3	-0.228	0.433	0.138	0.0662	0.191	0.0331	0.253	1e-06	65.4656	28.2631	35.7436	22.0895	30.368	17.0698	29.5975	11.9903	44.9687	40.0572	19.2312	43.6917	33.7273	16.471
K14409	ko03015	SMG7, EST1C; protein SMG7	-0.281	0.352	0.0306	-0.0575	0.567	-0.0694	0.648	1e-06	NA	46.8518	73.5478	10.0232	28.6516	15.2281	20.1814	15.0641	22.3663	29.3423	42.3872	24.3699	23.9043	70.7287
K14411	ko03015	MSI; RNA-binding protein Musashi	0.333	0.244	0.11	0.0359	0.247	0.0263	0.268	1e-06	35.1964	38.5485	58.2454	20.9319	62.9272	11.6845	56.2957	41.8384	54.2835	84.4788	51.634	75.7545	73.1054	53.5621
K14416	ko03015	HBS1; elongation factor 1 alpha-like protein	-0.0195	0.95	0.00907	-0.081	0.757	-0.075	0.695	1e-06	25.7197	17.4599	17.6727	25.6743	11.1589	16.2524	19.0261	NA	25.201	21.9756	10.8248	14.6028	28.6801	16.7941
K14442	ko03018	DHX36, RHAU; ATP-dependent RNA helicase DHX36 [EC:3.6.4.13]	-0.313	0.275	0.0396	-0.0404	0.495	-0.041	0.498	1e-06	25.7197	23.9986	41.426	18.4179	35.1363	14.0088	10.9863	31.3872	12.2686	51.9496	83.1248	32.1329	26.9605	14.4408
K14443	ko03018	TOB; protein Tob/BTG	0.58	0.0299	0.244	0.181	0.0729	0.162	0.0857	1e-06	41.6519	31.5977	72.5144	16.2628	97.9868	88.8355	84.5292	52.5361	72.7005	65.1027	46.9779	90.4325	78.4341	83.0998
K14523	ko03013	RPP38; ribonucleases P/MRP protein subunit RPP38 [EC:3.1.26.5]	-0.018	0.956	0.0299	-0.0671	0.591	-0.099	0.925	0.985	NA	21.3889	NA	45.2209	16.0088	26.7117	24.3876	12.8327	8.3567	55.0481	69.9035	36.1803	38.5893	44.2572
K14525	ko03013	RPP25; ribonucleases P/MRP protein subunit RPP25 [EC:3.1.26.5]	0.635	0.0146	0.41	0.361	0.0137	0.345	0.016	1e-06	19.864	15.7346	40.6864	12.103	36.2047	50.7564	71.6398	7.308	75.8249	77.0808	37.7467	81.1165	61.1748	92.8832
K14527	ko03013	RPP20, POP7; ribonuclease P/MRP protein subunit RPP20 [EC:3.1.26.5]	0.243	0.471	0.147	0.0528	0.244	0.0452	0.256	1e-06	NA	19.5642	NA	17.8757	23.3541	14.0679	50.4199	10.8522	19.1718	27.7151	NA	18.2742	39.0154	30.1692
K14529	ko03013	RPP14; ribonuclease P protein subunit RPP14 [EC:3.1.26.5]	0.616	0.0776	0.202	0.0879	0.225	0.129	0.183	1e-06	NA	NA	NA	25.9194	NA	22.333	56.9143	NA	19.4078	33.6496	19.2312	81.9721	40.9455	55.9302
K14530	ko03013	RPP40; ribonucleases P/MRP protein subunit RPP40 [EC:3.1.26.5]	-0.0449	0.884	0.0172	-0.0721	0.669	-0.0755	0.699	1e-06	39.8925	32.0948	NA	40.6	23.3541	18.1748	70.3304	41.3478	28.3347	65.4952	76.5889	26.5168	63.9748	34.7082
K14962	ko03015	WDR82, SWD2, CPS35; COMPASS component SWD2	-0.443	0.113	0.228	0.163	0.0845	0.128	0.114	1e-06	43.4379	12.4394	59.5632	13.9533	19.9857	11.3122	19.8062	4.90187	18.8984	50.3743	29.7946	35.4335	9.52115	14.2089
K15516	ko03013	FMR; fragile X mental retardation protein	0.604	0.0221	0.142	0.07	0.185	0.0638	0.195	1e-06	24.4535	22.294	16.9964	9.01023	30.9344	28.128	25.436	42.9205	97.9085	44.7024	32.605	32.6929	29.6794	56.7369
K15542	ko03015	PFS2; polyadenylation factor subunit 2	-0.432	0.141	0.296	0.232	0.0547	0.124	0.128	0.914	33.7613	41.2825	64.7273	12.7687	35.9796	NA	25.3988	24.236	19.9313	32.2563	20.7345	35.6072	27.0721	19.9689
K15544	ko03015	SSU72; RNA polymerase II subunit A C-terminal domain phosphatase SSU72 [EC:3.1.3.16]	-0.402	0.195	0.0386	-0.0576	0.541	0.408	0.015	0.841	NA	62.4705	29.3534	10.7718	17.5521	6.12	9.67702	5.48884	7.13918	17.8035	11.2387	8.9608	NA	98.4434
K16855	ko03018	NUDT16; U8 snoRNA-decapping enzyme [EC:3.6.1.62 3.6.1.64]	0.126	0.682	0.00464	-0.0859	0.825	0.0745	0.188	0.998	14.5371	61.8284	5.56223	27.7175	84.189	33.8323	23.7739	22.2825	11.4531	41.0398	NA	57.9003	29.1011	33.7955
K18644	ko03013	EIF4EBP2; eukaryotic translation initiation factor 4E binding protein 2	0.498	0.119	0.0595	-0.045	0.47	-0.0648	0.547	1e-06	3.48321	NA	8.6657	4.44337	6.51927	NA	15.5205	NA	9.73546	37.7099	32.1133	29.6671	9.39941	17.1888
K18645	ko03013	EIF4EBP3; eukaryotic translation initiation factor 4E binding protein 3	0.667	0.0707	0.0299	-0.132	0.682	-0.136	0.702	1	NA	NA	NA	10.1119	8.88609	NA	67.1478	23.4654	NA	3.00494	4.55649	NA	29.8823	12.8497
K18681	ko03018	DIS3L; DIS3-like exonuclease 1 [EC:3.1.13.-]	0.126	0.697	0.0381	-0.0581	0.543	-0.053	0.519	1e-06	NA	35.2222	NA	39.9344	37.9433	29.7234	40.3578	46.6484	52.9024	79.2072	5.66449	25.8038	34.0291	59.2136
K19604	ko03040	RP9, PAP-1; retinitis pigmentosa 9 protein	0.174	0.608	0.0881	-0.0132	0.375	0.0138	0.314	1e-06	NA	NA	NA	32.514	39.128	28.3033	10.4944	19.4462	91.9728	54.757	13.2617	23.8955	53.9819	51.4653
K21123	ko03040	SFRS9; splicing factor, arginine/serine-rich 9	-0.496	0.175	0.186	0.0692	0.247	-0.0435	0.441	1	NA	NA	NA	NA	24.0392	NA	21.3267	0.851331	5.75341	4.61139	7.88982	8.16221	4.07325	3.84084
ko03013		RNA transport	0.385	0.174	0.0761	-0.000876	0.34	-0.0244	0.422	1	22.4113	22.8113	37.3766	18.8304	23.461	22.5334	29.31	20.2613	23.7687	25.9549	25.0402	33.0335	32.0826	31.9883
ko03015		mRNA surveillance pathway	0.336	0.241	0.118	0.0445	0.229	0.0615	0.199	0.804	24.9886	24.3054	38.9773	20.0184	27.1343	27.4759	28.7401	20.0633	23.9176	30.601	27.7714	35.7155	34.4168	38.1859
ko03018		RNA degradation	0.273	0.345	0.0653	-0.0126	0.378	-0.00623	0.357	1e-06	27.2074	25.1478	36.2648	19.0931	31.1139	25.8406	31.9752	22.7935	25.5501	32.7029	31.8115	36.1997	32.5211	34.6025
ko03040		Spliceosome	0.175	0.551	0.00095	-0.0823	0.917	-0.0283	0.438	0.827	23.0797	18.834	36.8754	15.5618	19.3162	16.3602	27.9563	14.8035	16.8177	22.5634	15.0786	26.3623	24.0222	29.9617

## Sheet: Table S8-2
Table S8-2: Correlation between gene copy number and organism complexity for KEGG orthologs in four pathways.
Orth	Ko	KEGGTitle	Cor	CorPv	LmRsquare	LmAdjRsquare	LmPv	PGLSAdjRsquare	PGLSPv	PGLSLambda	Procambarus_virginalis	Euprymna_scolopes	Locusta_migratoria	Chiloscyllium_punctatum	Erpetoichthys_calabaricus	Scyliorhinus_torazame	Monodelphis_domestica	Ambystoma_mexicanum	Leptobrachium_leishanense	Microcaecilia_unicolor	Sphenodon_punctatus	Dasypus_novemcinctus	Homo_sapiens	Pan_troglodytes
K00565	ko03015	RNMT; mRNA (guanine-N7-)-methyltransferase [EC:2.1.1.56]	-0.242	0.405	0.0632	-0.0148	0.386	-0.0227	0.415	1e-06	1	1	2	1	1	2	1	1	1	2	1	1	1	1
K00784	ko03013	rnz; ribonuclease Z [EC:3.1.26.11]	0.02	0.946	0.00306	-0.08	0.851	-0.0825	0.925	1e-06	2	3	2	3	2	2	2	3	2	2	2	2	3	2
K00850	ko03018	pfkA, PFK; 6-phosphofructokinase 1 [EC:2.7.1.11]	0.61	0.0205	0.119	0.0453	0.228	0.0262	0.268	1e-06	2	2	2	2	5	2	2	4	3	3	6	4	3	3
K00962	ko03018	pnp, PNPT1; polyribonucleotide nucleotidyltransferase [EC:2.7.7.8]	-0.395	0.163	0.137	0.0656	0.192	0.082	0.167	1e-06	1	5	1	4	1	1	1	1	1	1	1	1	1	1
K00974	ko03013	cca; tRNA nucleotidyltransferase (CCA-adding enzyme) [EC:2.7.7.72 3.1.3.- 3.1.4.-]	-0.35	0.22	0.161	0.0912	0.155	-0.0633	0.643	1	1	2	1	1	1	1	1	1	1	1	1	1	1	1
K01148	ko03018	PARN, PNLDC1; poly(A)-specific ribonuclease [EC:3.1.13.4]	0.2	0.493	0.0623	-0.0159	0.39	-0.0281	0.438	1e-06	0	1	3	3	1	3	2	4	1	3	3	2	2	2
K01164	ko03013	POP1; ribonuclease P/MRP protein subunit POP1 [EC:3.1.26.5]	0.206	0.479	0.00787	-0.0748	0.763	-0.0754	0.771	1e-06	1	1	1	1	1	1	1	1	1	2	2	1	1	1
K01689	ko03018	ENO, eno; enolase [EC:4.2.1.11]	0.412	0.143	0.377	0.326	0.0194	-0.0826	0.929	1	1	1	2	6	4	4	5	4	4	4	3	4	4	4
K02516	ko03013	PRMT5, HSL7; type II protein arginine methyltransferase [EC:2.1.1.320]	-0.175	0.549	0.00353	-0.0795	0.84	-0.077	0.796	1e-06	1	1	1	3	1	1	1	1	1	1	1	1	1	1
K03113	ko03013	EIF1, SUI1; translation initiation factor 1	0.421	0.134	0.212	0.146	0.0975	0.108	0.134	1e-06	0	1	1	2	2	3	3	0	2	2	2	4	2	2
K03231	ko03013	EEF1A; elongation factor 1-alpha	0.0227	0.939	0.00118	-0.0821	0.907	-0.0762	0.782	0.441	2	3	3	5	5	10	3	7	6	4	6	2	2	4
K03236	ko03013	EIF1A; translation initiation factor 1A	0.219	0.453	0.00378	-0.0792	0.835	-0.0203	0.406	0.677	0	1	5	0	1	2	2	0	1	1	1	1	2	3
K03237	ko03013	EIF2S1; translation initiation factor 2 subunit 1	-0.387	0.172	0.115	0.0413	0.235	0.0297	0.26	1e-06	1	1	2	1	1	2	1	1	1	1	1	1	1	1
K03238	ko03013	EIF2S2; translation initiation factor 2 subunit 2	-0.35	0.22	0.161	0.0912	0.155	-0.0768	0.792	1	1	1	2	1	1	1	1	1	1	1	1	1	1	1
K03239	ko03013	EIF2B1; translation initiation factor eIF-2B subunit alpha	0.279	0.334	0.065	-0.0129	0.379	-0.0742	0.755	1	0	0	2	1	1	1	1	1	1	1	1	1	1	1
K03240	ko03013	EIF2B5; translation initiation factor eIF-2B subunit epsilon	-0.175	0.549	0.00353	-0.0795	0.84	-0.077	0.796	1e-06	1	1	1	2	1	1	1	1	1	1	1	1	1	1
K03241	ko03013	EIF2B3; translation initiation factor eIF-2B subunit gamma	0.191	0.513	0.0718	-0.00555	0.354	-0.0385	0.486	1e-06	0	1	1	1	1	2	1	1	1	1	1	1	1	1
K03242	ko03013	EIF2S3; translation initiation factor 2 subunit 3	0.639	0.0139	0.405	0.355	0.0145	0.348	0.0155	1e-06	1	1	1	1	1	1	1	2	2	1	1	1	2	2
K03243	ko03013	EIF5B; translation initiation factor 5B	-0.111	0.706	0.0698	-0.00772	0.361	-0.0794	0.838	1	0	3	2	1	1	1	1	2	1	1	1	1	1	1
K03245	ko03013	EIF3J; translation initiation factor 3 subunit J	0.0955	0.745	0.00362	-0.0794	0.838	-0.0782	0.815	1e-06	1	1	1	1	1	0	2	1	1	1	1	1	1	1
K03246	ko03013	EIF3I; translation initiation factor 3 subunit I	0.525	0.0539	0.179	0.111	0.132	0.085	0.163	1e-06	0	1	1	1	1	1	1	1	1	1	1	2	1	1
K03247	ko03013	EIF3H; translation initiation factor 3 subunit H	0.0733	0.803	0.00954	-0.073	0.74	-0.0786	0.823	1e-06	1	1	2	0	1	1	1	1	1	1	1	2	1	1
K03248	ko03013	EIF3G; translation initiation factor 3 subunit G	-0.014	0.962	0.000265	-0.083	0.956	-0.0833	0.977	1e-06	1	1	1	1	1	1	2	1	2	1	0	1	1	1
K03249	ko03013	EIF3F; translation initiation factor 3 subunit F	-0.0653	0.824	0.00743	-0.0753	0.77	-0.066	0.667	1e-06	0	2	2	3	1	1	1	1	2	1	1	2	1	1
K03250	ko03013	EIF3E, INT6; translation initiation factor 3 subunit E	0.14	0.633	0.00363	-0.0794	0.838	-0.0799	0.849	1e-06	1	1	1	1	1	1	1	2	1	1	1	1	1	1
K03251	ko03013	EIF3D; translation initiation factor 3 subunit D	-0.44	0.116	0.107	0.0322	0.254	0.0499	0.219	1e-06	1	2	1	2	2	1	1	1	1	1	1	1	1	1
K03252	ko03013	EIF3C; translation initiation factor 3 subunit C	0.189	0.518	0.128	0.055	0.21	0.0497	0.219	1e-06	2	1	1	1	1	3	2	1	2	1	1	1	2	3
K03253	ko03013	EIF3B; translation initiation factor 3 subunit B	-0.387	0.172	0.115	0.0413	0.235	0.0296	0.26	1e-06	1	1	2	2	1	1	1	1	1	1	1	1	1	1
K03254	ko03013	EIF3A; translation initiation factor 3 subunit A	-0.108	0.713	0.0296	-0.0513	0.557	-0.0829	0.948	1	0	3	1	2	1	1	1	1	1	1	0	1	1	1
K03257	ko03013	EIF4A; translation initiation factor 4A	0.415	0.14	0.178	0.11	0.133	0.0937	0.152	1e-06	2	1	1	2	3	2	2	2	2	3	2	3	2	2
K03258	ko03013	EIF4B; translation initiation factor 4B	0.406	0.15	0.122	0.049	0.221	-0.0772	0.798	1	0	1	1	1	1	1	1	1	2	1	1	1	1	1
K03259	ko03013	EIF4E; translation initiation factor 4E	-0.247	0.395	0.0043	-0.0787	0.824	-0.0488	0.541	0.601	4	2	3	4	6	7	4	4	4	4	3	3	3	3
K03260	ko03013	EIF4G; translation initiation factor 4G	-0.106	0.719	0.0238	-0.0575	0.598	-0.0462	0.526	1e-06	2	5	4	3	3	5	3	6	3	4	3	3	3	3
K03262	ko03013	EIF5; translation initiation factor 5	-0.35	0.22	0.161	0.0912	0.155	-0.0633	0.643	1	1	2	1	1	1	1	1	1	1	1	1	1	1	1
K03265	ko03015	ETF1, ERF1; peptide chain release factor subunit 1	-0.48	0.082	0.236	0.173	0.0781	-0.0712	0.718	1	1	2	2	1	1	1	1	1	1	0	1	1	1	1
K03267	ko03015	ERF3, GSPT; peptide chain release factor subunit 3	0.401	0.155	0.158	0.0876	0.16	0.062	0.198	1e-06	1	2	1	1	1	2	1	1	1	1	2	2	2	2
K03283	ko03040	HSPA1s; heat shock 70kDa protein 1/2/6/8	-0.51	0.0626	0.242	0.179	0.0739	0.175	0.0762	1e-06	8	11	9	7	8	8	8	10	10	8	4	6	6	7
K03345	ko03013	SENP2, AXAM2; sentrin-specific protease 2 (axin associating molecule) [EC:3.4.22.68]	0.383	0.177	0.313	0.256	0.0376	-0.0703	0.709	1	0	0	0	1	1	1	1	0	0	0	1	1	1	1
K03456	ko03015	PPP2R1; serine/threonine-protein phosphatase 2A regulatory subunit A	0.311	0.278	0.108	0.0332	0.252	-0.0771	0.797	1	1	1	1	3	2	4	2	2	2	2	1	2	2	2
K03514	ko03018	PAPD5_7, TRF4; non-canonical poly(A) RNA polymerase PAPD5/7 [EC:2.7.7.19]	0.312	0.277	0.0724	-0.00491	0.352	-0.0258	0.428	1e-06	2	1	1	2	2	4	2	2	2	2	2	2	2	2
K03537	ko03013	POP5; ribonuclease P/MRP protein subunit POP5 [EC:3.1.26.5]	0.635	0.0147	0.332	0.276	0.0312	0.262	0.0354	1e-06	0	0	1	1	1	1	1	1	1	1	1	2	1	1
K03538	ko03013	POP4, RPP29; ribonuclease P protein subunit POP4 [EC:3.1.26.5]	0.725	0.00332	0.621	0.589	0.000816	0.0376	0.243	1	0	0	0	1	1	1	1	1	1	1	1	1	1	1
K03539	ko03013	RPP1, RPP30; ribonuclease P/MRP protein subunit RPP1 [EC:3.1.26.5]	0.14	0.633	0.00363	-0.0794	0.838	-0.0802	0.856	1e-06	1	1	1	1	1	1	1	1	2	1	1	1	1	1
K03540	ko03013	RPR2, RPP21; ribonuclease P protein subunit RPR2 [EC:3.1.26.5]	0.317	0.27	0.0187	-0.0631	0.641	0.0592	0.202	1	1	2	0	0	1	0	1	1	1	1	2	2	1	1
K03678	ko03018	RRP45, EXOSC9; exosome complex component RRP45	-0.175	0.549	0.00353	-0.0795	0.84	-0.0771	0.796	1e-06	1	1	1	1	1	2	1	1	1	1	1	1	1	1
K03680	ko03013	EIF2B4; translation initiation factor eIF-2B subunit delta	-0.14	0.633	0.00363	-0.0794	0.838	-0.0802	0.856	1e-06	1	1	1	1	1	1	1	1	0	1	1	1	1	1
K03681	ko03018	RRP40, EXOSC3; exosome complex component RRP40	-0.593	0.0255	0.395	0.345	0.016	-0.0412	0.499	1	2	1	2	1	1	1	1	1	1	1	1	1	1	1
K04043	ko03018	dnaK, HSPA9; molecular chaperone DnaK	-0.229	0.432	0.068	-0.0097	0.368	-0.0791	0.831	1	1	3	1	2	1	2	1	3	2	1	1	1	1	1
K04077	ko03018	groEL, HSPD1; chaperonin GroEL	-0.376	0.185	0.0352	-0.0452	0.52	-0.0469	0.531	1e-06	1	1	2	4	1	1	1	1	1	1	1	1	1	1
K04354	ko03015	PPP2R2; serine/threonine-protein phosphatase 2A regulatory subunit B	0.569	0.0338	0.503	0.461	0.00452	-0.0831	0.962	1	1	2	2	4	4	4	5	5	4	4	4	4	4	4
K04382	ko03015	PPP2C; serine/threonine-protein phosphatase 2A catalytic subunit [EC:3.1.3.16]	0.336	0.24	0.155	0.085	0.163	0.119	0.123	1e-06	3	1	1	2	2	2	2	2	3	2	2	2	2	3
K05019	ko03013	CLNS1A; chloride channel, nucleotide-sensitive, 1A	0.373	0.189	0.0837	0.0073	0.316	-0.0216	0.411	1e-06	0	0	1	1	1	3	1	1	1	1	1	1	1	1
K05749	ko03013	CYFIP; cytoplasmic FMR1 interacting protein	0.0196	0.947	0.000134	-0.0832	0.969	-0.083	0.95	1	2	1	2	6	2	7	2	3	2	2	2	2	2	2
K06063	ko03040	SNW1, SKIIP, SKIP; SNW domain-containing protein 1	0.14	0.633	0.00363	-0.0794	0.838	-0.0797	0.843	1e-06	1	1	1	1	1	1	1	1	1	2	1	1	1	1
K06100	ko03015	SYMPK; symplekin	-0.0529	0.857	0.00192	-0.0813	0.882	-0.0782	0.815	1e-06	0	1	2	5	1	1	1	1	1	1	1	1	1	1
K06269	ko03015	PPP1C; serine/threonine-protein phosphatase PP1 catalytic subunit [EC:3.1.3.16]	0.241	0.406	0.0363	-0.044	0.514	-0.0499	0.548	1e-06	3	3	3	2	5	3	3	4	3	3	3	3	3	4
K06965	ko03015	PELO, DOM34, pelA; protein pelota	0.0156	0.958	0.0724	-0.00491	0.352	-0.0822	0.911	1	1	1	3	0	1	0	1	1	1	1	1	1	1	1
K07562	ko03013	NMD3; nonsense-mediated mRNA decay protein 3	-0.175	0.549	0.00353	-0.0795	0.84	-0.0776	0.805	1e-06	1	1	1	1	2	1	1	1	1	1	1	1	1	1
K07936	ko03013	RAN; GTP-binding nuclear protein Ran	-0.127	0.664	0.0144	-0.0677	0.683	-0.0598	0.615	1e-06	1	2	1	2	2	1	1	2	3	2	0	1	1	1
K08873	ko03015	SMG1; serine/threonine-protein kinase SMG1 [EC:2.7.11.1]	0.389	0.17	0.303	0.245	0.0415	0.22	0.0517	1e-06	0	2	1	3	1	1	1	1	1	1	2	1	2	6
K09291	ko03013	TPR, MLP1, MLP2; nucleoprotein TPR	0.209	0.474	0.00417	-0.0788	0.826	-0.0827	0.937	1e-06	0	1	1	1	1	5	1	2	1	1	1	1	1	1
K09564	ko03040	PPIE; peptidyl-prolyl isomerase E (cyclophilin E) [EC:5.2.1.8]	0.335	0.242	0.0284	-0.0526	0.565	-0.0552	0.582	1e-06	1	1	1	1	1	1	1	1	1	2	1	2	1	1
K09567	ko03040	PPIH, CYPH; peptidyl-prolyl isomerase H (cyclophilin H) [EC:5.2.1.8]	-0.387	0.172	0.115	0.0413	0.235	0.0296	0.26	1e-06	1	1	2	2	1	1	1	1	1	1	1	1	1	1
K10577	ko03013	UBE2I, UBC9; ubiquitin-conjugating enzyme E2 I	-0.33	0.25	0.0125	-0.0698	0.703	-0.073	0.739	1	1	1	1	2	2	2	1	1	1	1	1	1	1	1
K10599	ko03040	PRPF19, PRP19; pre-mRNA-processing factor 19 [EC:2.3.2.27]	-0.0422	0.886	0.000732	-0.0825	0.927	-0.0811	0.878	1e-06	1	1	1	3	1	1	1	1	1	2	1	1	1	1
K10643	ko03018	CNOT4, NOT4, MOT2; CCR4-NOT transcription complex subunit 4 [EC:2.3.2.27]	0.14	0.633	0.00363	-0.0794	0.838	-0.0797	0.844	1e-06	1	1	1	1	1	1	1	1	1	1	2	1	1	1
K11086	ko03040	SNRPB, SMB; small nuclear ribonucleoprotein B and B'	-0.0437	0.882	1.83e-05	-0.0833	0.988	-0.0651	0.658	0.629	1	1	1	2	1	3	1	1	1	1	1	2	1	1
K11087	ko03040	SNRPD1, SMD1; small nuclear ribonucleoprotein D1	-0.0952	0.746	0.0272	-0.0538	0.573	-0.0592	0.611	1e-06	1	1	2	1	1	1	1	0	1	1	1	2	1	1
K11088	ko03040	SNRPD3, SMD3; small nuclear ribonucleoprotein D3	0.257	0.374	0.065	-0.0129	0.379	-0.0315	0.453	1e-06	0	1	1	1	1	1	1	0	1	2	1	1	1	1
K11091	ko03040	SNRPA; U1 small nuclear ribonucleoprotein A	0.635	0.0147	0.332	0.276	0.0312	0.236	0.0449	1e-06	0	1	0	1	1	1	1	1	1	1	1	2	1	1
K11092	ko03040	SNRPA1; U2 small nuclear ribonucleoprotein A'	0.14	0.633	0.00363	-0.0794	0.838	-0.0797	0.843	1e-06	1	1	1	1	1	1	1	1	1	2	1	1	1	1
K11093	ko03040	SNRP70; U1 small nuclear ribonucleoprotein 70kDa	-0.215	0.461	0.00665	-0.0761	0.782	-0.0747	0.762	1e-06	1	1	1	2	1	1	1	1	0	1	1	1	1	1
K11094	ko03040	SNRPB2; U2 small nuclear ribonucleoprotein B''	0.453	0.103	0.151	0.0801	0.17	0.0912	0.155	1e-06	1	0	1	1	1	1	1	1	1	1	1	2	1	1
K11095	ko03040	SNRPC; U1 small nuclear ribonucleoprotein C	0.195	0.504	0.0231	-0.0583	0.604	-0.0659	0.666	1e-06	0	1	1	1	1	1	4	0	2	1	1	1	1	1
K11096	ko03040	SNRPD2, SMD2; small nuclear ribonucleoprotein D2	-0.349	0.221	0.0864	0.0102	0.308	-0.0803	0.857	1	1	1	2	1	1	1	1	0	0	1	1	1	1	1
K11097	ko03040	SNRPE, SME; small nuclear ribonucleoprotein E	-0.0884	0.764	0.013	-0.0693	0.698	0.0383	0.242	1	1	0	3	2	1	2	1	0	1	1	2	2	1	1
K11098	ko03040	SNRPF, SMF; small nuclear ribonucleoprotein F	0.0547	0.853	0.00349	-0.0795	0.841	-0.081	0.875	1e-06	1	1	3	1	1	1	2	1	1	2	1	4	1	1
K11099	ko03040	SNRPG, SMG; small nuclear ribonucleoprotein G	0.144	0.623	0.00841	-0.0742	0.755	-0.0698	0.704	1e-06	1	0	3	1	1	2	1	0	1	1	1	3	1	2
K11124	ko03015	SMG6, EST1A; protein SMG6 [EC:3.1.-.-]	-0.326	0.255	0.0231	-0.0584	0.604	-0.08	0.85	1	1	2	1	5	1	5	1	1	1	2	1	1	1	1
K11125	ko03015	SMG5, EST1B; protein SMG5	-0.333	0.244	0.0179	-0.0639	0.648	-0.0623	0.634	1e-06	1	1	2	5	1	1	3	1	1	1	1	1	1	1
K11583	ko03015	PPP2R3; serine/threonine-protein phosphatase 2A regulatory subunit B''	0.451	0.105	0.363	0.31	0.0226	0.285	0.0286	1e-06	2	3	2	4	3	4	3	2	3	3	4	4	3	8
K11584	ko03015	PPP2R5; serine/threonine-protein phosphatase 2A regulatory subunit B'	0.437	0.118	0.22	0.155	0.0905	-0.0214	0.41	1	2	2	2	9	5	8	4	5	5	5	7	8	5	5
K11600	ko03018	RRP41, EXOSC4, SKI6; exosome complex component RRP41	-0.35	0.22	0.161	0.0912	0.155	-0.0633	0.643	1	1	2	1	1	1	1	1	1	1	1	1	1	1	1
K11984	ko03040	SART1, HAF, SNU66; U4/U6.U5 tri-snRNP-associated protein 1	-0.376	0.185	0.0577	-0.0208	0.408	-0.0142	0.384	1e-06	1	2	1	1	1	3	1	1	1	1	1	1	1	1
K12160	ko03013	SUMO, SMT3; small ubiquitin-related modifier	0.678	0.00774	0.457	0.412	0.00796	0.383	0.0108	1e-06	1	2	2	3	3	4	4	0	5	4	3	5	4	7
K12172	ko03013	RANBP2, NUP358; E3 SUMO-protein ligase RanBP2 [EC:2.3.2.-]	0.499	0.0694	0.494	0.452	0.00504	0.468	0.00418	1e-06	2	1	1	1	1	1	1	3	1	1	3	1	8	6
K12571	ko03018	PAN2; PAB-dependent poly(A)-specific ribonuclease subunit 2 [EC:3.1.13.4]	-0.346	0.225	0.0928	0.0172	0.29	-0.00224	0.344	1e-06	2	1	1	1	1	2	0	1	1	1	1	1	1	1
K12572	ko03018	PAN3; PAB-dependent poly(A)-specific ribonuclease subunit 3	-0.387	0.172	0.115	0.0413	0.235	0.0297	0.26	1e-06	1	1	2	1	1	2	1	1	1	1	1	1	1	1
K12580	ko03018	CNOT3, NOT3; CCR4-NOT transcription complex subunit 3	0.159	0.587	0.0388	-0.0414	0.5	-0.0824	0.921	1	0	0	2	1	2	1	1	2	1	1	1	1	1	1
K12581	ko03018	CNOT7_8, CAF1, POP2; CCR4-NOT transcription complex subunit 7/8	0.336	0.241	0.0636	-0.0145	0.385	-0.0296	0.444	1e-06	1	2	1	2	2	2	5	3	1	2	2	2	2	2
K12584	ko03018	DCPS, DCS; m7GpppX diphosphatase [EC:3.6.1.59]	-0.14	0.633	0.00363	-0.0794	0.838	-0.0799	0.849	1e-06	1	1	1	1	1	1	1	0	1	1	1	1	1	1
K12585	ko03018	DIS3, RRP44; exosome complex exonuclease DIS3/RRP44 [EC:3.1.13.-]	-0.155	0.598	0.063	-0.015	0.387	-0.0823	0.918	1	1	1	2	1	1	1	1	1	2	1	1	1	1	1
K12586	ko03018	RRP43, EXOSC8, OIP2; exosome complex component RRP43	0.35	0.22	0.161	0.0912	0.155	-0.0768	0.792	1	1	1	0	1	1	1	1	1	1	1	1	1	1	1
K12587	ko03018	MTR3, EXOSC6; exosome complex component MTR3	-0.356	0.212	0.0606	-0.0177	0.396	-0.00921	0.366	1e-06	1	2	1	2	1	1	2	1	1	1	0	1	1	1
K12589	ko03018	RRP42, EXOSC7; exosome complex component RRP42	0.14	0.633	0.00363	-0.0794	0.838	-0.0797	0.843	1e-06	1	1	1	1	1	1	1	1	1	3	1	1	1	1
K12590	ko03018	RRP46, EXOSC5; exosome complex component RRP46	0.35	0.22	0.161	0.0912	0.155	-0.0768	0.792	1	1	1	0	1	1	1	1	1	1	1	1	1	1	1
K12591	ko03018	RRP6, EXOSC10; exosome complex exonuclease RRP6 [EC:3.1.13.-]	0.209	0.474	0.0252	-0.056	0.588	-0.0714	0.721	1e-06	0	1	1	3	1	1	1	2	1	1	1	1	1	1
K12592	ko03018	C1D, LRP1; exosome complex protein LRP1	0.14	0.633	0.00363	-0.0794	0.838	-0.0799	0.849	1e-06	1	1	1	1	1	1	1	2	1	1	1	1	1	1
K12593	ko03018	MPHOSPH6, MPP6; M-phase phosphoprotein 6, animal type	0.593	0.0255	0.395	0.345	0.016	-0.0327	0.458	1	0	0	1	1	1	1	1	1	1	1	1	1	1	1
K12597	ko03018	AIR1_2; protein AIR1/2	0.334	0.243	0.099	0.0239	0.273	0.0096	0.31	1e-06	1	1	0	1	1	1	1	1	1	1	2	1	1	1
K12598	ko03018	MTR4, SKIV2L2; ATP-dependent RNA helicase DOB1 [EC:3.6.4.13]	-0.0422	0.886	0.000732	-0.0825	0.927	-0.0811	0.878	1e-06	1	1	1	1	1	3	1	1	1	1	2	1	1	1
K12599	ko03018	SKI2, SKIV2L; antiviral helicase SKI2 [EC:3.6.4.-]	-0.175	0.549	0.00353	-0.0795	0.84	-0.077	0.796	1e-06	1	1	1	3	1	1	1	1	1	1	1	1	1	1
K12600	ko03018	SKI3, TTC37; superkiller protein 3	0.209	0.474	0.0252	-0.056	0.588	-0.0714	0.721	1e-06	0	1	1	3	1	1	1	2	1	1	1	1	1	1
K12603	ko03018	CNOT6, CCR4; CCR4-NOT transcription complex subunit 6 [EC:3.1.13.4]	0.0889	0.762	0.0352	-0.0452	0.521	-0.0625	0.636	1e-06	1	2	2	2	2	3	2	2	1	2	2	2	2	2
K12604	ko03018	CNOT1, NOT1; CCR4-NOT transcription complex subunit 1	-0.337	0.238	0.0142	-0.0679	0.685	-0.0823	0.918	1	1	1	1	2	2	2	1	1	1	1	0	1	1	1
K12605	ko03018	CNOT2, NOT2; CCR4-NOT transcription complex subunit 2	-0.306	0.288	0.089	0.0131	0.3	0.00463	0.323	1e-06	1	2	2	1	1	1	1	1	1	1	3	1	1	1
K12606	ko03018	RCD1, CNOT9, CAF40; CCR4-NOT transcription complex subunit 9	-0.315	0.272	0.0284	-0.0526	0.565	-0.0542	0.576	1e-06	1	1	1	1	1	1	1	1	1	1	1	0	1	1
K12610	ko03018	DCP1A; mRNA-decapping enzyme 1A [EC:3.-.-.-]	0.285	0.323	0.119	0.0456	0.227	0.00959	0.31	1e-06	0	1	0	1	2	1	1	0	1	1	2	1	1	1
K12611	ko03018	DCP1B; mRNA-decapping enzyme 1B [EC:3.-.-.-]	0.349	0.221	0.0864	0.0102	0.308	-0.0828	0.942	1	1	0	1	1	1	1	1	1	2	1	2	1	1	1
K12613	ko03018	DCP2; mRNA-decapping enzyme subunit 2 [EC:3.6.1.62]	0.406	0.15	0.122	0.049	0.221	0.0227	0.276	1e-06	0	1	1	1	1	1	1	2	1	1	1	1	1	1
K12614	ko03018	DDX6, RCK, DHH1; ATP-dependent RNA helicase DDX6/DHH1 [EC:3.6.4.13]	-0.479	0.083	0.237	0.173	0.0778	0.155	0.0904	1e-06	2	2	1	1	2	1	1	2	1	1	1	1	1	1
K12615	ko03018	EDC3; enhancer of mRNA-decapping protein 3	-0.334	0.243	0.099	0.0239	0.273	-0.0806	0.865	1	1	1	2	1	1	1	1	1	0	1	1	1	1	1
K12616	ko03018	EDC4; enhancer of mRNA-decapping protein 4	0.725	0.00332	0.621	0.589	0.000816	0.0376	0.243	1	0	0	0	1	1	1	1	1	1	1	1	1	1	1
K12617	ko03018	PATL1, PAT1; DNA topoisomerase 2-associated protein PAT1	0.588	0.0271	0.172	0.103	0.14	0.0537	0.212	1e-06	1	1	1	4	2	1	2	2	2	2	2	2	2	2
K12618	ko03018	XRN1, SEP1, KEM1; 5'-3' exoribonuclease 1 [EC:3.1.13.-]	-0.204	0.483	0.00791	-0.0748	0.762	-0.0761	0.781	1e-06	1	1	2	1	1	2	1	1	1	1	4	1	1	1
K12619	ko03018	XRN2, RAT1; 5'-3' exoribonuclease 2 [EC:3.1.13.-]	0.191	0.513	0.0718	-0.00555	0.354	-0.0388	0.487	1e-06	0	1	1	2	1	1	1	1	1	1	1	1	1	1
K12620	ko03018	LSM1; U6 snRNA-associated Sm-like protein LSm1	-0.328	0.252	0.121	0.0479	0.223	0.0494	0.22	1e-06	1	2	2	1	1	2	1	0	1	1	1	2	1	1
K12621	ko03018,ko03040	LSM2; U6 snRNA-associated Sm-like protein LSm2	-0.119	0.685	0.0543	-0.0245	0.423	-0.0454	0.522	1e-06	1	1	2	0	1	1	1	1	1	1	1	1	1	1
K12622	ko03018,ko03040	LSM3; U6 snRNA-associated Sm-like protein LSm3	-0.197	0.501	0.0511	-0.028	0.437	-0.0385	0.486	1e-06	1	1	2	1	1	1	1	0	1	1	2	1	1	1
K12623	ko03018,ko03040	LSM4; U6 snRNA-associated Sm-like protein LSm4	-0.335	0.242	0.0284	-0.0526	0.565	-0.0554	0.584	1e-06	1	1	1	1	1	1	1	0	1	1	1	0	1	1
K12624	ko03018,ko03040	LSM5; U6 snRNA-associated Sm-like protein LSm5	0.264	0.362	0.0531	-0.0258	0.428	-0.0184	0.399	1e-06	1	0	1	0	1	1	1	0	1	2	1	1	1	1
K12625	ko03018,ko03040	LSM6; U6 snRNA-associated Sm-like protein LSm6	-0.334	0.243	0.099	0.0239	0.273	0.0109	0.306	1e-06	1	1	2	1	1	1	1	0	1	1	1	1	1	1
K12626	ko03018,ko03040	LSM7; U6 snRNA-associated Sm-like protein LSm7	0	1	4.87e-32	-0.0833	1	-0.0833	0.995	1e-06	1	1	1	1	1	1	1	0	1	1	2	1	1	1
K12627	ko03018,ko03040	LSM8; U6 snRNA-associated Sm-like protein LSm8	-0.14	0.633	0.00363	-0.0794	0.838	-0.0799	0.849	1e-06	1	1	1	1	1	1	1	0	1	1	1	1	1	1
K12662	ko03040	PRPF4, PRP4; U4/U6 small nuclear ribonucleoprotein PRP4	-0.155	0.598	0.063	-0.015	0.387	-0.00631	0.357	1e-06	1	2	1	1	1	1	1	2	1	1	1	1	1	1
K12733	ko03040	PPIL1; peptidyl-prolyl cis-trans isomerase-like 1 [EC:5.2.1.8]	0.14	0.633	0.00363	-0.0794	0.838	-0.0802	0.856	1e-06	1	1	1	1	1	1	1	1	2	1	1	1	1	1
K12741	ko03040	HNRNPA1_3; heterogeneous nuclear ribonucleoprotein A1/A3	0.154	0.6	0.00135	-0.0819	0.901	-0.0573	0.597	0.629	1	18	4	3	2	5	1	2	3	2	2	7	3	12
K12811	ko03040	DDX46, PRP5; ATP-dependent RNA helicase DDX46/PRP5 [EC:3.6.4.13]	-0.615	0.0191	0.329	0.273	0.0321	0.249	0.0398	1e-06	2	2	1	1	1	2	1	1	1	1	1	1	1	1
K12812	ko03013,ko03015,ko03040	DDX39B, UAP56, SUB2; ATP-dependent RNA helicase UAP56/SUB2 [EC:3.6.4.13]	0.239	0.411	0.00905	-0.0735	0.746	-0.0737	0.748	1e-06	1	1	1	1	1	1	0	1	1	1	1	2	1	1
K12813	ko03040	DHX16; pre-mRNA-splicing factor ATP-dependent RNA helicase DHX16 [EC:3.6.4.13]	-0.42	0.135	0.0397	-0.0404	0.495	-0.0804	0.861	1	1	1	2	4	1	3	1	1	1	1	1	1	1	1
K12815	ko03040	DHX38, PRP16; pre-mRNA-splicing factor ATP-dependent RNA helicase DHX38/PRP16 [EC:3.6.4.13]	-0.334	0.243	0.099	0.0239	0.273	0.029	0.262	1e-06	1	2	1	1	1	1	1	1	1	1	0	1	1	1
K12816	ko03040	CDC40, PRP17; pre-mRNA-processing factor 17	-0.11	0.708	0.0435	-0.0362	0.474	-0.0542	0.576	1e-06	2	1	1	1	1	1	1	1	1	2	2	1	1	1
K12817	ko03040	PRPF18, PRP18; pre-mRNA-splicing factor 18	0.42	0.135	0.248	0.185	0.0702	0.19	0.067	1e-06	1	1	1	1	1	1	1	1	1	1	1	1	2	1
K12818	ko03040	DHX8, PRP22; ATP-dependent RNA helicase DHX8/PRP22 [EC:3.6.4.13]	-0.586	0.0278	0.336	0.281	0.0298	-0.0397	0.492	1	2	3	1	1	1	1	1	1	1	1	1	1	1	1
K12819	ko03040	SLU7; pre-mRNA-processing factor SLU7	-0.215	0.461	0.00665	-0.0761	0.782	-0.0745	0.759	1e-06	1	1	1	2	1	1	1	0	1	1	1	1	1	1
K12821	ko03040	PRPF40, PRP40; pre-mRNA-processing factor 40	0.76	0.00161	0.178	0.109	0.133	0.0963	0.148	1e-06	1	1	1	1	2	1	1	6	2	3	2	2	2	3
K12822	ko03040	RBM25, S164; RNA-binding protein 25	-0.491	0.0749	0.197	0.13	0.112	0.136	0.107	1e-06	2	4	1	4	1	2	1	2	1	1	2	1	1	1
K12823	ko03040	DDX5, DBP2; ATP-dependent RNA helicase DDX5/DBP2 [EC:3.6.4.13]	-0.279	0.335	0.234	0.17	0.0797	0.137	0.106	1e-06	2	3	4	1	1	1	1	1	2	2	4	2	1	1
K12824	ko03040	TCERG1, CA150; transcription elongation regulator 1	-0.18	0.538	0.137	0.0653	0.192	-0.0708	0.714	1	1	4	1	1	1	1	1	2	1	1	1	1	1	1
K12826	ko03040	SF3A2, SAP62; splicing factor 3A subunit 2	-0.035	0.905	0.000835	-0.0824	0.922	-0.0828	0.937	1e-06	1	1	1	1	1	1	2	1	1	1	1	1	1	1
K12828	ko03040	SF3B1, SAP155; splicing factor 3B subunit 1	-0.514	0.0601	0.309	0.251	0.039	-0.0494	0.545	1	1	3	2	1	1	1	1	1	1	1	1	1	1	1
K12829	ko03040	SF3B2, SAP145, CUS1; splicing factor 3B subunit 2	-0.159	0.588	0.00587	-0.077	0.795	-0.0824	0.919	1	1	1	1	8	1	5	1	2	1	1	1	1	1	1
K12830	ko03040	SF3B3, SAP130, RSE1; splicing factor 3B subunit 3	0.206	0.481	0.00696	-0.0758	0.777	-0.0765	0.787	1e-06	1	1	1	1	1	1	1	2	1	3	1	1	1	1
K12831	ko03040	SF3B4, SAP49; splicing factor 3B subunit 4	0.191	0.513	0.0718	-0.00555	0.354	-0.0388	0.487	1e-06	0	1	1	2	1	1	1	1	1	1	1	1	1	1
K12832	ko03040	SF3B5, SF3B10; splicing factor 3B subunit 5	-0.2	0.493	0.0167	-0.0652	0.66	-0.0693	0.699	1e-06	1	1	2	1	1	1	2	0	1	3	0	1	1	1
K12833	ko03040	SF3B14; pre-mRNA branch site protein p14	0.371	0.191	0.17	0.1	0.143	-0.0776	0.804	1	0	0	1	2	1	1	1	2	1	1	1	1	1	1
K12834	ko03040	PHF5A; PHD finger-like domain-containing protein 5A	0	1	9.75e-32	-0.0833	1	-0.0833	0.993	1e-06	1	1	1	1	1	1	1	0	1	2	1	1	1	1
K12835	ko03040	DDX42, SF3B125; ATP-dependent RNA helicase DDX42 [EC:3.6.4.13]	-0.132	0.653	0.00135	-0.0819	0.901	-0.0832	0.966	1	1	1	1	2	1	2	1	1	1	2	1	1	1	1
K12836	ko03040	U2AF1; splicing factor U2AF 35 kDa subunit	0.442	0.114	0.26	0.198	0.0626	0.232	0.0465	1e-06	3	1	1	1	1	2	2	3	1	2	1	2	4	3
K12837	ko03040	U2AF2; splicing factor U2AF 65 kDa subunit	-0.397	0.16	0.0285	-0.0524	0.564	-0.0494	0.545	1e-06	2	2	1	1	1	3	1	1	5	1	1	1	1	1
K12838	ko03040	PUF60; poly(U)-binding-splicing factor PUF60	-0.0258	0.93	3.59e-07	-0.0833	0.998	-0.0831	0.957	1e-06	1	1	1	1	1	3	1	1	1	1	3	1	1	1
K12839	ko03040	SMNDC1, SPF30; survival of motor neuron-related-splicing factor 30	-0.175	0.549	0.00353	-0.0795	0.84	-0.077	0.796	1e-06	1	1	1	2	1	1	1	1	1	1	1	1	1	1
K12840	ko03040	RBM17, SPF45; splicing factor 45	0.455	0.102	0.205	0.139	0.104	-0.0653	0.66	1	0	1	1	1	1	1	1	1	1	1	1	1	1	1
K12841	ko03040	CHERP; calcium homeostasis endoplasmic reticulum protein	-0.35	0.22	0.161	0.0912	0.155	-0.0633	0.643	1	1	2	1	1	1	1	1	1	1	1	1	1	1	1
K12842	ko03040	SR140; U2-associated protein SR140	0.0183	0.951	0.0108	-0.0716	0.723	-0.0796	0.842	1e-06	0	1	1	3	2	2	1	4	1	1	1	1	1	1
K12844	ko03040	PRPF31; U4/U6 small nuclear ribonucleoprotein PRP31	0.0675	0.819	0.0115	-0.0709	0.716	-0.0832	0.975	1	1	1	2	0	1	0	1	1	1	2	1	1	1	1
K12845	ko03040	SNU13, NHP2L; U4/U6 small nuclear ribonucleoprotein SNU13	-0.377	0.184	0.143	0.0711	0.183	0.0106	0.307	1	3	1	1	1	1	1	2	0	1	1	1	1	1	1
K12846	ko03040	SNRNP27; U4/U6.U5 tri-snRNP-associated protein 3	0.659	0.0104	0.308	0.25	0.0395	-0.059	0.609	1	0	1	0	0	1	0	1	1	1	1	1	1	1	1
K12847	ko03040	USP39, SAD1; U4/U6.U5 tri-snRNP-associated protein 2	0.105	0.721	0.0116	-0.0708	0.714	-0.0752	0.768	1e-06	0	0	2	3	1	1	1	0	1	2	1	1	1	1
K12848	ko03040	SNU23; U4/U6.U5 tri-snRNP component SNU23	-0.299	0.299	0.128	0.0549	0.21	0.0209	0.28	1	1	1	3	1	1	1	2	1	1	1	1	1	1	1
K12849	ko03040	PRPF38A; pre-mRNA-splicing factor 38A	0.35	0.22	0.161	0.0912	0.155	-0.0768	0.792	1	1	1	0	1	1	1	1	1	1	1	1	1	1	1
K12850	ko03040	PRPF38B; pre-mRNA-splicing factor 38B	-0.35	0.22	0.161	0.0912	0.155	-0.0768	0.792	1	1	1	2	1	1	1	1	1	1	1	1	1	1	1
K12852	ko03040	EFTUD2; 116 kDa U5 small nuclear ribonucleoprotein component	-0.155	0.598	0.063	-0.015	0.387	-0.00987	0.369	1e-06	1	2	1	1	1	1	1	1	1	2	1	1	1	1
K12854	ko03040	SNRNP200, BRR2; pre-mRNA-splicing helicase BRR2 [EC:3.6.4.13]	-0.155	0.598	0.063	-0.015	0.387	-0.00925	0.366	1e-06	1	2	1	1	1	1	1	1	1	1	2	1	1	1
K12855	ko03040	PRPF6, PRP6; pre-mRNA-processing factor 6	-0.14	0.633	0.00363	-0.0794	0.838	-0.0799	0.849	1e-06	1	1	1	1	1	1	1	0	1	1	1	1	1	1
K12856	ko03040	PRPF8, PRP8; pre-mRNA-processing factor 8	-0.387	0.172	0.115	0.0413	0.235	0.0539	0.212	1e-06	1	2	1	1	1	2	1	1	1	1	1	1	1	1
K12858	ko03040	DDX23, PRP28; ATP-dependent RNA helicase DDX23/PRP28 [EC:3.6.4.13]	-0.445	0.111	0.124	0.0509	0.217	0.0686	0.187	1e-06	1	3	1	3	2	1	1	1	1	1	1	1	1	1
K12859	ko03040	TXNL4A, DIB1; U5 snRNP protein, DIM1 family	-0.0399	0.892	0.0175	-0.0644	0.652	-0.0643	0.651	1e-06	1	1	2	1	1	2	1	1	2	1	1	2	1	1
K12860	ko03040	CDC5L, CDC5, CEF1; pre-mRNA-splicing factor CDC5/CEF1	0.223	0.443	0.0652	-0.0127	0.378	-0.083	0.952	1	0	1	1	1	2	1	1	1	1	2	1	1	1	1
K12864	ko03040	CTNNBL1; beta-catenin-like protein 1	0.191	0.513	0.00169	-0.0815	0.889	-0.0812	0.881	1e-06	1	1	2	1	1	1	1	1	3	1	2	3	1	1
K12865	ko03040	PQBP1, NPW38; polyglutamine-binding protein 1	0.0675	0.819	0.00181	-0.0814	0.885	-0.0807	0.867	1e-06	1	1	1	1	1	0	2	1	1	2	0	1	1	1
K12866	ko03040	WBP11, NPWBP; WW domain-binding protein 11	0.453	0.103	0.151	0.0801	0.17	0.0686	0.187	1e-06	1	1	0	1	1	1	1	1	1	1	1	2	1	1
K12867	ko03040	SYF1, XAB2; pre-mRNA-splicing factor SYF1	-0.467	0.0924	0.322	0.265	0.0343	-0.069	0.696	1	1	3	3	1	1	2	1	1	2	1	1	1	1	1
K12869	ko03040	CRN, CRNKL1, CLF1, SYF3; crooked neck	-0.356	0.212	0.0606	-0.0177	0.396	-0.0226	0.415	1e-06	1	1	2	2	1	1	2	0	1	1	1	1	1	1
K12870	ko03040	ISY1; pre-mRNA-splicing factor ISY1	-0.0659	0.823	0.000535	-0.0828	0.937	-0.0822	0.913	1e-06	1	1	2	2	1	1	1	1	1	1	1	1	2	1
K12871	ko03040	CCDC12; coiled-coil domain-containing protein 12	0.0716	0.808	0.00122	-0.082	0.906	-0.0825	0.923	1	0	1	2	1	1	1	1	1	1	1	1	1	1	1
K12872	ko03040	RBM22, SLT11; pre-mRNA-splicing factor RBM22/SLT11	-0.0258	0.93	3.59e-07	-0.0833	0.998	-0.0828	0.94	1e-06	1	1	1	1	1	2	1	1	2	1	1	1	1	1
K12873	ko03040	BUD31, G10; bud site selection protein 31	0.279	0.334	0.065	-0.0129	0.379	-0.0742	0.755	1	0	0	2	1	1	1	1	1	1	1	1	1	1	1
K12874	ko03040	AQR; intron-binding protein aquarius	0.14	0.633	0.00363	-0.0794	0.838	-0.0797	0.844	1e-06	1	1	1	1	1	1	1	1	1	1	2	1	1	1
K12875	ko03013,ko03015,ko03040	ACIN1, ACINUS; apoptotic chromatin condensation inducer in the nucleus	-0.0653	0.824	0.000116	-0.0832	0.971	-0.0824	0.92	1e-06	0	1	1	7	2	2	2	1	1	1	2	1	1	1
K12876	ko03013,ko03015,ko03040	RBM8A, Y14; RNA-binding protein 8A	0.258	0.374	0.00765	-0.075	0.766	-0.0814	0.887	1	1	1	1	0	1	0	1	1	1	1	1	1	1	1
K12877	ko03013,ko03015,ko03040	MAGOH; protein mago nashi	0.327	0.253	0.147	0.0762	0.176	0.166	0.0829	0.593	2	0	2	1	1	1	1	0	1	2	1	2	2	3
K12878	ko03013,ko03040	THOC1; THO complex subunit 1	-0.175	0.549	0.00353	-0.0795	0.84	-0.077	0.796	1e-06	1	1	1	2	1	1	1	1	1	1	1	1	1	1
K12879	ko03013,ko03040	THOC2; THO complex subunit 2	-0.175	0.549	0.00353	-0.0795	0.84	-0.077	0.796	1e-06	1	1	1	2	1	1	1	1	1	1	1	1	1	1
K12880	ko03013,ko03040	THOC3; THO complex subunit 3	-0.387	0.172	0.115	0.0413	0.235	0.0538	0.212	1e-06	1	2	1	2	1	1	1	1	1	1	1	1	1	1
K12881	ko03013,ko03015,ko03040	THOC4, ALY; THO complex subunit 4	-0.516	0.0592	0.349	0.295	0.0261	-0.0499	0.548	1	1	2	2	1	1	1	1	1	1	1	1	1	1	1
K12882	ko03013,ko03015,ko03040	NCBP1, CBP80; nuclear cap-binding protein subunit 1	-0.0258	0.93	3.59e-07	-0.0833	0.998	-0.083	0.95	1e-06	1	1	1	2	1	1	1	2	1	1	1	1	1	1
K12883	ko03013,ko03015,ko03040	NCBP2, CBP20; nuclear cap-binding protein subunit 2	0.165	0.573	0.0211	-0.0605	0.621	-0.056	0.587	1e-06	2	2	1	1	1	1	2	3	1	1	2	1	2	2
K12884	ko03040	HNRNPC; heterogeneous nuclear ribonucleoprotein C1/C2	0.927	1.93e-06	0.78	0.761	2.88e-05	0.829	3.75e-06	1	0	0	0	0	1	0	1	1	1	2	1	3	5	5
K12885	ko03040	RBMX, HNRNPG; heterogeneous nuclear ribonucleoprotein G	0.605	0.0219	0.523	0.483	0.00349	0.537	0.00173	0.565	0	4	0	3	1	1	2	2	1	1	1	4	10	16
K12886	ko03040	HNRNPK; heterogeneous nuclear ribonucleoprotein K	0.184	0.529	0.00622	-0.0766	0.789	-0.0797	0.844	1e-06	0	2	1	1	1	1	1	6	1	1	2	1	1	1
K12887	ko03040	HNRNPM; heterogeneous nuclear ribonucleoprotein M	0.541	0.0456	0.265	0.204	0.0596	-0.0708	0.714	1	0	1	0	1	1	1	1	2	1	1	1	1	1	1
K12888	ko03040	HNRNPU; heterogeneous nuclear ribonucleoprotein U	0.376	0.186	0.243	0.18	0.073	-0.0658	0.665	1	0	0	0	2	1	2	1	1	1	1	1	1	1	1
K12890	ko03040	SFRS1, ASF, SF2; splicing factor, arginine/serine-rich 1	-0.387	0.172	0.115	0.0413	0.235	0.0296	0.26	1e-06	1	1	2	2	1	1	1	1	1	1	1	1	1	1
K12891	ko03040	SFRS2; splicing factor, arginine/serine-rich 2	0.34	0.234	0.255	0.192	0.0658	0.212	0.0557	1e-06	1	1	2	1	1	1	1	1	1	1	1	1	2	4
K12892	ko03040	SFRS3; splicing factor, arginine/serine-rich 3	0.123	0.675	0.088	0.012	0.303	-0.082	0.907	1	0	0	1	2	2	2	1	2	1	1	1	1	1	1
K12893	ko03040	SFRS4_5_6; splicing factor, arginine/serine-rich 4/5/6	0.252	0.385	0.0783	0.00144	0.333	-0.0833	0.991	1	1	2	2	5	4	7	3	5	4	4	6	3	3	3
K12896	ko03040	SFRS7; splicing factor, arginine/serine-rich 7	-0.537	0.0479	0.252	0.189	0.0677	-0.0576	0.599	1	1	8	3	2	3	2	1	4	1	1	1	1	1	1
K12897	ko03040	TRA2; transformer-2 protein	0.277	0.337	0.0667	-0.0111	0.373	-0.0219	0.412	1e-06	2	1	1	3	2	3	2	1	5	3	2	3	2	2
K12900	ko03040	FUSIP1; FUS-interacting serine-arginine-rich protein 1	0.423	0.132	0.0649	-0.0131	0.38	-0.0831	0.961	1	0	2	0	0	1	0	1	1	1	1	2	1	1	1
K13025	ko03013,ko03015,ko03040	EIF4A3, FAL1; ATP-dependent RNA helicase [EC:3.6.4.13]	-0.0655	0.824	0.097	0.0217	0.278	0.0335	0.252	1e-06	2	1	1	2	1	1	1	1	1	1	1	1	1	4
K13114	ko03013,ko03015	PNN; pinin	0.223	0.443	0.0652	-0.0127	0.378	-0.0395	0.49	1e-06	0	1	1	2	1	1	1	1	1	1	2	1	1	1
K13126	ko03013,ko03015,ko03018	PABPC; polyadenylate-binding protein	0.604	0.0221	0.102	0.0271	0.266	0.313	0.022	0.98	1	13	1	4	3	4	4	5	5	4	4	5	8	9
K13129	ko03013	SMN; survival motor neuron protein	0.127	0.665	0.00607	-0.0768	0.791	-0.0806	0.865	1e-06	1	1	3	1	1	1	1	1	2	2	1	1	2	1
K13131	ko03013	DDX20, GEMIN3; ATP-dependent RNA helicase DDX20 [EC:3.6.4.13]	-0.0655	0.824	0.00115	-0.0821	0.908	-0.0831	0.957	1	1	2	0	1	1	1	1	1	1	1	0	1	1	1
K13132	ko03013	GEMIN4; gem associated protein 4	0.725	0.00332	0.621	0.589	0.000816	0.0376	0.243	1	0	0	0	1	1	1	1	1	1	1	1	1	1	1
K13133	ko03013	GEMIN5; gem associated protein 5	-0.157	0.591	0.00236	-0.0808	0.869	-0.0824	0.922	1	0	2	1	3	1	2	1	1	1	1	1	1	1	1
K13134	ko03013	GEMIN6, SIP2; gem associated protein 6	0.181	0.537	0.0348	-0.0457	0.523	-0.055	0.581	1e-06	1	1	0	1	2	1	1	1	3	1	1	1	1	1
K13135	ko03013	GEMIN7, SIP3; gem associated protein 7	0.455	0.102	0.205	0.139	0.104	-0.0653	0.66	1	0	1	1	1	1	1	1	1	1	1	1	1	1	1
K13136	ko03013	GEMIN8; gem associated protein 8	0.14	0.633	0.00363	-0.0794	0.838	-0.0799	0.849	1e-06	1	1	1	1	1	1	1	2	1	1	1	1	1	1
K13137	ko03013	STRAP, UNRIP; serine-threonine kinase receptor-associated protein	-0.122	0.679	0.00395	-0.0791	0.831	-0.0825	0.923	1	2	1	0	1	1	1	1	1	0	1	1	1	1	1
K13151	ko03013	SNUPN, RNUT1; snurportin-1	0.455	0.102	0.205	0.139	0.104	-0.0653	0.66	1	0	1	1	1	1	1	1	1	1	1	1	1	1	1
K13171	ko03013,ko03015	SRRM1, SRM160; serine/arginine repetitive matrix protein 1	-0.51	0.0623	0.318	0.261	0.0356	0.25	0.0394	1e-06	4	3	1	2	1	2	1	3	2	1	1	1	1	1
K13174	ko03013	THOC5; THO complex subunit 5	-0.128	0.662	0.0168	-0.0651	0.659	-0.0668	0.674	1e-06	1	1	2	1	1	1	1	1	3	1	1	1	1	1
K13175	ko03013	THOC6; THO complex subunit 6	0.175	0.549	0.00353	-0.0795	0.84	-0.0771	0.796	1e-06	1	1	1	1	1	0	1	1	1	1	1	1	1	1
K13176	ko03013	THOC7; THO complex subunit 7	-0.155	0.598	0.063	-0.015	0.387	-0.0258	0.428	1e-06	1	1	2	1	1	1	1	2	1	1	1	1	1	1
K13917	ko03015	RNGTT; mRNA-capping enzyme [EC:2.7.7.50 3.6.1.-]	0.119	0.685	0.0543	-0.0245	0.423	-0.0451	0.52	1e-06	1	1	0	1	1	2	1	1	1	1	1	1	1	1
K14283	ko03013	TACC3, maskin; transforming acidic coiled-coil-containing protein 3	0.448	0.108	0.247	0.184	0.0705	-0.026	0.429	1	0	1	0	1	1	1	2	1	1	1	1	1	1	1
K14284	ko03013,ko03015	NXF, TAP, MEX67; nuclear RNA export factor	0.551	0.0413	0.146	0.0746	0.178	0.0809	0.169	1e-06	1	1	4	1	1	1	1	1	10	1	1	4	5	5
K14285	ko03013,ko03015	NXT1_2, P15; NTF2-related export protein 1/2	0.626	0.0166	0.442	0.395	0.0095	0.39	0.0101	1e-06	1	0	0	1	1	1	3	0	1	2	1	3	2	3
K14289	ko03013	XPO5; exportin-5	0.0112	0.97	0.00547	-0.0774	0.802	-0.0788	0.826	1e-06	1	1	1	2	1	2	1	9	1	1	6	1	1	1
K14290	ko03013	XPO1, CRM1; exportin-1	-0.328	0.253	0.0089	-0.0737	0.748	-0.0704	0.711	0.671	1	1	1	4	2	2	1	1	1	1	1	1	1	1
K14291	ko03013	PHAX; phosphorylated adapter RNA export protein	0.0786	0.789	0.00149	-0.0817	0.896	-0.0833	0.986	1e-06	0	1	2	1	1	3	1	1	1	1	1	2	1	1
K14292	ko03013	TGS1; trimethylguanosine synthase [EC:2.1.1.-]	0.455	0.102	0.205	0.139	0.104	-0.0653	0.66	1	0	1	1	1	1	1	1	1	1	1	1	1	1	1
K14293	ko03013	KPNB1, IPO1; importin subunit beta-1	0.175	0.549	0.00353	-0.0795	0.84	-0.0771	0.796	1e-06	1	1	1	1	1	0	1	1	1	1	1	1	1	1
K14294	ko03013,ko03015	WIBG, PYM; partner of Y14 and mago	0.044	0.881	0.00215	-0.081	0.875	-0.0746	0.76	1e-06	0	1	1	1	1	1	0	1	1	1	1	1	0	1
K14295	ko03013	NUP50, NPAP60; nuclear pore complex protein Nup50	0.593	0.0255	0.395	0.345	0.016	-0.0327	0.458	1	0	0	1	1	1	1	1	1	1	1	1	1	1	1
K14296	ko03013	NUP153; nuclear pore complex protein Nup153	-0.452	0.104	0.162	0.0926	0.153	-0.0626	0.637	1	1	3	1	2	1	2	1	1	1	1	1	1	1	1
K14297	ko03013	NUP98, ADAR2, NUP116; nuclear pore complex protein Nup98-Nup96	-0.103	0.725	1.14e-05	-0.0833	0.991	-0.0833	0.994	1	0	1	2	2	1	2	1	2	1	1	1	1	1	1
K14298	ko03013	RAE1, GLE2; mRNA export factor	-0.376	0.185	0.182	0.113	0.129	0.0981	0.146	1e-06	2	2	1	2	1	1	1	2	1	1	2	1	1	1
K14299	ko03013	SEH1; nucleoporin SEH1	-0.0606	0.837	0.0857	0.00955	0.31	0.177	0.0753	1	1	3	1	1	1	1	1	1	1	1	1	2	1	1
K14300	ko03013	NUP133; nuclear pore complex protein Nup133	0.455	0.102	0.205	0.139	0.104	-0.0653	0.66	1	0	1	1	1	1	1	1	1	1	1	1	1	1	1
K14301	ko03013	NUP107, NUP84; nuclear pore complex protein Nup107	-0.35	0.22	0.161	0.0912	0.155	-0.0633	0.643	1	1	2	1	1	1	1	1	1	1	1	1	1	1	1
K14303	ko03013	NUP160, NUP120; nuclear pore complex protein Nup160	0.0889	0.762	0.00032	-0.083	0.952	-0.0831	0.957	1e-06	0	1	1	6	1	1	1	0	1	1	1	1	1	1
K14304	ko03013	NUP85; nuclear pore complex protein Nup85	0.206	0.479	0.00787	-0.0748	0.763	-0.0763	0.784	1e-06	1	1	1	1	1	1	1	2	2	1	1	1	1	1
K14305	ko03013	NUP43; nuclear pore complex protein Nup43	0.14	0.633	0.00363	-0.0794	0.838	-0.0797	0.844	1e-06	1	1	1	1	1	1	1	1	1	1	2	1	1	1
K14306	ko03013	NUP62, NSP1; nuclear pore complex protein Nup62	0.54	0.0462	0.164	0.0948	0.15	0.0686	0.187	1e-06	0	2	1	1	1	1	4	1	2	1	2	2	2	2
K14307	ko03013	NUPL1, NUP49; nucleoporin p58/p45	0.0796	0.787	0.00281	-0.0803	0.857	-0.0816	0.893	1e-06	1	1	1	1	1	2	1	2	1	1	3	1	1	1
K14308	ko03013	NUP54, NUP57; nuclear pore complex protein Nup54	-0.387	0.172	0.115	0.0413	0.235	0.0297	0.26	1e-06	1	1	2	1	1	2	1	1	1	1	1	1	1	1
K14309	ko03013	NUP93, NIC96; nuclear pore complex protein Nup93	0.455	0.102	0.205	0.139	0.104	-0.0653	0.66	1	0	1	1	1	1	1	1	1	1	1	1	1	1	1
K14310	ko03013	NUP205, NUP192; nuclear pore complex protein Nup205	-0.11	0.709	0.0472	-0.0322	0.456	-0.0717	0.724	1	0	5	1	2	1	2	1	1	1	1	4	1	1	1
K14311	ko03013	NUP188; nuclear pore complex protein Nup188	-0.35	0.22	0.161	0.0912	0.155	-0.0633	0.643	1	1	2	1	1	1	1	1	1	1	1	1	1	1	1
K14312	ko03013	NUP155, NUP170, NUP157; nuclear pore complex protein Nup155	-0.211	0.47	0.0661	-0.0117	0.375	0.00251	0.33	1e-06	0	2	3	1	1	3	1	1	2	1	1	1	1	1
K14313	ko03013	NUP35, NUP53; nuclear pore complex protein Nup53	0.334	0.243	0.099	0.0239	0.273	0.00934	0.31	1e-06	1	1	0	1	1	1	1	1	1	2	1	1	1	1
K14314	ko03013	NUP210, GP210; nuclear pore complex protein Nup210	0.402	0.154	0.224	0.16	0.087	0.1	0.144	1e-06	0	2	1	2	2	4	2	2	1	2	2	2	2	3
K14315	ko03013	NDC1, TMEM48; nucleoporin NDC1	0.406	0.15	0.122	0.049	0.221	0.0227	0.276	1e-06	0	1	1	1	1	1	1	2	1	1	1	1	1	1
K14316	ko03013	POM121, NUP121; nuclear pore complex protein Nup121	0.914	4.96e-06	0.875	0.864	9.22e-07	0.888	2.87e-07	1	0	0	0	1	1	1	1	2	1	1	1	2	4	4
K14317	ko03013	NUP214, CAN; nuclear pore complex protein Nup214	-0.429	0.126	0.0642	-0.0137	0.382	-0.0806	0.864	1	1	1	2	3	1	2	1	1	1	1	1	1	1	1
K14318	ko03013	NUP88; nuclear pore complex protein Nup88	-0.175	0.549	0.00353	-0.0795	0.84	-0.077	0.796	1e-06	1	1	1	3	1	1	1	1	1	1	1	1	1	1
K14319	ko03013	RANGAP1; Ran GTPase-activating protein 1	-0.387	0.172	0.115	0.0413	0.235	0.0297	0.26	1e-06	1	1	2	1	1	2	1	1	1	1	1	1	1	1
K14320	ko03013	AAAS; aladin	0.155	0.598	0.000505	-0.0828	0.939	-0.0814	0.886	1e-06	1	1	1	0	1	1	0	1	1	1	1	1	1	1
K14321	ko03013	NUPL2, NUP42, CG1; nucleoporin-like protein 2	0.455	0.102	0.205	0.139	0.104	-0.0653	0.66	1	0	1	1	1	1	1	1	1	1	1	1	1	1	1
K14322	ko03013	PAIP1; polyadenylate-binding protein-interacting protein 1	-0.455	0.102	0.205	0.139	0.104	-0.0653	0.66	1	2	1	1	1	1	1	1	1	1	1	1	1	1	1
K14323	ko03013,ko03015	CASC3, MLN51; protein CASC3	-0.14	0.633	0.00363	-0.0794	0.838	-0.0797	0.844	1e-06	1	1	1	1	1	1	1	1	1	1	0	1	1	1
K14324	ko03013,ko03015	SAP18; histone deacetylase complex subunit SAP18	-0.516	0.0592	0.349	0.295	0.0261	-0.0499	0.548	1	1	2	2	1	1	1	1	1	1	1	1	1	1	1
K14325	ko03013,ko03015	RNPS1; RNA-binding protein with serine-rich domain 1	0.122	0.679	0.00395	-0.0791	0.831	-0.0822	0.911	1	0	1	2	1	1	1	1	1	1	2	1	1	1	1
K14326	ko03013,ko03015	UPF1, RENT1; regulator of nonsense transcripts 1 [EC:3.6.4.-]	-0.593	0.0255	0.395	0.345	0.016	-0.0412	0.499	1	2	1	2	1	1	1	1	1	1	1	1	1	1	1
K14327	ko03013,ko03015	UPF2, RENT2; regulator of nonsense transcripts 2	-0.615	0.0191	0.329	0.273	0.0321	0.217	0.0532	1e-06	2	1	2	2	1	1	1	1	1	1	1	1	1	1
K14328	ko03013,ko03015	UPF3, RENT3; regulator of nonsense transcripts 3	0.73	0.00303	0.558	0.521	0.00214	0.00888	0.311	1	0	1	1	2	2	2	2	2	2	2	2	2	2	2
K14376	ko03015	PAP; poly(A) polymerase [EC:2.7.7.19]	0.66	0.0103	0.637	0.607	0.000622	0.549	0.00147	1e-06	1	1	1	3	3	2	2	2	2	2	2	3	3	3
K14396	ko03015	PABPN1, PABP2; polyadenylate-binding protein 2	0.478	0.0838	0.231	0.167	0.0822	0.17	0.0796	1e-06	2	1	1	1	2	0	2	1	2	1	2	2	3	2
K14397	ko03015	NUDT21, CPSF5, CFIM25; cleavage and polyadenylation specificity factor subunit 5	-0.242	0.405	0.05	-0.0291	0.442	-0.0413	0.5	1e-06	2	2	1	1	1	1	1	1	1	1	1	1	1	2
K14398	ko03015	CPSF6_7; cleavage and polyadenylation specificity factor subunit 6/7	0.0405	0.891	0.0122	-0.0701	0.707	-0.0833	0.981	1	1	2	2	3	2	4	2	2	2	2	2	2	2	2
K14399	ko03015	CLP1, HERB; polyribonucleotide 5'-hydroxyl-kinase [EC:2.7.1.78]	-0.64	0.0137	0.257	0.196	0.064	0.067	0.19	1	2	1	2	2	1	2	2	1	1	1	1	1	1	1
K14400	ko03015	PCF11; pre-mRNA cleavage complex 2 protein Pcf11	0.232	0.425	0.0834	0.00704	0.317	-0.0197	0.404	1e-06	0	1	1	1	1	1	1	1	1	1	0	1	1	1
K14401	ko03015	CPSF1, CFT1; cleavage and polyadenylation specificity factor subunit 1	-0.525	0.0539	0.375	0.323	0.0199	0.347	0.0157	1e-06	1	2	1	1	1	1	1	1	1	1	1	1	1	0
K14402	ko03015	CPSF2, CFT2; cleavage and polyadenylation specificity factor subunit 2	-0.0608	0.836	2.1e-05	-0.0833	0.988	-0.0815	0.89	0.719	0	2	1	2	1	1	1	1	1	1	1	1	1	1
K14403	ko03015	CPSF3, YSH1; cleavage and polyadenylation specificity factor subunit 3 [EC:3.1.27.-]	-0.0606	0.837	0.0857	0.00955	0.31	0.177	0.0753	1	1	3	1	1	1	1	1	1	1	1	1	2	1	1
K14404	ko03015	CPSF4, YTH1; cleavage and polyadenylation specificity factor subunit 4	0.38	0.181	0.158	0.0876	0.16	-0.0583	0.604	0.603	1	1	2	3	2	2	2	3	2	3	2	2	2	2
K14405	ko03015	FIP1L1, FIP1; pre-mRNA 3'-end-processing factor FIP1	-0.0641	0.828	0.000261	-0.0831	0.956	-0.0726	0.734	0.632	1	1	1	2	2	4	1	3	2	2	1	1	1	1
K14406	ko03015	CSTF1; cleavage stimulation factor subunit 1	-0.175	0.549	0.00353	-0.0795	0.84	-0.077	0.796	1e-06	1	1	1	2	1	1	1	1	1	1	1	1	1	1
K14407	ko03015	CSTF2, RNA15; cleavage stimulation factor subunit 2	0.524	0.0543	0.168	0.0988	0.145	0.108	0.135	1e-06	1	1	2	1	1	1	1	1	2	1	1	3	2	2
K14409	ko03015	SMG7, EST1C; protein SMG7	0.0716	0.808	0.00122	-0.082	0.906	-0.0825	0.923	1	0	1	2	1	1	1	1	1	1	1	1	1	1	1
K14411	ko03015	MSI; RNA-binding protein Musashi	-0.242	0.405	0.0632	-0.0148	0.386	-0.00473	0.352	1e-06	3	4	3	4	3	3	3	3	3	3	4	3	3	3
K14416	ko03015	HBS1; elongation factor 1 alpha-like protein	-0.334	0.243	0.099	0.0239	0.273	0.0109	0.306	1e-06	1	1	2	1	1	1	1	0	1	1	1	1	1	1
K14442	ko03018	DHX36, RHAU; ATP-dependent RNA helicase DHX36 [EC:3.6.4.13]	-0.204	0.483	0.00291	-0.0802	0.855	-0.0807	0.868	1e-06	1	1	2	2	1	1	1	1	1	1	5	1	1	1
K14443	ko03018	TOB; protein Tob/BTG	0.308	0.284	0.259	0.197	0.0633	-0.0698	0.704	1	3	3	3	8	8	7	6	7	9	9	6	6	6	6
K14523	ko03013	RPP38; ribonucleases P/MRP protein subunit RPP38 [EC:3.1.26.5]	0.541	0.0456	0.147	0.0759	0.176	0.0427	0.233	1e-06	0	1	0	1	1	1	1	1	1	1	3	1	1	1
K14525	ko03013	RPP25; ribonucleases P/MRP protein subunit RPP25 [EC:3.1.26.5]	0.64	0.0137	0.455	0.409	0.00816	0.361	0.0137	1e-06	1	1	1	2	1	2	2	1	2	2	2	2	2	2
K14527	ko03013	RPP20, POP7; ribonuclease P/MRP protein subunit RPP20 [EC:3.1.26.5]	0.418	0.137	0.248	0.186	0.0698	0.129	0.112	1e-06	0	1	0	1	1	1	1	1	1	1	0	1	1	1
K14529	ko03013	RPP14; ribonuclease P protein subunit RPP14 [EC:3.1.26.5]	0.666	0.00929	0.387	0.336	0.0175	0.303	0.0242	1e-06	0	0	0	1	0	1	1	0	1	1	1	2	1	1
K14530	ko03013	RPP40; ribonucleases P/MRP protein subunit RPP40 [EC:3.1.26.5]	0.334	0.243	0.099	0.0239	0.273	0.0096	0.31	1e-06	1	1	0	1	1	1	1	1	1	1	2	1	1	1
K14962	ko03015	WDR82, SWD2, CPS35; COMPASS component SWD2	-0.35	0.22	0.161	0.0912	0.155	-0.0768	0.792	1	1	1	2	1	1	1	1	1	1	1	1	1	1	1
K15516	ko03013	FMR; fragile X mental retardation protein	0.396	0.162	0.176	0.107	0.135	-0.0755	0.773	1	1	2	1	4	3	4	3	3	7	4	3	3	3	3
K15542	ko03015	PFS2; polyadenylation factor subunit 2	0.315	0.272	0.0284	-0.0526	0.565	-0.0542	0.576	1e-06	1	1	1	1	1	1	1	1	1	1	1	2	1	1
K15544	ko03015	SSU72; RNA polymerase II subunit A C-terminal domain phosphatase SSU72 [EC:3.1.3.16]	0.729	0.00312	0.406	0.357	0.0142	0.353	0.0147	1e-06	0	1	1	1	1	1	1	1	1	1	1	1	7	2
K16855	ko03018	NUDT16; U8 snoRNA-decapping enzyme [EC:3.6.1.62 3.6.1.64]	-0.215	0.461	0.00665	-0.0761	0.782	-0.0748	0.763	1e-06	1	1	1	1	2	1	1	1	1	1	0	1	1	1
K18644	ko03013	EIF4EBP2; eukaryotic translation initiation factor 4E binding protein 2	0.0844	0.774	0.0271	-0.0539	0.574	-0.0565	0.591	1e-06	1	0	1	1	1	2	1	0	2	1	1	1	1	1
K18645	ko03013	EIF4EBP3; eukaryotic translation initiation factor 4E binding protein 3	0.456	0.102	0.32	0.263	0.0352	0.231	0.0468	1e-06	0	0	0	1	1	0	1	1	0	1	1	0	1	1
K18681	ko03018	DIS3L; DIS3-like exonuclease 1 [EC:3.1.13.-]	0.287	0.32	0.0611	-0.0172	0.394	-0.0814	0.887	1	0	2	0	1	1	1	1	1	1	2	1	1	1	1
K19604	ko03040	RP9, PAP-1; retinitis pigmentosa 9 protein	0.607	0.0212	0.43	0.382	0.0109	0.392	0.00988	1e-06	1	0	0	1	1	1	1	1	2	1	1	1	1	2
K21123	ko03040	SFRS9; splicing factor, arginine/serine-rich 9	0.758	0.00169	0.393	0.343	0.0163	-0.0546	0.578	1	0	0	0	0	1	0	1	2	1	1	1	1	1	1

## Sheet: Table S8-3
Table S8-3: Correlation between evolutionary distance and organism complexity for KEGG orthologs in four pathways.
Kid	ko	Ktitle	rho.rho	pv	LmRsquare	LmAdjRsquare	LmPv
K00565	ko03015	RNMT; mRNA (guanine-N7-)-methyltransferase [EC:2.1.1.56]	0.501431	4.12924e-07	0.251483	0.243073	4.11652e-07
K00784	ko03013	rnz; ribonuclease Z [EC:3.1.26.11]	0.379296	0.000227101	0.222157	0.213318	2.74693e-06
K00850	ko03018	pfkA, PFK; 6-phosphofructokinase 1 [EC:2.7.1.11]	0.352464	0.00108328	0.189044	0.179032	4.00248e-05
K00962	ko03018	pnp, PNPT1; polyribonucleotide nucleotidyltransferase [EC:2.7.7.8]	0.403403	8.06608e-05	0.21327	0.20433	4.61355e-06
K00974	ko03013	cca; tRNA nucleotidyltransferase (CCA-adding enzyme) [EC:2.7.7.72 3.1.3.- 3.1.4.-]	0.427975	2.3198e-05	0.163851	0.154456	6.89838e-05
K01148	ko03018	PARN, PNLDC1; poly(A)-specific ribonuclease [EC:3.1.13.4]	0.348142	0.00220803	0.132465	0.120581	0.00132795
K01164	ko03013	POP1; ribonuclease P/MRP protein subunit POP1 [EC:3.1.26.5]	0.486571	1.00755e-06	0.190617	0.181523	1.51514e-05
K01689	ko03018	ENO, eno; enolase [EC:4.2.1.11]	0.0956958	0.375128	0.0247219	0.0133815	0.143469
K02516	ko03013	PRMT5, HSL7; type II protein arginine methyltransferase [EC:2.1.1.320]	0.351866	0.000671713	0.137457	0.127655	0.000321681
K03113	ko03013	EIF1, SUI1; translation initiation factor 1	0.23358	0.0590859	0.130968	0.117389	0.00282852
K03231	ko03013	EEF1A; elongation factor 1-alpha	0.321907	0.00300075	0.132251	0.121538	0.000726496
K03236	ko03013	EIF1A; translation initiation factor 1A	0.370686	0.00533728	0.237112	0.222718	0.00016328
K03237	ko03013	EIF2S1; translation initiation factor 2 subunit 1	0.448299	9.3793e-06	0.239838	0.2312	9.64284e-07
K03238	ko03013	EIF2S2; translation initiation factor 2 subunit 2	0.38785	0.000145559	0.173026	0.163734	4.12021e-05
K03239	ko03013	EIF2B1; translation initiation factor eIF-2B subunit alpha	0.282561	0.0215197	0.147714	0.134397	0.00144241
K03240	ko03013	EIF2B5; translation initiation factor eIF-2B subunit epsilon	0.438526	1.37522e-05	0.190862	0.181771	1.49394e-05
K03241	ko03013	EIF2B3; translation initiation factor eIF-2B subunit gamma	0.354852	0.00143364	0.169252	0.158322	0.00018265
K03242	ko03013	EIF2S3; translation initiation factor 2 subunit 3	0.266296	0.010728	0.0933627	0.0831757	0.00322663
K03243	ko03013	EIF5B; translation initiation factor 5B	0.384434	0.000510911	0.189292	0.178625	6.87242e-05
K03245	ko03013	EIF3J; translation initiation factor 3 subunit J	0.410395	0.000190109	0.163605	0.1526	0.000239837
K03246	ko03013	EIF3I; translation initiation factor 3 subunit I	0.391348	0.00039574	0.145577	0.134334	0.000567521
K03247	ko03013	EIF3H; translation initiation factor 3 subunit H	0.431228	8.09619e-05	0.215963	0.205647	1.81709e-05
K03248	ko03013	EIF3G; translation initiation factor 3 subunit G	0.261418	0.020785	0.12119	0.109627	0.00178885
K03249	ko03013	EIF3F; translation initiation factor 3 subunit F	0.367532	0.0010082	0.187424	0.17659	8.40782e-05
K03250	ko03013	EIF3E, INT6; translation initiation factor 3 subunit E	0.298713	0.00402588	0.202068	0.193103	7.82668e-06
K03251	ko03013	EIF3D; translation initiation factor 3 subunit D	0.365089	0.000373359	0.167737	0.158386	5.54831e-05
K03252	ko03013	EIF3C; translation initiation factor 3 subunit C	0.497179	2.34068e-06	0.221285	0.211427	9.36574e-06
K03253	ko03013	EIF3B; translation initiation factor 3 subunit B	0.410481	5.31727e-05	0.266512	0.25827	1.62512e-07
K03254	ko03013	EIF3A; translation initiation factor 3 subunit A	0.0916871	0.464057	0.0372839	0.0222415	0.120337
K03257	ko03013	EIF4A; translation initiation factor 4A	0.3507	0.000654064	0.163935	0.154541	6.86597e-05
K03258	ko03013	EIF4B; translation initiation factor 4B	0.263546	0.0197335	0.108859	0.0971336	0.00317804
K03259	ko03013	EIF4E; translation initiation factor 4E	0.368291	0.000328379	0.174121	0.164842	3.87327e-05
K03260	ko03013	EIF4G; translation initiation factor 4G	0.319917	0.00301178	0.164356	0.154165	0.000130458
K03262	ko03013	EIF5; translation initiation factor 5	0.423548	2.87409e-05	0.201357	0.192383	8.15634e-06
K03265	ko03015	ETF1, ERF1; peptide chain release factor subunit 1	0.352526	0.00154851	0.16939	0.158461	0.000181441
K03267	ko03015	ERF3, GSPT; peptide chain release factor subunit 3	0.270261	0.00998894	0.112495	0.10241	0.00123105
K03283	ko03040	HSPA1s; heat shock 70kDa protein 1/2/6/8	0.207904	0.0696176	0.0711301	0.0587452	0.0190442
K03345	ko03013	SENP2, AXAM2; sentrin-specific protease 2 (axin associating molecule) [EC:3.4.22.68]	0.204671	0.296137	0.0244861	-0.0130337	0.426508
K03456	ko03015	PPP2R1; serine/threonine-protein phosphatase 2A regulatory subunit A	0.517187	1.79663e-07	0.277734	0.269526	9.49647e-08
K03514	ko03018	PAPD5_7, TRF4; non-canonical poly(A) RNA polymerase PAPD5/7 [EC:2.7.7.19]	0.246489	0.019182	0.0926358	0.0823248	0.00353875
K03537	ko03013	POP5; ribonuclease P/MRP protein subunit POP5 [EC:3.1.26.5]	0.347917	0.00420319	0.145583	0.132233	0.00157208
K03538	ko03013	POP4, RPP29; ribonuclease P protein subunit POP4 [EC:3.1.26.5]	0.191834	0.160595	0.0304415	0.012148	0.202657
K03539	ko03013	RPP1, RPP30; ribonuclease P/MRP protein subunit RPP1 [EC:3.1.26.5]	0.450512	7.4314e-06	0.239892	0.231352	8.33584e-07
K03540	ko03013	RPR2, RPP21; ribonuclease P protein subunit RPR2 [EC:3.1.26.5]	0.594378	1.71452e-06	0.244	0.229736	0.000126792
K03678	ko03018	RRP45, EXOSC9; exosome complex component RRP45	0.36644	0.000353732	0.127333	0.117528	0.000516602
K03679	ko03018	RRP4, EXOSC2; exosome complex component RRP4	0.510934	2.28209e-07	0.226877	0.21819	1.82054e-06
K03680	ko03013	EIF2B4; translation initiation factor eIF-2B subunit delta	0.31374	0.00515569	0.0994052	0.0875553	0.00492856
K03681	ko03018	RRP40, EXOSC3; exosome complex component RRP40	0.466522	3.14724e-06	0.214221	0.205392	3.84963e-06
K03754	ko03013	EIF2B2; translation initiation factor eIF-2B subunit beta	0.374974	0.000250111	0.158955	0.149505	9.06664e-05
K04043	ko03018	dnaK, HSPA9; molecular chaperone DnaK	0.147986	0.161544	0.0201972	0.00918821	0.179013
K04077	ko03018	groEL, HSPD1; chaperonin GroEL	0.222158	0.0353355	0.0771344	0.0666473	0.00804174
K04354	ko03015	PPP2R2; serine/threonine-protein phosphatase 2A regulatory subunit B	0.388677	0.000140475	0.143608	0.133986	0.000212055
K04382	ko03015	PPP2C; serine/threonine-protein phosphatase 2A catalytic subunit [EC:3.1.3.16]	0.373243	0.000268529	0.151221	0.141684	0.000139306
K05019	ko03013	CLNS1A; chloride channel, nucleotide-sensitive, 1A	0.245078	0.0473297	0.0915906	0.0773967	0.0135152
K05749	ko03013	CYFIP; cytoplasmic FMR1 interacting protein	0.324777	0.00309443	0.250979	0.241498	1.90405e-06
K06063	ko03040	SNW1, SKIIP, SKIP; SNW domain-containing protein 1	0.683999	7.83534e-14	0.494253	0.48857	7.93121e-15
K06100	ko03015	SYMPK; symplekin	0.366786	0.00103426	0.184283	0.173407	9.78982e-05
K06269	ko03015	PPP1C; serine/threonine-protein phosphatase PP1 catalytic subunit [EC:3.1.3.16]	0.366086	0.000358779	0.220087	0.211324	2.7242e-06
K06965	ko03015	PELO, DOM34, pelA; protein pelota	0.245491	0.0469462	0.0706118	0.0560901	0.0310464
K07205	ko03013	EIF4EBP1; eukaryotic translation initiation factor 4E binding protein 1	0.0150968	0.948214	0.0326248	-0.0182897	0.433326
K07562	ko03013	NMD3; nonsense-mediated mRNA decay protein 3	0.492613	7.04632e-07	0.223574	0.21485	2.21575e-06
K07573	ko03018	CSL4, EXOSC1; exosome complex component CSL4	0.429034	2.20291e-05	0.218091	0.209306	3.06506e-06
K07936	ko03013	RAN; GTP-binding nuclear protein Ran	0.196116	0.0852802	0.0465105	0.0339646	0.0579186
K08873	ko03015	SMG1; serine/threonine-protein kinase SMG1 [EC:2.7.11.1]	0.535968	1.73909e-06	0.335782	0.326014	1.47265e-07
K09291	ko03013	TPR, MLP1, MLP2; nucleoprotein TPR	0.334077	0.00298402	0.104669	0.0927309	0.00410331
K09564	ko03040	PPIE; peptidyl-prolyl isomerase E (cyclophilin E) [EC:5.2.1.8]	0.384189	0.000170164	0.159284	0.149838	8.90188e-05
K09567	ko03040	PPIH, CYPH; peptidyl-prolyl isomerase H (cyclophilin H) [EC:5.2.1.8]	0.172748	0.101533	0.0605239	0.049968	0.0187406
K10577	ko03013	UBE2I, UBC9; ubiquitin-conjugating enzyme E2 I	0.580654	1.60648e-09	0.314558	0.306856	7.37946e-09
K10599	ko03040	PRPF19, PRP19; pre-mRNA-processing factor 19 [EC:2.3.2.27]	0.385269	0.000177023	0.121828	0.111849	0.000747108
K10643	ko03018	CNOT4, NOT4, MOT2; CCR4-NOT transcription complex subunit 4 [EC:2.3.2.27]	0.377015	0.000229884	0.209492	0.20061	5.07911e-06
K11086	ko03040	SNRPB, SMB; small nuclear ribonucleoprotein B and B'	0.452026	6.86411e-06	0.203256	0.194304	7.30527e-06
K11087	ko03040	SNRPD1, SMD1; small nuclear ribonucleoprotein D1	0.291049	0.00973235	0.133769	0.122371	0.000991623
K11088	ko03040	SNRPD3, SMD3; small nuclear ribonucleoprotein D3	0.490782	2.8687e-05	0.339657	0.329339	2.83322e-07
K11091	ko03040	SNRPA; U1 small nuclear ribonucleoprotein A	0.0862404	0.491126	0.0634686	0.0488353	0.0412883
K11092	ko03040	SNRPA1; U2 small nuclear ribonucleoprotein A'	0.376608	0.000233791	0.124408	0.11457	0.000605631
K11093	ko03040	SNRP70; U1 small nuclear ribonucleoprotein 70kDa	0.177579	0.119849	0.0458049	0.0332497	0.0599
K11094	ko03040	SNRPB2; U2 small nuclear ribonucleoprotein B''	0.359171	0.00124059	0.189087	0.178417	6.94227e-05
K11095	ko03040	SNRPC; U1 small nuclear ribonucleoprotein C	0.345844	0.00445089	0.158882	0.145739	0.000916761
K11096	ko03040	SNRPD2, SMD2; small nuclear ribonucleoprotein D2	0.286774	0.0195686	0.145828	0.132482	0.00155657
K11097	ko03040	SNRPE, SME; small nuclear ribonucleoprotein E	0.497567	2.13309e-05	0.282968	0.271764	4.29702e-06
K11098	ko03040	SNRPF, SMF; small nuclear ribonucleoprotein F	0.47149	2.38929e-06	0.251935	0.243529	4.00409e-07
K11099	ko03040	SNRPG, SMG; small nuclear ribonucleoprotein G	0.436802	0.000245593	0.204516	0.192087	0.000137819
K11124	ko03015	SMG6, EST1A; protein SMG6 [EC:3.1.-.-]	0.38278	0.000299733	0.191961	0.182225	2.74508e-05
K11125	ko03015	SMG5, EST1B; protein SMG5	0.353008	0.000691	0.154387	0.144668	0.000139644
K11583	ko03015	PPP2R3; serine/threonine-protein phosphatase 2A regulatory subunit B''	0.526929	1.33562e-07	0.282037	0.273688	1.02068e-07
K11584	ko03015	PPP2R5; serine/threonine-protein phosphatase 2A regulatory subunit B'	0.0232523	0.832708	0.000395948	-0.0116475	0.856559
K11600	ko03018	RRP41, EXOSC4, SKI6; exosome complex component RRP41	0.432831	1.82762e-05	0.162894	0.153488	7.27774e-05
K11984	ko03040	SART1, HAF, SNU66; U4/U6.U5 tri-snRNP-associated protein 1	0.422289	3.05305e-05	0.219573	0.210804	2.80831e-06
K12160	ko03013	SUMO, SMT3; small ubiquitin-related modifier	0.443801	4.70539e-05	0.236827	0.226785	6.25382e-06
K12172	ko03013	RANBP2, NUP358; E3 SUMO-protein ligase RanBP2 [EC:2.3.2.-]	0.381643	0.000206041	0.177569	0.168223	3.53266e-05
K12571	ko03018	PAN2; PAB-dependent poly(A)-specific ribonuclease subunit 2 [EC:3.1.13.4]	0.524313	9.87188e-07	0.273243	0.263552	1.07865e-06
K12572	ko03018	PAN3; PAB-dependent poly(A)-specific ribonuclease subunit 3	0.419038	3.56426e-05	0.213089	0.204247	4.11431e-06
K12580	ko03018	CNOT3, NOT3; CCR4-NOT transcription complex subunit 3	0.444472	0.000184929	0.111213	0.0973252	0.00621364
K12581	ko03018	CNOT7_8, CAF1, POP2; CCR4-NOT transcription complex subunit 7/8	0.390707	0.000128694	0.208187	0.19929	5.48162e-06
K12584	ko03018	DCPS, DCS; m7GpppX diphosphatase [EC:3.6.1.59]	0.469028	1.48199e-05	0.191776	0.181141	6.08069e-05
K12585	ko03018	DIS3, RRP44; exosome complex exonuclease DIS3/RRP44 [EC:3.1.13.-]	0.445214	9.78283e-06	0.229134	0.220473	1.59117e-06
K12586	ko03018	RRP43, EXOSC8, OIP2; exosome complex component RRP43	0.473023	1.22375e-05	0.247045	0.237138	3.67567e-06
K12587	ko03018	MTR3, EXOSC6; exosome complex component MTR3	0.468485	1.52077e-05	0.102154	0.09034	0.00433883
K12589	ko03018	RRP42, EXOSC7; exosome complex component RRP42	0.395063	0.000106427	0.159519	0.150075	8.78627e-05
K12590	ko03018	RRP46, EXOSC5; exosome complex component RRP46	0.302226	0.0071603	0.0900979	0.0781255	0.00758426
K12591	ko03018	RRP6, EXOSC10; exosome complex exonuclease RRP6 [EC:3.1.13.-]	0.262158	0.0204141	0.0646382	0.0523308	0.0246921
K12592	ko03018	C1D, LRP1; exosome complex protein LRP1	0.443069	1.09207e-05	0.237345	0.228776	9.72176e-07
K12593	ko03018	MPHOSPH6, MPP6; M-phase phosphoprotein 6, animal type	0.326121	0.0075337	0.1274	0.113766	0.00326219
K12597	ko03018	AIR1_2; protein AIR1/2	0.493329	4.45234e-06	0.145041	0.133792	0.000582124
K12598	ko03018	MTR4, SKIV2L2; ATP-dependent RNA helicase DOB1 [EC:3.6.4.13]	0.375136	0.000248444	0.174408	0.165132	3.81103e-05
K12599	ko03018	SKI2, SKIV2L; antiviral helicase SKI2 [EC:3.6.4.-]	0.526769	8.15497e-08	0.199105	0.190106	9.29234e-06
K12600	ko03018	SKI3, TTC37; superkiller protein 3	0.366679	0.000960139	0.14581	0.13457	0.000561279
K12602	ko03018	WDR61, REC14, SKI8; WD repeat-containing protein 61	0.458366	4.90188e-06	0.243855	0.235359	6.55639e-07
K12603	ko03018	CNOT6, CCR4; CCR4-NOT transcription complex subunit 6 [EC:3.1.13.4]	0.316692	0.00235725	0.204032	0.194986	7.86822e-06
K12604	ko03018	CNOT1, NOT1; CCR4-NOT transcription complex subunit 1	0.33722	0.0027081	0.17292	0.161892	0.000169161
K12605	ko03018	CNOT2, NOT2; CCR4-NOT transcription complex subunit 2	0.308373	0.00294081	0.217291	0.208497	3.21311e-06
K12606	ko03018	RCD1, CNOT9, CAF40; CCR4-NOT transcription complex subunit 9	0.330084	0.00316383	0.179656	0.168862	0.000110203
K12607	ko03018	CNOT10; CCR4-NOT transcription complex subunit 10	0.416662	3.98736e-05	0.256872	0.248522	2.95553e-07
K12610	ko03018	DCP1A; mRNA-decapping enzyme 1A [EC:3.-.-.-]	0.35841	0.0072121	0.114847	0.098146	0.0113759
K12611	ko03018	DCP1B; mRNA-decapping enzyme 1B [EC:3.-.-.-]	0.448708	3.78491e-05	0.208168	0.19775	2.69049e-05
K12613	ko03018	DCP2; mRNA-decapping enzyme subunit 2 [EC:3.6.1.62]	0.434996	6.89637e-05	0.251836	0.241992	2.85887e-06
K12614	ko03018	DDX6, RCK, DHH1; ATP-dependent RNA helicase DDX6/DHH1 [EC:3.6.4.13]	0.441928	1.29708e-05	0.15594	0.146348	0.000117311
K12615	ko03018	EDC3; enhancer of mRNA-decapping protein 3	0.207215	0.0687069	0.0866606	0.0746429	0.00889199
K12616	ko03018	EDC4; enhancer of mRNA-decapping protein 4	0.272351	0.0442605	0.0221412	0.00369099	0.278264
K12617	ko03018	PATL1, PAT1; DNA topoisomerase 2-associated protein PAT1	0.461206	4.20652e-06	0.247218	0.238759	5.34289e-07
K12618	ko03018	XRN1, SEP1, KEM1; 5'-3' exoribonuclease 1 [EC:3.1.13.-]	0.421836	3.11993e-05	0.197204	0.188184	1.03715e-05
K12619	ko03018	XRN2, RAT1; 5'-3' exoribonuclease 2 [EC:3.1.13.-]	0.338142	0.00246262	0.0493672	0.0368589	0.0505668
K12620	ko03018	LSM1; U6 snRNA-associated Sm-like protein LSm1	0.411297	0.000183419	0.191203	0.180561	6.25478e-05
K12621	ko03018,ko03040	LSM2; U6 snRNA-associated Sm-like protein LSm2	0.58408	1.98321e-08	0.238183	0.228159	5.82989e-06
K12622	ko03018,ko03040	LSM3; U6 snRNA-associated Sm-like protein LSm3	0.298043	0.00804264	0.112418	0.10074	0.00269312
K12623	ko03018,ko03040	LSM4; U6 snRNA-associated Sm-like protein LSm4	0.262755	0.0344637	0.0744765	0.0597856	0.027845
K12624	ko03018,ko03040	LSM5; U6 snRNA-associated Sm-like protein LSm5	0.38097	0.00411085	0.164093	0.148321	0.00215597
K12625	ko03018,ko03040	LSM6; U6 snRNA-associated Sm-like protein LSm6	0.345334	0.00195806	0.102909	0.091105	0.00418949
K12626	ko03018,ko03040	LSM7; U6 snRNA-associated Sm-like protein LSm7	0.0796246	0.488327	0.019547	0.00664629	0.222145
K12627	ko03018,ko03040	LSM8; U6 snRNA-associated Sm-like protein LSm8	0.383252	0.000533421	0.147455	0.136238	0.000519084
K12662	ko03040	PRPF4, PRP4; U4/U6 small nuclear ribonucleoprotein PRP4	0.438706	1.36282e-05	0.203279	0.194327	7.29561e-06
K12733	ko03040	PPIL1; peptidyl-prolyl cis-trans isomerase-like 1 [EC:5.2.1.8]	0.330535	0.00137448	0.0578506	0.0472647	0.0216453
K12741	ko03040	HNRNPA1_3; heterogeneous nuclear ribonucleoprotein A1/A3	0.409436	9.06122e-05	0.250903	0.241986	9.0234e-07
K12811	ko03040	DDX46, PRP5; ATP-dependent RNA helicase DDX46/PRP5 [EC:3.6.4.13]	0.442567	1.12041e-05	0.242829	0.234321	6.97759e-07
K12812	ko03013,ko03015,ko03040	DDX39B, UAP56, SUB2; ATP-dependent RNA helicase UAP56/SUB2 [EC:3.6.4.13]	0.298539	0.00793346	0.10745	0.0957061	0.00339309
K12813	ko03040	DHX16; pre-mRNA-splicing factor ATP-dependent RNA helicase DHX16 [EC:3.6.4.13]	0.44174	1.64411e-05	0.137457	0.127428	0.00037676
K12815	ko03040	DHX38, PRP16; pre-mRNA-splicing factor ATP-dependent RNA helicase DHX38/PRP16 [EC:3.6.4.13]	0.38207	0.000606074	0.186953	0.176113	8.60198e-05
K12816	ko03040	CDC40, PRP17; pre-mRNA-processing factor 17	0.506264	3.06103e-07	0.259088	0.250763	2.57747e-07
K12817	ko03040	PRPF18, PRP18; pre-mRNA-splicing factor 18	0.432803	1.83009e-05	0.24536	0.236881	5.98287e-07
K12818	ko03040	DHX8, PRP22; ATP-dependent RNA helicase DHX8/PRP22 [EC:3.6.4.13]	0.514809	1.78254e-07	0.256963	0.248614	2.93899e-07
K12819	ko03040	SLU7; pre-mRNA-processing factor SLU7	0.224575	0.0480763	0.0981946	0.0863288	0.00521296
K12820	ko03040	DHX15, PRP43; pre-mRNA-splicing factor ATP-dependent RNA helicase DHX15/PRP43 [EC:3.6.4.13]	0.324586	0.00169527	0.114364	0.104413	0.00104334
K12821	ko03040	PRPF40, PRP40; pre-mRNA-processing factor 40	0.498483	6.65085e-07	0.246933	0.238277	7.29615e-07
K12822	ko03040	RBM25, S164; RNA-binding protein 25	0.292723	0.0062369	0.0963797	0.0856223	0.00362449
K12823	ko03040	DDX5, DBP2; ATP-dependent RNA helicase DDX5/DBP2 [EC:3.6.4.13]	0.440867	1.22169e-05	0.137324	0.127631	0.000299416
K12824	ko03040	TCERG1, CA150; transcription elongation regulator 1	0.369963	0.000306915	0.145566	0.135965	0.000190384
K12825	ko03040	SF3A1, SAP114; splicing factor 3A subunit 1	0.384417	0.000168526	0.214683	0.205859	3.74641e-06
K12826	ko03040	SF3A2, SAP62; splicing factor 3A subunit 2	0.0715502	0.500328	0.00286044	-0.00834338	0.61461
K12827	ko03040	SF3A3, SAP61, PRP9; splicing factor 3A subunit 3	0.383054	0.000178544	0.221918	0.213176	2.44435e-06
K12828	ko03040	SF3B1, SAP155; splicing factor 3B subunit 1	0.364901	0.000376164	0.199619	0.190626	9.01993e-06
K12829	ko03040	SF3B2, SAP145, CUS1; splicing factor 3B subunit 2	0.121918	0.25505	0.0305377	0.0193945	0.101439
K12830	ko03040	SF3B3, SAP130, RSE1; splicing factor 3B subunit 3	0.411499	5.0731e-05	0.208507	0.199614	5.38011e-06
K12831	ko03040	SF3B4, SAP49; splicing factor 3B subunit 4	0.170249	0.136165	0.0234446	0.0105951	0.180779
K12832	ko03040	SF3B5, SF3B10; splicing factor 3B subunit 5	0.327587	0.00725288	0.104466	0.0904737	0.008119
K12833	ko03040	SF3B14; pre-mRNA branch site protein p14	0.12354	0.323027	0.025871	0.0106503	0.196995
K12834	ko03040	PHF5A; PHD finger-like domain-containing protein 5A	0.0744037	0.51737	0.00494028	-0.00815261	0.540873
K12835	ko03040	DDX42, SF3B125; ATP-dependent RNA helicase DDX42 [EC:3.6.4.13]	0.280039	0.00717755	0.0638959	0.0533779	0.015632
K12836	ko03040	U2AF1; splicing factor U2AF 35 kDa subunit	0.569963	5.5482e-09	0.393831	0.386863	4.66549e-11
K12837	ko03040	U2AF2; splicing factor U2AF 65 kDa subunit	0.239025	0.0225001	0.0745578	0.0641596	0.00882622
K12838	ko03040	PUF60; poly(U)-binding-splicing factor PUF60	0.411872	5.5001e-05	0.212054	0.2031	4.95074e-06
K12839	ko03040	SMNDC1, SPF30; survival of motor neuron-related-splicing factor 30	0.443231	1.08306e-05	0.16514	0.155759	6.41826e-05
K12840	ko03040	RBM17, SPF45; splicing factor 45	0.408665	0.000203569	0.248274	0.238383	3.44671e-06
K12841	ko03040	CHERP; calcium homeostasis endoplasmic reticulum protein	0.410458	5.32297e-05	0.239087	0.230537	8.75156e-07
K12842	ko03040	SR140; U2-associated protein SR140	0.361991	0.0012166	0.104944	0.0930095	0.00405191
K12843	ko03040	PRPF3, PRP3; U4/U6 small nuclear ribonucleoprotein PRP3	0.403684	7.25039e-05	0.166172	0.156803	6.05752e-05
K12844	ko03040	PRPF31; U4/U6 small nuclear ribonucleoprotein PRP31	0.511539	1.1358e-05	0.258078	0.246486	1.33503e-05
K12845	ko03040	SNU13, NHP2L; U4/U6 small nuclear ribonucleoprotein SNU13	0.455756	2.7525e-05	0.150827	0.139653	0.000442162
K12846	ko03040	SNRNP27; U4/U6.U5 tri-snRNP-associated protein 3	0.31061	0.0378318	0.0784884	0.0570578	0.062323
K12847	ko03040	USP39, SAD1; U4/U6.U5 tri-snRNP-associated protein 2	0.203832	0.135528	0.102784	0.085855	0.0170152
K12848	ko03040	SNU23; U4/U6.U5 tri-snRNP component SNU23	0.410962	5.20058e-05	0.197373	0.188354	1.02709e-05
K12849	ko03040	PRPF38A; pre-mRNA-splicing factor 38A	0.463328	1.93953e-05	0.260526	0.250796	1.80569e-06
K12850	ko03040	PRPF38B; pre-mRNA-splicing factor 38B	0.419535	3.48118e-05	0.143231	0.133605	0.000216498
K12852	ko03040	EFTUD2; 116 kDa U5 small nuclear ribonucleoprotein component	0.400171	8.48861e-05	0.238649	0.230094	8.98639e-07
K12854	ko03040	SNRNP200, BRR2; pre-mRNA-splicing helicase BRR2 [EC:3.6.4.13]	0.380552	0.000215602	0.222445	0.213609	2.70095e-06
K12855	ko03040	PRPF6, PRP6; pre-mRNA-processing factor 6	0.367831	0.000922644	0.241835	0.231859	4.82341e-06
K12856	ko03040	PRPF8, PRP8; pre-mRNA-processing factor 8	0.201501	0.0568492	0.0445193	0.0336616	0.045908
K12857	ko03040	SNRNP40, PRP8BP; Prp8 binding protein	0.403546	7.2957e-05	0.248871	0.240431	4.82997e-07
K12858	ko03040	DDX23, PRP28; ATP-dependent RNA helicase DDX23/PRP28 [EC:3.6.4.13]	0.300425	0.00494656	0.100005	0.0892911	0.00301442
K12859	ko03040	TXNL4A, DIB1; U5 snRNP protein, DIM1 family	0.219165	0.0368659	0.0539991	0.0433699	0.0266554
K12860	ko03040	CDC5L, CDC5, CEF1; pre-mRNA-splicing factor CDC5/CEF1	0.425439	0.000103212	0.228063	0.217905	9.81794e-06
K12861	ko03040	BCAS2; pre-mRNA-splicing factor SPF27	0.434847	1.65348e-05	0.204162	0.19522	6.9305e-06
K12862	ko03040	PLRG1, PRL1, PRP46; pleiotropic regulator 1	0.548975	1.75763e-08	0.285454	0.277425	4.91335e-08
K12863	ko03040	CWC15; protein CWC15	0.405341	6.72661e-05	0.197047	0.188025	1.04659e-05
K12864	ko03040	CTNNBL1; beta-catenin-like protein 1	0.395173	0.000105912	0.175747	0.166485	3.5334e-05
K12865	ko03040	PQBP1, NPW38; polyglutamine-binding protein 1	0.411335	0.000601199	0.158351	0.1452	0.000936796
K12866	ko03040	WBP11, NPWBP; WW domain-binding protein 11	0.168399	0.140537	0.0360834	0.0234003	0.09576
K12867	ko03040	SYF1, XAB2; pre-mRNA-splicing factor SYF1	0.439985	2.00643e-05	0.194661	0.185186	1.89124e-05
K12868	ko03040	SYF2; pre-mRNA-splicing factor SYF2	0.395243	0.000105587	0.205989	0.197068	6.2313e-06
K12869	ko03040	CRN, CRNKL1, CLF1, SYF3; crooked neck	0.366736	0.00095827	0.189571	0.178907	6.7787e-05
K12870	ko03040	ISY1; pre-mRNA-splicing factor ISY1	0.509823	2.44818e-07	0.275053	0.266907	9.50966e-08
K12871	ko03040	CCDC12; coiled-coil domain-containing protein 12	0.250863	0.0267366	0.056451	0.0440359	0.0362073
K12872	ko03040	RBM22, SLT11; pre-mRNA-splicing factor RBM22/SLT11	0.436317	1.53652e-05	0.20527	0.196341	6.4978e-06
K12873	ko03040	BUD31, G10; bud site selection protein 31	0.24763	0.0449997	0.0295822	0.0144194	0.167307
K12874	ko03040	AQR; intron-binding protein aquarius	0.442877	1.1028e-05	0.221118	0.212367	2.56291e-06
K12875	ko03013,ko03015,ko03040	ACIN1, ACINUS; apoptotic chromatin condensation inducer in the nucleus	0.115263	0.314949	0.0173173	0.00438725	0.250781
K12876	ko03013,ko03015,ko03040	RBM8A, Y14; RNA-binding protein 8A	0.415804	0.000516384	0.246842	0.235074	2.20337e-05
K12877	ko03013,ko03015,ko03040	MAGOH; protein mago nashi	0.555601	1.28287e-06	0.292259	0.281201	2.78951e-06
K12878	ko03013,ko03040	THOC1; THO complex subunit 1	0.45347	6.36109e-06	0.222234	0.213495	2.39906e-06
K12879	ko03013,ko03040	THOC2; THO complex subunit 2	0.411626	5.04345e-05	0.174592	0.165318	3.7716e-05
K12880	ko03013,ko03040	THOC3; THO complex subunit 3	0.487218	9.7006e-07	0.300027	0.292162	1.91891e-08
K12881	ko03013,ko03015,ko03040	THOC4, ALY; THO complex subunit 4	0.342433	0.000892149	0.162351	0.15294	7.50169e-05
K12882	ko03013,ko03015,ko03040	NCBP1, CBP80; nuclear cap-binding protein subunit 1	0.474344	2.03551e-06	0.253312	0.244922	3.67952e-07
K12883	ko03013,ko03015,ko03040	NCBP2, CBP20; nuclear cap-binding protein subunit 2	0.526258	8.43721e-08	0.241653	0.233132	7.49318e-07
K12884	ko03040	HNRNPC; heterogeneous nuclear ribonucleoprotein C1/C2	0.222699	0.191721	0.0279116	-0.000679229	0.330108
K12885	ko03040	RBMX, HNRNPG; heterogeneous nuclear ribonucleoprotein G	0.686374	2.00079e-10	0.516643	0.509091	1.07441e-11
K12886	ko03040	HNRNPK; heterogeneous nuclear ribonucleoprotein K	0.313907	0.00513071	0.118412	0.106812	0.00203669
K12887	ko03040	HNRNPM; heterogeneous nuclear ribonucleoprotein M	0.276015	0.0248782	0.0594532	0.0447571	0.0485041
K12888	ko03040	HNRNPU; heterogeneous nuclear ribonucleoprotein U	0.00262598	0.984819	0.00584724	-0.0129104	0.578974
K12890	ko03040	SFRS1, ASF, SF2; splicing factor, arginine/serine-rich 1	0.441904	1.15893e-05	0.251889	0.243483	4.01533e-07
K12891	ko03040	SFRS2; splicing factor, arginine/serine-rich 2	0.581289	1.52731e-09	0.349663	0.342356	6.76676e-10
K12892	ko03040	SFRS3; splicing factor, arginine/serine-rich 3	0.185912	0.135029	0.0851587	0.0708643	0.0174325
K12893	ko03040	SFRS4_5_6; splicing factor, arginine/serine-rich 4/5/6	0.197153	0.0610475	0.0552026	0.0445869	0.0249744
K12896	ko03040	SFRS7; splicing factor, arginine/serine-rich 7	0.349439	0.000686158	0.173074	0.163783	4.10899e-05
K12897	ko03040	TRA2; transformer-2 protein	0.360228	0.000452551	0.177872	0.168635	3.13292e-05
K12900	ko03040	FUSIP1; FUS-interacting serine-arginine-rich protein 1	0.269842	0.0730311	0.103107	0.0822493	0.0314979
K13025	ko03013,ko03015,ko03040	EIF4A3, FAL1; ATP-dependent RNA helicase [EC:3.6.4.13]	0.438806	1.35594e-05	0.19323	0.184165	1.30403e-05
K13114	ko03013,ko03015	PNN; pinin	0.3342	0.00278607	0.122947	0.111407	0.00164777
K13126	ko03013,ko03015,ko03018	PABPC; polyadenylate-binding protein	0.467251	3.90876e-06	0.165778	0.156189	7.50029e-05
K13129	ko03013	SMN; survival motor neuron protein	0.447681	8.61218e-06	0.168314	0.158969	5.37159e-05
K13130	ko03013	GEMIN2, SIP1; gem associated protein 2	0.463125	3.79044e-06	0.228101	0.219427	1.69247e-06
K13131	ko03013	DDX20, GEMIN3; ATP-dependent RNA helicase DDX20 [EC:3.6.4.13]	0.454512	0.000126257	0.18134	0.168548	0.00036419
K13132	ko03013	GEMIN4; gem associated protein 4	0.224205	0.09985	0.00228043	-0.0165445	0.729181
K13133	ko03013	GEMIN5; gem associated protein 5	0.428944	9.92801e-05	0.157208	0.145971	0.00035722
K13134	ko03013	GEMIN6, SIP2; gem associated protein 6	0.409078	0.00020028	0.183786	0.173047	9.00556e-05
K13135	ko03013	GEMIN7, SIP3; gem associated protein 7	0.56308	8.0317e-08	0.249452	0.239577	3.24018e-06
K13136	ko03013	GEMIN8; gem associated protein 8	0.604567	2.21216e-10	0.321384	0.313759	4.6798e-09
K13137	ko03013	STRAP, UNRIP; serine-threonine kinase receptor-associated protein	0.502237	1.73322e-05	0.249131	0.237399	1.99058e-05
K13151	ko03013	SNUPN, RNUT1; snurportin-1	0.354582	0.00144656	0.176512	0.165676	0.000128446
K13171	ko03013,ko03015	SRRM1, SRM160; serine/arginine repetitive matrix protein 1	0.322485	0.00182378	0.0895151	0.0792849	0.00396484
K13174	ko03013	THOC5; THO complex subunit 5	0.370396	0.000301575	0.223896	0.215176	2.17374e-06
K13175	ko03013	THOC6; THO complex subunit 6	0.331557	0.00302366	0.121581	0.110023	0.00175646
K13176	ko03013	THOC7; THO complex subunit 7	0.333651	0.00122941	0.193474	0.184412	1.28585e-05
K13917	ko03015	RNGTT; mRNA-capping enzyme [EC:2.7.7.50 3.6.1.-]	0.444828	4.49699e-05	0.199359	0.188824	4.17678e-05
K14004	ko03013	SEC13; protein transport protein SEC13	0.549522	1.69004e-08	0.324444	0.316853	3.81025e-09
K14283	ko03013	TACC3, maskin; transforming acidic coiled-coil-containing protein 3	0.487746	3.26871e-05	0.133702	0.120166	0.00253514
K14284	ko03013,ko03015	NXF, TAP, MEX67; nuclear RNA export factor	0.542418	2.79743e-08	0.339709	0.33229	1.34854e-09
K14285	ko03013,ko03015	NXT1_2, P15; NTF2-related export protein 1/2	0.373364	0.00499038	0.303164	0.290016	1.32822e-05
K14288	ko03013	XPOT; exportin-T	0.364334	0.000384747	0.240417	0.231883	8.07527e-07
K14289	ko03013	XPO5; exportin-5	0.303741	0.00497255	0.065979	0.0545885	0.0183419
K14290	ko03013	XPO1, CRM1; exportin-1	0.442926	1.23337e-05	0.189964	0.180759	1.75678e-05
K14291	ko03013	PHAX; phosphorylated adapter RNA export protein	0.375336	0.000709051	0.171465	0.160564	0.000164101
K14292	ko03013	TGS1; trimethylguanosine synthase [EC:2.1.1.-]	0.385298	0.000495006	0.151734	0.140573	0.000423444
K14293	ko03013	KPNB1, IPO1; importin subunit beta-1	0.451586	3.32613e-05	0.261729	0.252015	1.69382e-06
K14294	ko03013,ko03015	WIBG, PYM; partner of Y14 and mago	0.65881	4.55251e-08	0.30888	0.29584	1.05882e-05
K14295	ko03013	NUP50, NPAP60; nuclear pore complex protein Nup50	0.266788	0.0303572	0.117457	0.103667	0.0048486
K14296	ko03013	NUP153; nuclear pore complex protein Nup153	0.355349	0.000547262	0.0929719	0.0827806	0.00329489
K14297	ko03013	NUP98, ADAR2, NUP116; nuclear pore complex protein Nup98-Nup96	0.411239	0.000202892	0.184231	0.173354	9.81439e-05
K14298	ko03013	RAE1, GLE2; mRNA export factor	0.391065	0.000126712	0.218967	0.210191	2.91067e-06
K14299	ko03013	SEH1; nucleoporin SEH1	0.345732	0.000788997	0.213741	0.204907	3.95968e-06
K14300	ko03013	NUP133; nuclear pore complex protein Nup133	0.452753	3.15531e-05	0.212177	0.201811	2.19964e-05
K14301	ko03013	NUP107, NUP84; nuclear pore complex protein Nup107	0.38544	0.000161356	0.202646	0.193687	7.56852e-06
K14302	ko03013	NUP37; nuclear pore complex protein Nup37	0.432144	1.89073e-05	0.208994	0.200107	5.22919e-06
K14303	ko03013	NUP160, NUP120; nuclear pore complex protein Nup160	0.320448	0.00871199	0.161085	0.147977	0.000838
K14304	ko03013	NUP85; nuclear pore complex protein Nup85	0.451835	6.93328e-06	0.196896	0.187872	1.05577e-05
K14305	ko03013	NUP43; nuclear pore complex protein Nup43	0.408891	5.72094e-05	0.161396	0.151974	7.91268e-05
K14306	ko03013	NUP62, NSP1; nuclear pore complex protein Nup62	0.410243	0.000191258	0.195745	0.185162	4.99728e-05
K14307	ko03013	NUPL1, NUP49; nucleoporin p58/p45	0.369274	0.000315599	0.221592	0.212846	2.49199e-06
K14308	ko03013	NUP54, NUP57; nuclear pore complex protein Nup54	0.433293	1.78622e-05	0.227424	0.218743	1.76218e-06
K14309	ko03013	NUP93, NIC96; nuclear pore complex protein Nup93	0.412812	0.000172674	0.236753	0.22671	6.27782e-06
K14310	ko03013	NUP205, NUP192; nuclear pore complex protein Nup205	0.319371	0.00624679	0.157023	0.144981	0.000569466
K14311	ko03013	NUP188; nuclear pore complex protein Nup188	0.371567	0.000287561	0.228109	0.219436	1.69159e-06
K14312	ko03013	NUP155, NUP170, NUP157; nuclear pore complex protein Nup155	0.382575	0.000705595	0.211407	0.200604	3.32592e-05
K14313	ko03013	NUP35, NUP53; nuclear pore complex protein Nup53	0.375227	0.000711785	0.184031	0.173295	8.89806e-05
K14314	ko03013	NUP210, GP210; nuclear pore complex protein Nup210	0.36106	0.0014604	0.190111	0.179016	9.22321e-05
K14315	ko03013	NDC1, TMEM48; nucleoporin NDC1	0.391759	0.000389702	0.168139	0.157194	0.000192743
K14316	ko03013	POM121, NUP121; nuclear pore complex protein Nup121	0.207562	0.128366	0.0464189	0.0284268	0.114167
K14317	ko03013	NUP214, CAN; nuclear pore complex protein Nup214	0.455343	6.50399e-06	0.216791	0.207891	3.759e-06
K14318	ko03013	NUP88; nuclear pore complex protein Nup88	0.434617	1.86674e-05	0.199628	0.190533	1.01297e-05
K14319	ko03013	RANGAP1; Ran GTPase-activating protein 1	0.454457	6.03751e-06	0.154524	0.145024	0.000116003
K14320	ko03013	AAAS; aladin	0.446066	0.000174196	0.192158	0.179536	0.000231981
K14321	ko03013	NUPL2, NUP42, CG1; nucleoporin-like protein 2	0.403617	0.000248029	0.104509	0.0927265	0.00388962
K14322	ko03013	PAIP1; polyadenylate-binding protein-interacting protein 1	0.400921	8.20904e-05	0.208379	0.199484	5.42059e-06
K14323	ko03013,ko03015	CASC3, MLN51; protein CASC3	0.329402	0.00323068	0.154838	0.143718	0.000365145
K14324	ko03013,ko03015	SAP18; histone deacetylase complex subunit SAP18	0.406612	6.34909e-05	0.249346	0.240912	4.69171e-07
K14325	ko03013,ko03015	RNPS1; RNA-binding protein with serine-rich domain 1	0.468382	1.52823e-05	0.241852	0.231876	4.8193e-06
K14326	ko03013,ko03015	UPF1, RENT1; regulator of nonsense transcripts 1 [EC:3.6.4.-]	0.412858	4.76335e-05	0.186822	0.177685	1.88276e-05
K14327	ko03013,ko03015	UPF2, RENT2; regulator of nonsense transcripts 2	0.463747	4.1573e-06	0.277606	0.269397	9.57255e-08
K14328	ko03013,ko03015	UPF3, RENT3; regulator of nonsense transcripts 3	0.640135	2.78542e-10	0.363621	0.355248	5.14884e-09
K14376	ko03015	PAP; poly(A) polymerase [EC:2.7.7.19]	0.441986	1.44939e-05	0.178782	0.169342	3.66106e-05
K14396	ko03015	PABPN1, PABP2; polyadenylate-binding protein 2	0.383818	0.00052253	0.123543	0.112011	0.00160242
K14397	ko03015	NUDT21, CPSF5, CFIM25; cleavage and polyadenylation specificity factor subunit 5	0.557461	9.48834e-09	0.369138	0.36205	1.70488e-10
K14398	ko03015	CPSF6_7; cleavage and polyadenylation specificity factor subunit 6/7	0.233235	0.0260848	0.0689172	0.0584556	0.0119395
K14399	ko03015	CLP1, HERB; polyribonucleotide 5'-hydroxyl-kinase [EC:2.7.1.78]	0.34383	0.000847075	0.175527	0.166263	3.57755e-05
K14400	ko03015	PCF11; pre-mRNA cleavage complex 2 protein Pcf11	0.309386	0.0114783	0.0843663	0.0700595	0.017988
K14401	ko03015	CPSF1, CFT1; cleavage and polyadenylation specificity factor subunit 1	0.584053	1.98685e-08	0.362866	0.354483	5.39149e-09
K14402	ko03015	CPSF2, CFT2; cleavage and polyadenylation specificity factor subunit 2	0.388098	0.000487359	0.224332	0.21399	1.35715e-05
K14403	ko03015	CPSF3, YSH1; cleavage and polyadenylation specificity factor subunit 3 [EC:3.1.27.-]	0.392656	0.000118247	0.173648	0.164363	3.97823e-05
K14404	ko03015	CPSF4, YTH1; cleavage and polyadenylation specificity factor subunit 4	0.486011	1.04121e-06	0.23485	0.226253	1.12974e-06
K14405	ko03015	FIP1L1, FIP1; pre-mRNA 3'-end-processing factor FIP1	0.331477	0.00141561	0.0668986	0.0562952	0.0138362
K14406	ko03015	CSTF1; cleavage stimulation factor subunit 1	0.42264	3.00207e-05	0.180602	0.171395	2.68343e-05
K14407	ko03015	CSTF2, RNA15; cleavage stimulation factor subunit 2	0.307439	0.0030328	0.110685	0.100692	0.00127245
K14408	ko03015	CSTF3, RNA14; cleavage stimulation factor subunit 3	0.383143	0.000177874	0.246663	0.238199	5.52644e-07
K14409	ko03015	SMG7, EST1C; protein SMG7	0.400978	0.000274663	0.207153	0.196721	2.83099e-05
K14411	ko03015	MSI; RNA-binding protein Musashi	0.348279	0.000716945	0.180828	0.171623	2.64927e-05
K14416	ko03015	HBS1; elongation factor 1 alpha-like protein	0.323871	0.00382104	0.182122	0.171361	9.76967e-05
K14442	ko03018	DHX36, RHAU; ATP-dependent RNA helicase DHX36 [EC:3.6.4.13]	0.382067	0.00022018	0.183715	0.174332	2.78269e-05
K14443	ko03018	TOB; protein Tob/BTG	0.355848	0.000577277	0.142258	0.132511	0.00024787
K14523	ko03013	RPP38; ribonucleases P/MRP protein subunit RPP38 [EC:3.1.26.5]	0.432734	0.000284699	0.146275	0.132936	0.00152873
K14525	ko03013	RPP25; ribonucleases P/MRP protein subunit RPP25 [EC:3.1.26.5]	0.566563	4.80391e-09	0.216509	0.207705	3.36484e-06
K14527	ko03013	RPP20, POP7; ribonuclease P/MRP protein subunit RPP20 [EC:3.1.26.5]	0.060002	0.663447	0.0214599	0.00299683	0.285868
K14529	ko03013	RPP14; ribonuclease P protein subunit RPP14 [EC:3.1.26.5]	-0.163622	0.340319	0.000764402	-0.0286249	0.872832
K14530	ko03013	RPP40; ribonucleases P/MRP protein subunit RPP40 [EC:3.1.26.5]	0.483805	7.21164e-06	0.234894	0.224827	6.91032e-06
K14962	ko03015	WDR82, SWD2, CPS35; COMPASS component SWD2	0.438654	1.36634e-05	0.204244	0.195303	6.89755e-06
K15516	ko03013	FMR; fragile X mental retardation protein	0.358477	0.000813142	0.194713	0.184893	2.65279e-05
K15542	ko03015	PFS2; polyadenylation factor subunit 2	0.212951	0.0426983	0.0684921	0.0580257	0.0122147
K15544	ko03015	SSU72; RNA polymerase II subunit A C-terminal domain phosphatase SSU72 [EC:3.1.3.16]	0.749204	3.04338e-15	0.549386	0.543456	8.51734e-15
K16855	ko03018	NUDT16; U8 snoRNA-decapping enzyme [EC:3.6.1.62 3.6.1.64]	0.43287	7.5513e-05	0.194977	0.184384	5.19095e-05
K18644	ko03013	EIF4EBP2; eukaryotic translation initiation factor 4E binding protein 2	0.410917	0.000609736	0.18217	0.169392	0.000351845
K18645	ko03013	EIF4EBP3; eukaryotic translation initiation factor 4E binding protein 3	-0.243548	0.211706	0.00766342	-0.0305034	0.657798
K18681	ko03018	DIS3L; DIS3-like exonuclease 1 [EC:3.1.13.-]	0.115085	0.361307	0.0482893	0.0331827	0.0786015
K19604	ko03040	RP9, PAP-1; retinitis pigmentosa 9 protein	0.329121	0.00696899	0.181008	0.168211	0.000369241
K21123	ko03040	SFRS9; splicing factor, arginine/serine-rich 9	-0.117608	0.494531	0.0198113	-0.00901775	0.412901

## Sheet: Table S8-4
Table S8-4: Correlation between alternative splicing levels and organism complexity for KEGG orthologs in four pathways.
Kid	ko	Ktitle	SpearmanCor	SpearmanPv	LinearRegressionRsquare	LmAdjRsquare	LmPv	PGLSAdjRsquare	PGLSPv	PGLSLambda	Procambarus_virginalis	Euprymna_scolopes	Locusta_migratoria	Chiloscyllium_punctatum	Erpetoichthys_calabaricus	Scyliorhinus_torazame	Monodelphis_domestica	Ambystoma_mexicanum	Leptobrachium_leishanense	Microcaecilia_unicolor	Sphenodon_punctatus	Dasypus_novemcinctus	Homo_sapiens	Pan_troglodytes
K07936	ko03013	RAN; GTP-binding nuclear protein Ran	0.927426	0.00262004	0.921977	0.906372	0.000594206	0.901815	0.000670141	1e-06	NA	NA	NA	NA	NA	0.011535	0.0120492	0.183419	0.0168293	NA	NA	0.0739737	1.04073	1.1495
K12865	ko03040	PQBP1, NPW38; polyglutamine-binding protein 1	0.911465	0.000622939	0.556545	0.493194	0.0209864	0.476771	0.0236794	1e-06	0.517036	0.977365	0.44134	NA	NA	NA	1.10041	1.11136	1.12584	NA	NA	3.62878	1.97423	3.41329
K14320	ko03013	AAAS; aladin	0.874372	0.00204207	0.759552	0.725202	0.00220239	0.714105	0.00254181	0.867037	NA	NA	1.2367	NA	0.847418	NA	NA	2.13986	1.19078	2.58391	2.08407	4.15486	5.51799	6.22977
K12852	ko03040	EFTUD2; 116 kDa U5 small nuclear ribonucleoprotein component	0.871576	0.00479826	0.732342	0.687732	0.00671284	0.688583	0.0066558	1e-06	NA	NA	NA	NA	NA	0.0790378	0.250794	0.419699	NA	1.09446	2.48694	1.09262	5.59337	3.03986
K14322	ko03013	PAIP1; polyadenylate-binding protein-interacting protein 1	0.828762	0.000863194	0.49782	0.447602	0.010359	0.412081	0.0145028	1e-06	1.45096	NA	1.01042	2.29852	0.838662	NA	2.48871	1.90268	1.46063	2.75306	2.69819	2.88793	2.79465	2.84783
K00974	ko03013	cca; tRNA nucleotidyltransferase (CCA-adding enzyme) [EC:2.7.7.72 3.1.3.- 3.1.4.-]	0.812242	0.0023855	0.486121	0.429023	0.0170915	0.440755	0.0154459	1e-06	NA	NA	1.44143	1.43381	0.718523	0.499301	0.454631	2.90823	1.86673	NA	1.64513	1.86752	3.28461	3.17601
K04043	ko03018	dnaK, HSPA9; molecular chaperone DnaK	0.802945	0.00166328	0.544346	0.498781	0.00616009	0.487685	0.00692169	1e-06	0.672383	NA	0.0593051	0.0512335	1.01733	0.507248	0.200537	2.09056	1.15567	1.10179	NA	1.10635	2.07068	2.13137
K12572	ko03018	PAN3; PAB-dependent poly(A)-specific ribonuclease subunit 3	0.800839	0.00174744	0.439154	0.38307	0.0188509	0.372418	0.0207028	1e-06	NA	2.1074	3.01005	3.98871	0.693966	2.19305	6.25457	NA	5.26298	4.43151	6.83948	8.10707	8.22577	5.16813
K12620	ko03018	LSM1; U6 snRNA-associated Sm-like protein LSm1	0.774448	0.00188296	0.556717	0.516419	0.00340045	0.501092	0.00407729	1e-06	0.278478	0.0986312	1.21965	1.34052	0.720904	0.932371	2.17614	NA	1.73556	1.66717	0.493376	2.42394	1.84778	2.65677
K12887	ko03040	HNRNPM; heterogeneous nuclear ribonucleoprotein M	0.772273	0.00324314	0.57596	0.533556	0.0042082	0.516752	0.00507476	1e-06	NA	0.0375387	NA	3.32728	1.22781	0.0117054	3.06049	3.23209	2.77271	3.6882	2.00376	5.23876	3.6001	5.74435
K14004	ko03013	SEC13; protein transport protein SEC13	0.769659	0.0056022	0.282275	0.202528	0.092601	0.19326	0.0984867	1e-06	0.106407	1.01227	NA	0.0390765	NA	0.37651	0.132044	1.02096	0.120042	1.01375	NA	2.66096	1.46212	1.69156
K12877	ko03013,ko03015,ko03040	MAGOH; protein mago nashi	0.763763	0.027396	0.906958	0.891451	0.000261012	0.884043	0.000318998	1e-06	NA	NA	NA	0.0272981	NA	0.299251	0.0262493	NA	0.0507527	NA	0.190566	1.048	1.97324	1.75425
K03262	ko03013	EIF5; translation initiation factor 5	0.760934	0.0172524	0.557361	0.494127	0.0208409	0.463621	0.0260212	1e-06	0.016048	0.0165773	NA	0.298372	NA	0.0699127	NA	0.0279293	NA	1.10311	1.08428	NA	1.08918	1.0317
K12854	ko03040	SNRNP200, BRR2; pre-mRNA-splicing helicase BRR2 [EC:3.6.4.13]	0.754568	0.00456545	0.447364	0.3921	0.017393	0.378073	0.0197013	1e-06	NA	1.06018	0.0643355	1.02479	0.276195	0.0733937	0.559831	NA	0.113901	1.11835	1.18611	2.02043	2.35624	1.64684
K12836	ko03040	U2AF1; splicing factor U2AF 35 kDa subunit	0.735086	0.00419917	0.609937	0.574477	0.0016237	0.54969	0.00225022	1e-06	0.0997382	NA	0.879018	2.46203	1.4043	1.16563	1.82493	2.14701	0.0601224	2.84549	2.4187	2.53055	3.15951	3.80774
K14404	ko03015	CPSF4, YTH1; cleavage and polyadenylation specificity factor subunit 4	0.729259	0.016698	0.557845	0.502575	0.0130567	0.0670283	0.235345	0.948449	NA	NA	NA	0.430755	1.66547	1.08155	3.72761	2.43449	1.55375	1.70185	NA	3.17761	3.52974	3.90559
K12843	ko03040	PRPF3, PRP3; U4/U6 small nuclear ribonucleoprotein PRP3	0.72852	0.0168644	0.74264	0.710469	0.00134748	0.713303	0.00129383	1e-06	NA	0.0318207	NA	1.03144	1.12752	NA	3.03978	NA	0.19769	1.09724	2.1958	2.32167	5.87745	8.57947
K12888	ko03040	HNRNPU; heterogeneous nuclear ribonucleoprotein U	0.711031	0.0141643	0.29346	0.214956	0.0852033	0.229542	0.0771952	1e-06	NA	NA	NA	0.0352565	0.0725372	0.0827659	0.332543	1.13796	0.106585	2.28242	2.45457	0.144358	3.05821	1.12263
K03250	ko03013	EIF3E, INT6; translation initiation factor 3 subunit E	0.692039	0.0388651	0.285554	0.18349	0.138312	0.152867	0.161978	1e-06	0.0316186	NA	0.0119248	1.14454	0.0153036	NA	NA	NA	NA	1.22602	1.25943	2.61058	0.221641	2.16774
K03514	ko03018	PAPD5_7, TRF4; non-canonical poly(A) RNA polymerase PAPD5/7 [EC:2.7.7.19]	0.683548	0.0142531	0.609466	0.570413	0.00272835	0.562555	0.00300083	1e-06	NA	0.119503	0.579808	2.11314	NA	0.742912	3.02732	2.96056	0.819028	1.47228	2.00961	1.36667	5.06319	3.03148
K11125	ko03015	SMG5, EST1B; protein SMG5	0.679129	0.0307976	0.606064	0.556822	0.00798193	0.537329	0.00958303	1e-06	0.17706	1.46706	1.03238	NA	NA	NA	1.76943	NA	1.68616	0.23115	3.77547	1.44437	5.60461	7.23999
K12813	ko03040	DHX16; pre-mRNA-splicing factor ATP-dependent RNA helicase DHX16 [EC:3.6.4.13]	0.673162	0.0231905	0.637424	0.597137	0.00321681	0.594404	0.00332109	1e-06	NA	NA	0.798432	0.495969	NA	1.7285	0.301871	1.91437	1.51611	1.55276	2.44452	1.1222	3.83435	3.98194
K12875	ko03013,ko03015,ko03040	ACIN1, ACINUS; apoptotic chromatin condensation inducer in the nucleus	0.672955	0.0329596	0.63762	0.592323	0.00560944	0.578229	0.00647373	1e-06	NA	3.06066	1.51623	NA	2.67332	NA	3.33411	NA	2.50789	4.56361	1.51215	6.68576	7.18351	9.04956
K14308	ko03013	NUP54, NUP57; nuclear pore complex protein Nup54	0.671698	0.0167489	0.733863	0.707249	0.000372769	0.683805	0.000554387	1e-06	NA	0.175547	NA	2.41165	1.69313	1.00691	0.40944	1.90471	1.62005	1.49958	0.958712	2.49201	3.73808	4.32086
K07562	ko03013	NMD3; nonsense-mediated mRNA decay protein 3	0.67144	0.0119715	0.426021	0.373841	0.0155903	0.339478	0.0215152	1e-06	0.0633796	0.48875	0.0988323	2.01881	NA	0.239318	0.0898505	1.99744	0.217887	0.328542	2.64897	0.764917	2.22197	3.03313
K14321	ko03013	NUPL2, NUP42, CG1; nucleoporin-like protein 2	0.668106	0.0175651	0.574841	0.532325	0.00426718	0.490014	0.00675566	1e-06	NA	0.466081	NA	1.30862	0.326969	3.11539	0.883531	1.14087	1.25595	1.41041	2.14137	1.93909	3.30303	3.95767
K12856	ko03040	PRPF8, PRP8; pre-mRNA-processing factor 8	0.654462	0.0400469	0.52063	0.460709	0.0184923	0.45235	0.0197668	1e-06	0.173429	0.0841978	0.0384302	1.06081	NA	0.0635223	0.0192195	0.268662	NA	NA	NA	2.23945	4.67279	1.35781
K12849	ko03040	PRPF38A; pre-mRNA-splicing factor 38A	0.654435	0.0289009	0.355303	0.28367	0.0529457	0.270713	0.0580453	1e-06	NA	0.479973	NA	1.03396	0.869138	1.175	0.0579619	1.99991	NA	0.194091	1.27862	1.70635	1.40504	2.40942
K14409	ko03015	SMG7, EST1C; protein SMG7	0.640611	0.0183257	0.391509	0.336191	0.0221726	0.327955	0.0238973	1e-06	NA	0.461804	1.51654	1.67059	0.920734	3.98045	6.65529	3.61212	3.79057	1.93204	1.67335	4.72977	10.2643	2.71551
K14314	ko03013	NUP210, GP210; nuclear pore complex protein Nup210	0.638085	0.0471228	0.461638	0.394343	0.0306914	0.383605	0.0331663	1e-06	NA	0.543564	0.435908	0.840913	NA	3.80535	5.00715	1.03156	NA	NA	2.35926	1.10795	10.4184	3.75735
K12816	ko03040	CDC40, PRP17; pre-mRNA-processing factor 17	0.637298	0.0349348	0.411192	0.345769	0.0334743	0.35243	0.0318056	1e-06	NA	0.0602046	0.614732	0.081193	NA	0.165773	2.51092	0.472808	0.0892072	0.898059	1.53713	NA	7.24283	1.55379
K12623	ko03018,ko03040	LSM4; U6 snRNA-associated Sm-like protein LSm4	0.636209	0.12452	0.327174	0.192609	0.179675	0.154802	0.207075	1	NA	NA	NA	NA	0.0794904	NA	0.0556763	NA	0.426173	1.35081	1.13991	NA	1.26317	1.05941
K14318	ko03013	NUP88; nuclear pore complex protein Nup88	0.632288	0.0273764	0.589614	0.548575	0.00354095	0.802184	5.02163e-05	1	1.07934	NA	0.105761	1.03094	NA	1.36904	0.285992	0.218041	1.19615	0.213026	1.53622	1.88134	5.03344	5.1549
K12571	ko03018	PAN2; PAB-dependent poly(A)-specific ribonuclease subunit 2 [EC:3.1.13.4]	0.627926	0.0385817	0.437949	0.375499	0.0265559	0.373407	0.0269999	0.448799	NA	4.78481	2.03956	2.39681	NA	1.03508	NA	5.33303	2.40398	1.70052	4.87413	4.42022	7.106	10.0023
K12815	ko03040	DHX38, PRP16; pre-mRNA-splicing factor ATP-dependent RNA helicase DHX38/PRP16 [EC:3.6.4.13]	0.625814	0.05294	0.453653	0.38536	0.0327512	0.393296	0.0309259	1e-06	NA	0.0612502	0.837574	1.40384	NA	0.589266	1.79264	NA	0.100671	1.45794	NA	0.876299	4.48081	1.65715
K11087	ko03040	SNRPD1, SMD1; small nuclear ribonucleoprotein D1	0.623564	0.054056	0.26312	0.17101	0.129469	0.181774	0.121535	1e-06	NA	0.0402806	0.540703	0.181218	NA	NA	0.16783	NA	1.09974	0.090108	0.327779	1.32903	1.09555	0.658453
K03243	ko03013	EIF5B; translation initiation factor 5B	0.619019	0.0422855	0.433302	0.370336	0.0276627	0.354764	0.0312378	1e-06	NA	0.026908	0.11484	1.53176	1.11164	0.937915	2.89108	NA	0.312436	NA	0.344114	1.5735	1.41553	3.60396
K12844	ko03040	PRPF31; U4/U6 small nuclear ribonucleoprotein PRP31	0.618284	0.102279	0.363883	0.257863	0.113377	0.287342	0.0983624	1e-06	NA	0.0987602	1.14286	NA	NA	NA	0.23857	0.848701	NA	NA	0.407261	0.265754	2.30604	1.5753
K14317	ko03013	NUP214, CAN; nuclear pore complex protein Nup214	0.618134	0.024342	0.463338	0.414551	0.010439	0.406603	0.0113097	1e-06	NA	1.67615	1.21372	1.62446	0.471448	1.51408	8.96968	0.0275577	2.30194	6.58402	3.85319	3.55802	8.27721	9.27898
K09567	ko03040	PPIH, CYPH; peptidyl-prolyl isomerase H (cyclophilin H) [EC:5.2.1.8]	0.617571	0.04291	0.314935	0.238817	0.0724563	0.211124	0.0874257	1e-06	0.233152	1.1278	1.2299	NA	NA	0.992554	3.68606	NA	1.07056	1.43388	2.72322	2.30715	1.55149	3.12801
K05749	ko03013	CYFIP; cytoplasmic FMR1 interacting protein	0.612436	0.0342637	0.573828	0.531211	0.0043212	0.68596	0.000535168	0.906128	0.437043	0.870084	2.25177	NA	2.01415	0.801859	1.17285	0.827046	1.87308	NA	1.53088	2.11008	4.26907	4.85299
K12584	ko03018	DCPS, DCS; m7GpppX diphosphatase [EC:3.6.1.59]	0.612436	0.0342637	0.405809	0.34639	0.0258914	0.312787	0.0342078	1e-06	0.356205	1.12604	0.153742	0.858106	0.178629	2.11935	2.6342	NA	1.38097	NA	3.14767	0.693706	2.05204	3.3923
K03254	ko03013	EIF3A; translation initiation factor 3 subunit A	0.605354	0.11177	0.560903	0.48772	0.0324884	0.41696	0.049742	1e-06	NA	NA	NA	0.306621	0.0872806	1.14951	0.140748	NA	1.12242	0.227707	NA	NA	1.80492	1.38608
K09564	ko03040	PPIE; peptidyl-prolyl isomerase E (cyclophilin E) [EC:5.2.1.8]	0.605078	0.0371059	0.388827	0.327709	0.030268	0.300637	0.0377358	1e-06	NA	2.41082	1.16186	1.28919	1.10792	3.35242	1.27579	3.19357	2.51021	1.36147	NA	1.59411	3.96297	4.69538
K12602	ko03018	WDR61, REC14, SKI8; WD repeat-containing protein 61	0.604815	0.0372107	0.284773	0.213251	0.0739539	0.209547	0.0760105	1e-06	NA	0.0128491	1.04816	0.158814	NA	1.2801	3.92952	1.41506	1.07162	1.0369	3.24437	2.36774	1.44709	3.83666
K14294	ko03013,ko03015	WIBG, PYM; partner of Y14 and mago	0.603807	0.0851039	0.703671	0.661338	0.00470711	0.610628	0.00785477	1e-06	NA	NA	0.17985	2.77735	1.23224	1.78525	NA	1.26211	NA	1.17472	1.64116	3.0423	NA	4.36264
K14411	ko03015	MSI; RNA-binding protein Musashi	0.601886	0.022765	0.387585	0.33655	0.0174135	0.332766	0.0180786	1e-06	3.5092	1.77689	2.72922	1.24853	2.67388	4.11836	3.31151	5.53769	4.71805	3.85981	3.37959	3.16983	4.27088	7.06577
K14301	ko03013	NUP107, NUP84; nuclear pore complex protein Nup107	0.5944	0.0415238	0.567054	0.52376	0.00469701	0.523633	0.00470362	1e-06	NA	0.0229475	1.24182	0.11206	0.183917	2.3669	4.65959	1.00755	NA	0.221079	3.52659	0.792443	7.07813	9.91213
K12879	ko03013,ko03040	THOC2; THO complex subunit 2	0.592993	0.0421325	0.454882	0.40037	0.0161427	0.374888	0.0202601	1e-06	0.246023	NA	1.00582	NA	1.2783	3.03748	8.80618	2.94455	2.80936	3.54115	1.99415	2.16254	8.39715	5.39902
K11124	ko03015	SMG6, EST1A; protein SMG6 [EC:3.1.-.-]	0.592694	0.0709639	0.514202	0.453477	0.019591	0.439833	0.0218058	1e-06	0.214783	1.99591	1.31239	NA	NA	NA	5.7032	1.63172	0.40574	NA	1.39565	1.40603	7.5342	7.56016
K13133	ko03013	GEMIN5; gem associated protein 5	0.592694	0.0709639	0.418086	0.345347	0.0433493	0.346205	0.0430957	1e-06	NA	0.0121489	NA	NA	0.926819	0.561433	4.25577	0.978462	0.439497	NA	0.839762	0.980165	3.75181	2.88735
K03267	ko03015	ERF3, GSPT; peptide chain release factor subunit 3	0.590841	0.0430759	0.536109	0.48972	0.00677644	0.477085	0.00772089	1e-06	NA	1.44469	0.116618	1.15929	0.986397	0.575023	1.83898	2.84117	1.34931	1.43817	NA	0.627775	3.10144	3.54794
K14405	ko03015	FIP1L1, FIP1; pre-mRNA 3'-end-processing factor FIP1	0.584417	0.035946	0.352669	0.293821	0.0323587	0.309198	0.0282682	1e-06	NA	0.552435	3.34825	1.51983	2.38942	2.05621	4.69373	2.86345	2.37117	3.94698	2.62755	6.38732	2.66948	8.49846
K14304	ko03013	NUP85; nuclear pore complex protein Nup85	0.584342	0.0590474	0.601459	0.557176	0.00503297	0.570295	0.00436374	0.776218	NA	1.64877	NA	0.0724324	NA	2.1259	1.66276	0.827858	1.56489	0.750768	3.7774	2.99542	6.86816	6.07929
K13137	ko03013	STRAP, UNRIP; serine-threonine kinase receptor-associated protein	0.582325	0.0999135	0.549002	0.484573	0.0223688	0.763143	0.00128864	1	NA	0.0203886	NA	1.02638	NA	1.30496	0.125132	0.164635	NA	0.244926	NA	0.273379	2.30401	2.33533
K03241	ko03013	EIF2B3; translation initiation factor eIF-2B subunit gamma	0.579667	0.0616067	0.556525	0.50725	0.00837993	0.51086	0.0080896	1e-06	NA	1.1053	NA	1.08417	NA	0.709393	2.21122	0.839208	1.05329	1.47726	1.23758	1.18133	3.59884	6.8947
K03257	ko03013	EIF4A; translation initiation factor 4A	0.578307	0.0488688	0.251829	0.177012	0.0964401	0.125119	0.139773	1e-06	NA	NA	0.627275	1.26791	0.19491	4.09634	1.37571	2.22179	2.0403	1.63116	2.88071	2.08762	2.64277	3.05373
K12859	ko03040	TXNL4A, DIB1; U5 snRNP protein, DIM1 family	0.576184	0.0499012	0.306569	0.237225	0.0618038	0.241772	0.0597121	1e-06	NA	0.248869	1.31488	1.53257	NA	1.04191	2.58446	1.35012	1.01282	1.20238	1.54633	2.76809	1.88625	1.89549
K14442	ko03018	DHX36, RHAU; ATP-dependent RNA helicase DHX36 [EC:3.6.4.13]	0.569955	0.0530199	0.500723	0.450795	0.0100412	0.439341	0.0112205	1e-06	0.397125	1.87046	2.12308	1.19587	NA	1.29785	2.63156	2.8013	2.50647	NA	1.79009	1.09283	4.78075	3.52837
K14408	ko03015	CSTF3, RNA14; cleavage stimulation factor subunit 3	0.569791	0.140356	0.0974266	-0.0530023	0.451653	-0.0801288	0.514031	1e-06	NA	0.109411	0.146094	0.337852	NA	2.95564	1.72224	NA	NA	NA	NA	0.594667	1.85874	0.570332
K12835	ko03040	DDX42, SF3B125; ATP-dependent RNA helicase DDX42 [EC:3.6.4.13]	0.567926	0.0428925	0.331664	0.270906	0.0394216	0.241003	0.0506799	1e-06	1.28428	1.31604	0.0476249	2.43286	NA	0.680589	2.06557	4.10396	2.16354	1.25682	1.82619	1.55778	3.00461	2.37061
K12869	ko03040	CRN, CRNKL1, CLF1, SYF3; crooked neck	0.564288	0.113482	0.188848	0.0729692	0.242461	0.0487432	0.273794	1e-06	NA	NA	0.150666	NA	0.243769	2.18101	0.0560195	NA	1.06084	0.323449	4.63794	NA	3.88013	1.21418
K00962	ko03018	pnp, PNPT1; polyribonucleotide nucleotidyltransferase [EC:2.7.7.8]	0.560968	0.0725943	0.565692	0.517436	0.00758181	0.526143	0.00694954	0.927304	NA	0.478834	2.63211	NA	NA	3.38555	3.63683	3.24196	0.60967	0.367834	2.57873	4.69786	8.11862	7.12611
K12828	ko03040	SF3B1, SAP155; splicing factor 3B subunit 1	0.559374	0.0375444	0.28629	0.226814	0.0486593	0.221137	0.0511713	1e-06	0.917727	1.36176	1.97418	1.70746	0.941411	0.772992	2.35718	0.282074	1.14774	2.31212	2.68826	3.55254	3.63474	2.2841
K11093	ko03040	SNRP70; U1 small nuclear ribonucleoprotein 70kDa	0.553048	0.0776196	0.373546	0.30394	0.0457407	0.435529	0.0161621	0.713367	1.03346	1.3105	1.74418	NA	NA	0.331877	0.702916	1.92855	NA	0.986437	0.475315	2.30277	2.91127	3.89022
K12624	ko03018,ko03040	LSM5; U6 snRNA-associated Sm-like protein LSm5	0.553048	0.0776196	0.121905	0.0243389	0.292604	-0.0113392	0.370656	1e-06	0.105197	NA	0.150398	NA	0.429928	1.37481	0.302263	NA	1.72554	0.525156	1.80849	1.14754	0.527941	0.960022
K12591	ko03018	RRP6, EXOSC10; exosome complex exonuclease RRP6 [EC:3.1.13.-]	0.548129	0.0650221	0.482299	0.430529	0.012205	0.413886	0.014263	1e-06	NA	2.11032	0.0609744	1.26005	0.915931	2.74303	0.419465	NA	0.0195674	1.33782	3.8546	2.45083	5.85437	4.68136
K14311	ko03013	NUP188; nuclear pore complex protein Nup188	0.546554	0.0659552	0.627232	0.589955	0.00213775	0.698809	0.000431496	1	0.475432	NA	1.2433	1.49793	NA	2.17139	4.22012	0.719355	0.467144	1.54735	1.47839	3.10208	7.97495	7.99842
K12617	ko03018	PATL1, PAT1; DNA topoisomerase 2-associated protein PAT1	0.542982	0.0681052	0.392716	0.331987	0.0292134	0.340972	0.0271009	1e-06	1.59309	0.323826	2.49949	NA	NA	1.59671	3.76468	1.87178	2.6997	2.35706	1.89546	1.74062	6.18148	2.66904
K03238	ko03013	EIF2S2; translation initiation factor 2 subunit 2	0.542747	0.0552943	0.455472	0.405969	0.0113818	0.396554	0.0124993	1e-06	0.0252065	0.0118239	0.339604	1.036	0.0346497	NA	0.0313204	1.02495	0.0379953	1.01388	0.407598	0.0202907	1.35931	2.31904
K14296	ko03013	NUP153; nuclear pore complex protein Nup153	0.537152	0.0583635	0.557244	0.516994	0.00337704	0.130038	0.122809	1	0.448128	1.54901	0.817632	NA	1.98124	2.06126	2.20838	0.0143476	1.47768	1.14451	0.845351	2.91011	5.16336	7.70525
K09291	ko03013	TPR, MLP1, MLP2; nucleoprotein TPR	0.533843	0.0602344	0.506881	0.462052	0.00633483	0.440606	0.00797365	1e-06	NA	1.54459	0.885948	3.42389	1.56629	2.12838	3.81283	0.542216	1.14155	1.67248	4.55158	2.69805	5.85496	5.28335
K14376	ko03015	PAP; poly(A) polymerase [EC:2.7.7.19]	0.533843	0.0602344	0.403707	0.349498	0.0196142	0.309371	0.0282249	1e-06	NA	3.14386	0.217183	1.32074	0.928795	5.2528	3.93454	3.12439	1.39915	3.55132	2.81545	3.19034	6.33924	4.6865
K13130	ko03013	GEMIN2, SIP1; gem associated protein 2	0.53292	0.0914214	0.551013	0.501126	0.00889173	0.467054	0.0122261	1e-06	NA	0.0547303	NA	1.44552	NA	4.22445	3.41043	2.08261	0.516581	1.77855	1.11656	2.59944	4.54012	5.765
K03240	ko03013	EIF2B5; translation initiation factor eIF-2B subunit epsilon	0.532132	0.11335	0.207185	0.108083	0.186217	0.0755354	0.224204	1e-06	0.246498	4.07686	1.13433	NA	NA	2.05607	1.25925	1.69703	1.02285	NA	NA	3.31503	2.61825	4.48292
K12627	ko03018,ko03040	LSM8; U6 snRNA-associated Sm-like protein LSm8	0.532132	0.11335	0.174768	0.0716137	0.229272	0.0638571	0.239641	1e-06	0.236179	0.0289705	NA	0.663072	NA	0.086102	2.31862	NA	0.24135	0.208473	NA	1.54905	0.404632	1.61609
K12603	ko03018	CNOT6, CCR4; CCR4-NOT transcription complex subunit 6 [EC:3.1.13.4]	0.531688	0.140683	0.467324	0.391228	0.0423249	0.368349	0.0488698	1e-06	0.764205	NA	NA	1.49804	NA	2.32323	2.82272	2.40736	NA	1.01581	NA	1.27699	5.06798	2.51597
K12855	ko03040	PRPF6, PRP6; pre-mRNA-processing factor 6	0.531688	0.140683	0.349937	0.25707	0.0933726	0.297113	0.0746128	1e-06	NA	NA	1.39216	0.128293	NA	0.173217	0.166529	NA	0.0606774	NA	1.61482	1.04254	1.8844	3.74448
K11600	ko03018	RRP41, EXOSC4, SKI6; exosome complex component RRP41	0.530159	0.17651	0.204932	0.0724211	0.260033	0.0740642	0.258196	1e-06	0.34124	NA	0.622608	NA	NA	NA	0.310975	1.02443	0.0242596	NA	NA	0.382151	0.87068	1.03469
K12599	ko03018	SKI2, SKIV2L; antiviral helicase SKI2 [EC:3.6.4.-]	0.52966	0.0765483	0.49366	0.443026	0.010829	0.408677	0.0149642	1e-06	NA	0.0572713	0.193401	1.08684	NA	4.18261	4.77879	1.10024	1.04119	0.881291	2.89452	2.57681	5.90089	3.8804
K04382	ko03015	PPP2C; serine/threonine-protein phosphatase 2A catalytic subunit [EC:3.1.3.16]	0.528678	0.116154	0.385477	0.308661	0.0554134	0.168614	0.131298	0.405573	NA	NA	NA	0.0889804	NA	0.0744088	0.81401	0.165691	0.543776	0.831458	0.809835	0.521874	1.12016	0.708908
K13151	ko03013	SNUPN, RNUT1; snurportin-1	0.528019	0.0776356	0.332634	0.265897	0.0496275	0.212598	0.0743126	1e-06	NA	0.275181	NA	1.29797	0.403207	2.73333	0.598173	1.34761	1.04736	1.13592	0.418684	1.53768	2.19958	2.11018
K14306	ko03013	NUP62, NSP1; nuclear pore complex protein Nup62	0.52736	0.223837	0.543006	0.451607	0.0588397	0.44237	0.0616237	1e-06	NA	NA	0.0601014	1.26331	NA	NA	3.74846	1.44636	0.0478802	NA	NA	NA	2.93097	5.2673
K14316	ko03013	POM121, NUP121; nuclear pore complex protein Nup121	0.521539	0.149863	0.321462	0.224528	0.111393	0.247266	0.0985213	1e-06	NA	NA	NA	1.73641	NA	1.22304	0.335947	0.388673	4.25291	NA	2.6713	1.25809	3.33173	3.94512
K14309	ko03013	NUP93, NIC96; nuclear pore complex protein Nup93	0.519655	0.0833413	0.469868	0.416854	0.013876	0.409302	0.0148787	1e-06	NA	0.152006	1.14645	1.62028	0.312733	2.51743	2.44807	1.4363	0.0423731	1.76128	NA	2.34795	2.46531	4.30518
K03260	ko03013	EIF4G; translation initiation factor 4G	0.519099	0.0571504	0.437268	0.390373	0.0100173	0.333198	0.0180016	1e-06	2.323	2.57676	1.89963	7.76704	4.15663	4.43965	6.65753	3.79855	4.82167	2.31487	3.36665	4.77503	5.54423	8.82008
K11097	ko03040	SNRPE, SME; small nuclear ribonucleoprotein E	0.518875	0.232754	0.271347	0.125617	0.2306	0.161606	0.201899	1e-06	NA	NA	NA	0.0227934	NA	NA	1.25339	NA	0.173248	0.0529214	0.120091	1.34231	1.07445	NA
K12833	ko03040	SF3B14; pre-mRNA branch site protein p14	0.515879	0.155129	0.419562	0.336642	0.0592493	0.353547	0.0535163	1e-06	NA	NA	NA	NA	0.0710658	NA	0.349401	0.0320823	1.27341	1.03637	0.188687	0.16344	1.06872	1.61764
K03537	ko03013	POP5; ribonuclease P/MRP protein subunit POP5 [EC:3.1.26.5]	0.513651	0.0876083	0.161296	0.0774252	0.195643	0.0975333	0.169814	1e-06	NA	NA	1.33449	0.215753	0.0983602	1.02767	1.77203	1.4465	1.19552	1.45485	1.47995	1.0197	1.89284	1.47149
K11584	ko03015	PPP2R5; serine/threonine-protein phosphatase 2A regulatory subunit B'	0.512386	0.0610221	0.267132	0.20606	0.0584281	0.205658	0.0586336	1e-06	0.925818	1.71934	2.89541	1.04007	1.74389	1.26662	4.42213	2.14508	2.14022	2.31886	1.97546	1.2206	3.336	4.45367
K14305	ko03013	NUP43; nuclear pore complex protein Nup43	0.511104	0.131093	0.1907	0.0895369	0.207008	0.0786938	0.220205	1e-06	NA	NA	0.128397	0.0969446	1.38662	1.06305	2.2117	2.12092	NA	1.08409	1.60242	NA	3.24907	0.259229
K12827	ko03040	SF3A3, SAP61, PRP9; splicing factor 3A subunit 3	0.509241	0.132743	0.566901	0.512764	0.0119494	0.528269	0.0104081	1e-06	NA	0.0317877	1.19787	1.11089	NA	0.0585859	0.14298	NA	1.06906	1.04837	NA	0.569961	3.71167	3.32262
K12857	ko03040	SNRNP40, PRP8BP; Prp8 binding protein	0.509175	0.197473	0.429628	0.334566	0.0776478	0.326338	0.0809842	1e-06	NA	NA	NA	0.0479905	NA	1.00001	1.42417	NA	0.0359064	NA	0.764205	1.01957	1.31621	1.88164
K14289	ko03013	XPO5; exportin-5	0.50815	0.110506	0.547436	0.497152	0.00923726	0.483325	0.0105256	1e-06	NA	0.141234	1.25996	NA	3.31184	2.98124	5.3983	2.13795	2.21668	NA	1.71649	1.73955	4.77997	6.07422
K14325	ko03013,ko03015	RNPS1; RNA-binding protein with serine-rich domain 1	0.505911	0.112348	0.28522	0.2058	0.0905994	0.180542	0.107114	1e-06	NA	NA	0.296205	0.382082	1.08307	1.1174	2.08419	1.60324	NA	0.228538	2.1632	1.66457	1.73663	1.58362
K01148	ko03018	PARN, PNLDC1; poly(A)-specific ribonuclease [EC:3.1.13.4]	0.505746	0.0778612	0.355827	0.297266	0.0313997	0.292792	0.03265	1e-06	NA	1.04387	2.10922	0.366023	1.38714	1.7356	7.50845	1.83769	3.07177	0.162936	1.44916	4.68101	5.87962	6.0094
K12858	ko03040	DDX23, PRP28; ATP-dependent RNA helicase DDX23/PRP28 [EC:3.6.4.13]	0.505225	0.247439	0.686408	0.62369	0.0212822	0.640568	0.0188483	1e-06	NA	NA	NA	NA	NA	NA	0.812495	0.906811	1.24061	NA	0.163089	0.112748	2.22413	2.59669
K12850	ko03040	PRPF38B; pre-mRNA-splicing factor 38B	0.501199	0.067888	0.290264	0.231119	0.0468298	0.196565	0.0634701	1e-06	0.803072	2.91958	0.742488	2.15388	2.48708	2.13351	3.03596	0.908578	3.32153	2.85979	2.49494	3.66543	4.38143	1.90924
K14298	ko03013	RAE1, GLE2; mRNA export factor	0.497209	0.143703	0.406453	0.33226	0.047373	0.325772	0.0494799	1e-06	NA	0.857903	0.463553	NA	NA	1.27356	1.70117	1.3068	0.146419	0.232648	1.6433	NA	1.74699	5.42339
K12581	ko03018	CNOT7_8, CAF1, POP2; CCR4-NOT transcription complex subunit 7/8	0.494507	0.0858225	0.15298	0.0759778	0.186326	0.0607259	0.209609	1e-06	NA	1.01678	0.189748	0.145088	1.9568	0.891277	1.27187	2.29873	1.08875	3.7328	1.22434	0.947417	1.18015	2.51949
K14319	ko03013	RANGAP1; Ran GTPase-activating protein 1	0.493912	0.1468	0.424512	0.352576	0.0412505	0.341657	0.0444539	1e-06	NA	1.20111	1.26444	2.07839	0.766269	4.17528	5.0623	1.41834	NA	NA	NA	0.815253	4.32479	8.67649
K12860	ko03040	CDC5L, CDC5, CEF1; pre-mRNA-splicing factor CDC5/CEF1	0.490847	0.125259	0.486633	0.429592	0.0170086	0.664088	0.00137139	0.951363	NA	0.183454	1.02555	NA	NA	0.0630191	0.716113	1.17534	1.00102	0.0533614	0.291818	0.450521	2.93774	2.70039
K14300	ko03013	NUP133; nuclear pore complex protein Nup133	0.488504	0.127349	0.174212	0.0824578	0.201516	0.052246	0.244398	1e-06	NA	2.36677	0.252263	1.34195	0.418684	7.03031	1.75083	5.09262	1.41392	NA	5.98849	NA	5.26797	3.42904
K14297	ko03013	NUP98, ADAR2, NUP116; nuclear pore complex protein Nup98-Nup96	0.486172	0.129451	0.543262	0.492514	0.00965423	0.493637	0.00955188	1e-06	NA	0.0815465	1.7843	NA	NA	1.26697	5.0766	1.00805	3.19496	0.998335	0.60867	1.59562	7.8163	6.71016
K12604	ko03018	CNOT1, NOT1; CCR4-NOT transcription complex subunit 1	0.484993	0.110012	0.196736	0.116409	0.148652	0.128658	0.136314	1e-06	0.906745	3.17662	8.69037	3.97899	1.29611	3.04312	5.31074	NA	1.30385	3.30162	NA	5.977	4.9544	13.0309
K12607	ko03018	CNOT10; CCR4-NOT transcription complex subunit 10	0.484916	0.110077	0.286105	0.214715	0.0731544	0.214143	0.0734657	1e-06	NA	1.03627	NA	1.81247	0.60797	1.58979	7.51159	0.0360824	1.87051	2.94303	1.01685	2.69709	6.23233	4.07608
K14315	ko03013	NDC1, TMEM48; nucleoporin NDC1	0.481564	0.158757	0.414259	0.341041	0.0446407	0.318827	0.0518208	1e-06	NA	0.0395012	NA	1.71308	0.482066	4.05603	4.15913	NA	3.3379	1.43289	NA	0.991269	3.82208	5.03134
K12834	ko03040	PHF5A; PHD finger-like domain-containing protein 5A	0.469914	0.240027	0.372779	0.268242	0.107893	0.258977	0.112778	1e-06	NA	0.158577	NA	1.11432	NA	NA	1.65835	NA	0.24347	0.792452	NA	1.26798	1.22762	1.46762
K12885	ko03040	RBMX, HNRNPG; heterogeneous nuclear ribonucleoprotein G	0.467473	0.147102	0.179178	0.0879751	0.194552	0.0909361	0.190914	1e-06	NA	0.173123	NA	NA	0.871991	1.11281	3.21059	2.53106	1.44771	1.27371	0.957967	1.05733	1.65151	1.92741
K03456	ko03015	PPP2R1; serine/threonine-protein phosphatase 2A regulatory subunit A	0.461593	0.179299	0.19083	0.0896836	0.206835	0.107774	0.186546	1e-06	2.70739	NA	0.390012	NA	NA	1.13557	0.76745	3.74121	1.01811	1.20101	NA	1.9283	1.83804	5.23914
K12821	ko03040	PRPF40, PRP40; pre-mRNA-processing factor 40	0.460924	0.0971639	0.277858	0.217679	0.0527586	0.20187	0.0606057	1e-06	4.50777	1.40513	0.696723	6.0702	2.30078	5.17271	5.3061	1.47475	6.26515	2.93955	1.53295	5.91329	7.68149	4.78365
K03113	ko03013	EIF1, SUI1; translation initiation factor 1	0.459223	0.213683	0.29944	0.19936	0.127298	0.142745	0.170568	1e-06	NA	NA	NA	0.0849359	0.359201	1.06906	0.152506	NA	0.864453	0.597576	0.889579	NA	1.04875	0.989748
K12848	ko03040	SNU23; U4/U6.U5 tri-snRNP component SNU23	0.454506	0.137697	0.255772	0.181349	0.0934538	0.161857	0.107578	1e-06	NA	0.177698	0.431956	0.0471763	NA	1.27969	0.220664	1.17467	0.200403	0.520686	0.94898	0.200794	1.09197	1.29265
K12613	ko03018	DCP2; mRNA-decapping enzyme subunit 2 [EC:3.6.1.62]	0.454201	0.25825	0.390212	0.288581	0.097768	0.290707	0.0967556	1e-06	NA	NA	1.62215	0.950584	NA	1.02652	3.78047	2.18127	NA	0.625262	1.86775	NA	4.59427	NA
K01164	ko03013	POP1; ribonuclease P/MRP protein subunit POP1 [EC:3.1.26.5]	0.448559	0.264958	0.240553	0.113978	0.217219	0.120684	0.210967	1e-06	NA	NA	1.54548	NA	0.322757	1.89508	0.831677	0.469042	1.99064	NA	NA	NA	1.66887	3.56436
K12597	ko03018	AIR1_2; protein AIR1/2	0.444521	0.198045	0.189001	0.087626	0.209275	0.0492454	0.260506	1e-06	1.26928	1.72475	NA	0.397822	1.98268	3.77043	1.57748	NA	2.38563	1.3058	NA	NA	3.60771	2.14278
K12878	ko03013,ko03040	THOC1; THO complex subunit 1	0.440931	0.174631	0.504327	0.449252	0.0143375	0.435971	0.0161005	1e-06	NA	NA	1.04672	2.70475	0.241249	3.67399	5.18289	3.02686	2.17111	NA	1.75286	0.936103	5.79816	7.84169
K03237	ko03013	EIF2S1; translation initiation factor 2 subunit 1	0.436436	0.279658	0.111018	-0.0371461	0.419961	0.00817436	0.343405	1e-06	NA	NA	NA	0.245279	NA	0.0133489	1.03281	0.0752851	NA	NA	0.0731894	1.47639	0.166651	1.21116
K12874	ko03040	AQR; intron-binding protein aquarius	0.43629	0.179747	0.3338	0.259777	0.0626754	0.263205	0.0611908	1e-06	NA	NA	1.55475	0.45841	0.227621	2.86888	2.70694	3.53445	0.353068	NA	2.37763	1.74929	6.22605	2.63877
K12829	ko03040	SF3B2, SAP145, CUS1; splicing factor 3B subunit 2	0.432173	0.212286	0.109285	-0.00205461	0.350833	0.000132807	0.346322	1e-06	NA	0.0329325	1.42191	NA	1.23275	NA	0.361709	0.12681	2.15598	NA	3.51193	0.339144	2.21744	1.65677
K14291	ko03013	PHAX; phosphorylated adapter RNA export protein	0.429884	0.142613	0.269004	0.20255	0.0693673	0.200884	0.0703031	1e-06	NA	0.0980745	0.541299	0.162414	1.03263	0.617696	1.66167	0.281478	0.0837983	1.14695	1.69618	0.343235	1.72481	1.2572
K12824	ko03040	TCERG1, CA150; transcription elongation regulator 1	0.429599	0.125268	0.450951	0.405197	0.00854106	0.419292	0.00731633	1e-06	6.07166	0.0509658	3.33693	4.59433	6.03227	5.57464	5.76864	0.621002	4.50874	2.57519	5.79059	7.21974	9.49447	14.2963
K14312	ko03013	NUP155, NUP170, NUP157; nuclear pore complex protein Nup155	0.425999	0.219621	0.505443	0.443624	0.0211713	0.427972	0.0238908	1e-06	NA	2.05125	0.113526	3.92637	NA	NA	3.13842	0.181915	0.154829	NA	1.30348	1.48634	9.89968	7.46126
K12598	ko03018	MTR4, SKIV2L2; ATP-dependent RNA helicase DOB1 [EC:3.6.4.13]	0.425875	0.16747	0.15341	0.0687508	0.207978	0.0644043	0.214457	1e-06	NA	0.0471301	0.50307	0.287285	NA	1.11904	2.64603	0.394518	2.44491	2.10693	1.27471	1.20201	1.64026	0.962437
K13175	ko03013	THOC6; THO complex subunit 6	0.425628	0.253381	0.179244	0.0619933	0.256177	0.0274814	0.304766	1e-06	0.193815	2.26309	1.22916	NA	NA	NA	3.55417	1.24241	1.25869	3.52051	NA	1.97085	2.28981	NA
K13126	ko03013,ko03015,ko03018	PABPC; polyadenylate-binding protein	0.422887	0.131936	0.293874	0.235031	0.0452219	0.19787	0.0627543	1e-06	0.025506	2.46821	0.79075	0.862803	1.06219	2.65117	2.40791	1.12613	3.93128	0.767167	1.92356	2.30033	4.0056	2.17735
K14284	ko03013,ko03015	NXF, TAP, MEX67; nuclear RNA export factor	0.412877	0.182227	0.125626	0.0381891	0.258298	0.0509582	0.235863	1e-06	NA	1.28982	1.88147	0.216397	0.723698	1.15363	2.20134	0.263986	2.81986	NA	1.26855	1.81282	2.029	2.55379
K13171	ko03013,ko03015	SRRM1, SRM160; serine/arginine repetitive matrix protein 1	0.411257	0.162683	0.139079	0.0608133	0.209467	0.0744721	0.188501	1e-06	2.14171	2.35297	10.0641	NA	4.39507	5.04613	7.91421	2.39937	3.71715	4.15377	6.40899	5.3678	6.18552	10.7221
K00850	ko03018	pfkA, PFK; 6-phosphofructokinase 1 [EC:2.7.1.11]	0.404987	0.150871	0.315408	0.258359	0.0366248	0.243453	0.0419282	1e-06	1.54168	0.0366421	2.44307	0.185684	4.07822	3.28897	3.41217	0.978213	2.49849	2.54452	1.1647	1.73146	3.68613	5.49245
K18681	ko03018	DIS3L; DIS3-like exonuclease 1 [EC:3.1.13.-]	0.404958	0.216649	0.416176	0.351307	0.032082	0.508835	0.00825142	0.819355	NA	NA	NA	4.079	0.48678	4.44589	1.76134	1.16927	4.11459	2.37563	3.77778	1.89316	6.88252	5.57731
K14288	ko03013	XPOT; exportin-T	0.397352	0.226232	0.257342	0.174824	0.111212	0.119249	0.159336	1e-06	0.513353	NA	NA	2.76728	NA	4.68351	0.0284289	3.14503	0.152693	3.34609	2.11507	2.18688	4.71769	3.57158
K03245	ko03013	EIF3J; translation initiation factor 3 subunit J	0.394471	0.182256	0.110454	0.0295866	0.267228	0.122623	0.130062	0.687931	0.171285	3.42656	0.148269	0.391375	1.09034	NA	1.54032	1.65998	1.02552	1.15204	0.876855	0.362609	2.0755	2.98558
K12606	ko03018	RCD1, CNOT9, CAF40; CCR4-NOT transcription complex subunit 9	0.393625	0.231017	0.3432	0.270222	0.0582468	0.282076	0.0535514	1e-06	NA	1.01583	2.10107	1.48857	NA	0.376294	2.89676	1.18549	1.23903	1.06917	1.40736	NA	4.0284	2.78823
K03242	ko03013	EIF2S3; translation initiation factor 2 subunit 3	0.392794	0.18429	0.0837793	0.000486457	0.337453	-0.0240346	0.414745	1e-06	0.242281	NA	0.0447358	3.1495	0.124567	0.0553031	1.11657	0.763518	0.119632	1.65778	2.29295	1.13401	0.130614	2.31447
K15542	ko03015	PFS2; polyadenylation factor subunit 2	0.382782	0.274943	0.285426	0.196104	0.111649	0.201608	0.108048	1e-06	NA	NA	1.2529	0.078856	1.83691	NA	2.32563	1.11323	0.234364	NA	3.79059	0.187176	5.15469	2.74816
K12589	ko03018	RRP42, EXOSC7; exosome complex component RRP42	0.378765	0.201864	0.0606249	-0.0247729	0.417417	-0.0356209	0.459614	1e-06	0.122565	2.13586	NA	0.77059	0.597496	0.3278	1.45945	2.67876	0.124148	0.905801	0.716068	1.00143	1.18016	2.07758
K14295	ko03013	NUP50, NPAP60; nuclear pore complex protein Nup50	0.371334	0.290751	0.242217	0.147494	0.148466	0.111451	0.182665	1e-06	NA	NA	1.46153	0.70885	NA	4.0564	2.08571	3.688	1.30452	2.87039	3.42411	NA	3.20564	3.82262
K14310	ko03013	NUP205, NUP192; nuclear pore complex protein Nup205	0.370165	0.236254	0.233925	0.157318	0.11114	0.144107	0.122143	1e-06	NA	1.54935	1.67453	0.5684	0.864664	2.92648	1.30959	3.56957	1.23915	NA	0.424405	2.09721	3.63356	2.91468
K11098	ko03040	SNRPF, SMF; small nuclear ribonucleoprotein F	0.36604	0.33263	0.0648973	-0.0686888	0.508282	-0.0780229	0.53714	1e-06	NA	NA	0.0494891	NA	0.0329078	NA	0.871426	1.02366	1.02372	NA	1.17434	0.0975853	0.0437864	1.28943
K14307	ko03013	NUPL1, NUP49; nucleoporin p58/p45	0.365944	0.242058	0.330246	0.263271	0.050647	0.263929	0.05039	1e-06	2.99172	0.692419	NA	1.55994	2.36899	4.09049	2.64857	NA	3.09878	0.695225	1.4282	2.35842	4.82056	4.81245
K00784	ko03013	rnz; ribonuclease Z [EC:3.1.26.11]	0.358101	0.229591	0.244375	0.175682	0.0859427	0.165797	0.0929105	1e-06	0.960915	0.565107	1.49352	NA	1.23413	2.69253	2.90864	2.02566	0.3894	1.24461	3.52138	1.47861	5.16147	1.29743
K12586	ko03018	RRP43, EXOSC8, OIP2; exosome complex component RRP43	0.353161	0.286711	0.400507	0.333897	0.0366316	0.298475	0.047595	1e-06	NA	NA	NA	2.11781	0.359834	2.24557	3.30946	2.38713	0.680205	1.01025	1.0693	2.08191	5.25131	2.64535
K12837	ko03040	U2AF2; splicing factor U2AF 65 kDa subunit	0.351287	0.218108	0.13866	0.0668818	0.189809	0.0343281	0.249877	1e-06	1.31014	0.824577	0.744702	3.45899	1.48355	4.08922	0.08113	2.48627	0.960949	1.07316	2.07568	3.15291	2.13607	2.81893
K11086	ko03040	SNRPB, SMB; small nuclear ribonucleoprotein B and B'	0.349423	0.396208	0.155827	0.0151313	0.333142	-0.00491289	0.363687	1e-06	NA	1.57929	0.106869	NA	NA	0.0140021	1.1619	1.93858	NA	NA	NA	1.08388	1.94501	1.03409
K12896	ko03040	SFRS7; splicing factor, arginine/serine-rich 7	0.349049	0.221257	0.245844	0.182998	0.0713735	0.146545	0.0973916	1e-06	1.438	1.82326	0.778475	3.87118	0.94	3.94313	2.90819	3.86183	1.291	3.77362	5.39843	2.46749	3.4344	3.43109
K12876	ko03013,ko03015,ko03040	RBM8A, Y14; RNA-binding protein 8A	0.345738	0.327803	0.24955	0.155743	0.141529	0.589609	0.0057684	1	1.36573	1.01267	0.0377036	NA	0.174627	NA	NA	NA	0.0321081	1.17882	0.0761317	0.677107	2.21976	2.19653
K12605	ko03018	CNOT2, NOT2; CCR4-NOT transcription complex subunit 2	0.345437	0.24767	0.153851	0.0769289	0.184965	0.0506647	0.226613	1e-06	0.33729	5.11601	2.82259	2.59172	1.10384	4.86063	3.78334	NA	0.755528	3.27333	1.40472	4.34467	3.87122	6.33393
K12616	ko03018	EDC4; enhancer of mRNA-decapping protein 4	0.343744	0.300648	0.0219503	-0.0867219	0.66375	-0.0727136	0.584195	1e-06	NA	NA	NA	1.73318	0.325082	2.84409	4.64422	3.15077	2.64412	3.36586	6.97671	1.05099	3.42346	3.33072
K14962	ko03015	WDR82, SWD2, CPS35; COMPASS component SWD2	0.339035	0.307754	0.0684167	-0.0350925	0.437195	-0.0710457	0.575994	1e-06	NA	NA	NA	0.205038	0.742181	3.37895	0.058796	1.29384	0.0916147	0.852078	1.19099	2.09792	1.06167	2.55163
K14283	ko03013	TACC3, maskin; transforming acidic coiled-coil-containing protein 3	0.336581	0.341622	0.00531225	-0.119024	0.841408	0.0552886	0.251657	1	NA	NA	NA	0.321547	1.28211	1.18949	1.2067	4.06764	1.90136	NA	3.33047	0.11397	1.73561	1.76637
K03540	ko03013	RPR2, RPP21; ribonuclease P protein subunit RPR2 [EC:3.1.26.5]	0.334947	0.462729	0.0416855	-0.149977	0.660569	-0.194561	0.885968	1	NA	NA	NA	NA	NA	NA	1.86853	0.0884728	1.34992	3.24324	1.25031	2.13886	NA	2.07567
K13129	ko03013	SMN; survival motor neuron protein	0.333875	0.2649	0.0723955	-0.0119322	0.37404	-0.0125228	0.375902	1e-06	0.184836	NA	3.31548	0.688248	1.45763	1.93643	1.30186	5.55729	1.84988	2.11449	0.201161	0.387226	3.86297	2.45364
K14400	ko03015	PCF11; pre-mRNA cleavage complex 2 protein Pcf11	0.333391	0.346506	0.212074	0.113584	0.18045	0.582403	0.00620762	1	NA	0.051043	0.741898	3.36223	0.263777	2.8199	0.109832	0.333742	NA	0.125312	NA	1.30868	3.60382	NA
K12811	ko03040	DDX46, PRP5; ATP-dependent RNA helicase DDX46/PRP5 [EC:3.6.4.13]	0.331069	0.269184	0.259238	0.191896	0.0755521	0.144821	0.109486	1e-06	0.816017	NA	0.443645	4.48006	0.629048	1.28808	3.90386	1.42427	0.574327	0.41566	2.10385	2.93331	3.44884	3.09921
K05019	ko03013	CLNS1A; chloride channel, nucleotide-sensitive, 1A	0.329617	0.322234	4.07447e-05	-0.111066	0.985139	-0.106177	0.845646	1	NA	NA	NA	1.04776	0.135036	1.09158	1.3985	1.10546	2.37414	2.37978	1.826	1.19545	1.15541	1.07315
K14299	ko03013	SEH1; nucleoporin SEH1	0.329538	0.322357	0.434859	0.372065	0.0272878	0.364251	0.0290166	1e-06	NA	1.32572	NA	0.741794	0.838116	1.6323	1.10104	NA	2.00707	0.557661	0.972867	0.764637	2.96084	2.91947
K12621	ko03018,ko03040	LSM2; U6 snRNA-associated Sm-like protein LSm2	0.325689	0.301571	0.0822369	-0.00953939	0.366153	-0.0253984	0.413646	1e-06	0.0829367	0.0187663	1.03663	NA	1.28003	1.52185	1.31986	0.37924	1.22711	NA	0.108023	1.75031	1.72094	0.0354892
K12839	ko03040	SMNDC1, SPF30; survival of motor neuron-related-splicing factor 30	0.325689	0.301571	0.0335692	-0.0630739	0.568691	-0.0664106	0.586998	1e-06	0.95934	1.47146	1.15008	NA	0.477671	1.03515	1.78777	NA	0.517404	0.418305	2.9889	1.19671	1.55364	1.52036
K14399	ko03015	CLP1, HERB; polyribonucleotide 5'-hydroxyl-kinase [EC:2.7.1.78]	0.323518	0.395746	0.259809	0.154067	0.160986	0.159997	0.156165	1e-06	0.992632	0.0714403	0.55254	NA	NA	NA	NA	1.15506	1.29067	1.42491	1.84364	0.501581	1.25364	NA
K11984	ko03040	SART1, HAF, SNU66; U4/U6.U5 tri-snRNP-associated protein 1	0.323477	0.395807	0.0761455	-0.0558337	0.47231	-0.0456263	0.446327	1e-06	NA	NA	1.06015	0.0937631	NA	NA	0.312517	0.0876484	NA	0.445529	2.50591	0.552314	2.34537	0.72299
K12662	ko03040	PRPF4, PRP4; U4/U6 small nuclear ribonucleoprotein PRP4	0.318609	0.312812	0.0500194	-0.0449786	0.484704	-0.058847	0.546961	1e-06	0.229463	1.53272	1.19955	0.196975	NA	3.76221	0.739432	NA	0.0433852	4.76686	1.39898	2.10746	2.36193	1.23552
K14407	ko03015	CSTF2, RNA15; cleavage stimulation factor subunit 2	0.31758	0.290347	0.165538	0.0896782	0.167668	0.0604154	0.210113	1e-06	1.46181	0.896486	0.0744258	3.32332	0.979602	4.43793	4.46058	NA	1.58885	3.10362	1.44297	0.896805	1.89344	4.06366
K01689	ko03018	ENO, eno; enolase [EC:4.2.1.11]	0.314235	0.295737	0.0998709	0.018041	0.292847	-0.00939507	0.366176	1e-06	0.0148464	NA	1.64568	1.6053	0.0396896	2.8529	1.32076	1.45728	2.07926	3.08437	0.278259	1.27277	2.04575	1.68995
K12160	ko03013	SUMO, SMT3; small ubiquitin-related modifier	0.309658	0.327349	0.103798	0.0141774	0.307118	0.00270819	0.334113	1e-06	NA	1.02353	0.558658	1.15712	0.877697	0.720246	1.14777	NA	0.174145	0.80142	0.611197	1.58816	1.10136	1.15553
K12882	ko03013,ko03015,ko03040	NCBP1, CBP80; nuclear cap-binding protein subunit 1	0.304299	0.290156	0.236212	0.172563	0.0780628	0.343444	0.0162568	0.809542	1.46533	0.0395416	3.04362	1.25513	0.17135	3.35186	1.44815	0.152332	0.051876	1.36103	1.28652	2.06754	4.93824	3.97226
K12881	ko03013,ko03015,ko03040	THOC4, ALY; THO complex subunit 4	0.300908	0.341908	0.19171	0.110881	0.154568	0.0709155	0.204827	1e-06	0.345978	0.230697	0.488004	1.215	0.911612	0.49489	0.483628	NA	NA	0.322387	0.263837	1.08534	0.768754	0.823629
K02516	ko03013	PRMT5, HSL7; type II protein arginine methyltransferase [EC:2.1.1.320]	0.294508	0.379332	0.00544828	-0.105057	0.829237	-0.108067	0.878532	1e-06	1.18799	3.09659	1.05731	NA	NA	NA	0.330008	2.24571	0.191025	1.22204	2.35293	1.47605	1.46938	2.7323
K00565	ko03015	RNMT; mRNA (guanine-N7-)-methyltransferase [EC:2.1.1.56]	0.282208	0.374163	0.0701447	-0.0228408	0.405461	-0.00709249	0.359459	1e-06	2.07332	1.04273	2.25528	0.225696	NA	NA	0.183429	3.67678	0.670277	0.0958101	1.64651	1.21468	2.86754	3.16061
K06100	ko03015	SYMPK; symplekin	0.280915	0.464035	0.00874293	-0.132865	0.810898	-0.131157	0.795625	1e-06	NA	NA	2.57264	NA	NA	2.54876	1.28232	3.21232	NA	2.74406	0.564336	0.150067	2.76024	3.01191
K08873	ko03015	SMG1; serine/threonine-protein kinase SMG1 [EC:2.7.11.1]	0.279799	0.465887	0.292428	0.191346	0.13276	0.190891	0.133076	1e-06	NA	NA	1.31742	NA	NA	NA	7.70968	0.0729842	2.82209	2.0086	1.46209	0.643074	13.8689	3.91506
K03259	ko03013	EIF4E; translation initiation factor 4E	0.277449	0.336869	0.196516	0.129559	0.112373	0.148558	0.0957479	1e-06	2.59622	0.0198377	1.65161	2.81883	1.1465	1.34598	3.05942	2.33873	1.75335	1.80331	2.71677	1.09348	2.39404	3.44363
K04354	ko03015	PPP2R2; serine/threonine-protein phosphatase 2A regulatory subunit B	0.276581	0.384166	0.353729	0.289102	0.0413731	0.320826	0.0320337	1e-06	NA	NA	2.46203	1.8123	0.987909	1.6723	2.00327	1.93556	1.08752	2.30892	1.65629	1.10805	3.3351	5.7312
K03246	ko03013	EIF3I; translation initiation factor 3 subunit I	0.273842	0.415164	0.511371	0.457079	0.0133752	0.628777	0.00218934	0.862443	NA	0.0608127	NA	1.03255	0.0557211	1.23298	0.0890129	0.179492	0.0422829	NA	0.254929	0.0436534	2.74202	2.18978
K12862	ko03040	PLRG1, PRL1, PRP46; pleiotropic regulator 1	0.270633	0.449478	0.0347044	-0.0859576	0.606338	-0.0825762	0.590868	1e-06	NA	NA	NA	1.06715	NA	1.07265	0.861914	2.89969	0.0947487	1.08963	4.41524	0.172383	2.50589	1.73551
K03679	ko03018	RRP4, EXOSC2; exosome complex component RRP4	0.268409	0.398937	0.0328946	-0.063816	0.572669	-0.0590132	0.547787	1e-06	NA	1.98735	1.26953	0.334086	NA	0.121685	0.884385	2.16793	0.0561197	1.07841	0.322757	2.74477	1.97055	1.52287
K13176	ko03013	THOC7; THO complex subunit 7	0.265778	0.380128	0.111806	0.0310613	0.264141	0.131589	0.121341	1	0.527642	0.0797161	1.68666	1.3824	0.436936	NA	1.01852	1.47416	1.18251	1.18692	1.42407	0.695806	1.19064	1.25613
K12580	ko03018	CNOT3, NOT3; CCR4-NOT transcription complex subunit 3	0.259917	0.440194	0.0520086	-0.0533237	0.500026	-0.070494	0.57333	1e-06	NA	NA	1.29096	4.52129	0.960518	2.17789	1.30695	NA	3.75781	3.35979	3.40503	2.0093	2.00481	3.37867
K12585	ko03018	DIS3, RRP44; exosome complex exonuclease DIS3/RRP44 [EC:3.1.13.-]	0.258622	0.416998	0.135261	0.0487868	0.239525	0.0472908	0.242084	1e-06	NA	0.772364	NA	1.68494	1.12322	2.0776	5.41486	2.4168	0.111641	0.382958	6.15582	1.04431	4.17674	3.27271
K12818	ko03040	DHX8, PRP22; ATP-dependent RNA helicase DHX8/PRP22 [EC:3.6.4.13]	0.258089	0.443532	0.199109	0.110121	0.168917	0.109051	0.170075	1e-06	0.149811	NA	2.04085	0.265024	NA	2.35083	0.749201	1.08089	NA	0.377646	0.399938	0.209381	5.61329	1.53653
K14529	ko03013	RPP14; ribonuclease P protein subunit RPP14 [EC:3.1.26.5]	0.254588	0.542874	0.143484	0.000731261	0.354778	-0.0346317	0.415203	1e-06	NA	NA	NA	0.509516	NA	2.4213	1.01169	NA	1.80653	NA	2.12189	1.25227	2.172	2.0216
K12871	ko03040	CCDC12; coiled-coil domain-containing protein 12	0.252436	0.45393	0.116488	0.01832	0.304319	0.00680075	0.328266	1e-06	NA	1.60374	0.354776	NA	NA	0.26049	3.25208	2.30925	1.22348	3.17949	0.364029	1.00102	1.26904	3.14119
K03681	ko03018	RRP40, EXOSC3; exosome complex component RRP40	0.249567	0.459248	0.491011	0.434457	0.0163123	0.382282	0.0251583	1e-06	NA	NA	NA	1.18757	0.690747	1.31456	0.977037	0.505999	0.445305	1.99494	1.06364	0.666779	2.28642	2.47371
K10643	ko03018	CNOT4, NOT4, MOT2; CCR4-NOT transcription complex subunit 4 [EC:2.3.2.27]	0.244444	0.420894	0.0213377	-0.0676316	0.633948	-0.0694265	0.647485	1e-06	NA	1.12816	2.89364	3.73213	3.36583	2.84815	1.1996	5.20946	3.94436	3.35729	0.911752	3.46442	3.49085	1.88257
K12883	ko03013,ko03015,ko03040	NCBP2, CBP20; nuclear cap-binding protein subunit 2	0.243357	0.445953	0.0532952	-0.0413753	0.470357	-0.0317975	0.435134	1e-06	NA	0.0355628	1.23506	0.276135	NA	0.519907	1.6502	2.22605	1.27681	1.11215	0.172037	1.01809	0.275502	1.83686
K14290	ko03013	XPO1, CRM1; exportin-1	0.243129	0.471287	0.404473	0.338304	0.0354316	0.314387	0.0423673	1e-06	0.583715	1.14981	1.11529	0.812238	NA	4.14635	1.98104	NA	0.791805	NA	0.468996	0.469863	4.14754	6.92937
K14398	ko03015	CPSF6_7; cleavage and polyadenylation specificity factor subunit 6/7	0.241634	0.426421	0.194086	0.120821	0.131887	0.121421	0.131277	1e-06	NA	0.120295	2.30716	2.59479	2.32242	1.0046	3.82413	1.62191	2.05421	1.55613	0.73177	2.28841	3.27197	2.35594
K13917	ko03015	RNGTT; mRNA-capping enzyme [EC:2.7.7.50 3.6.1.-]	0.239654	0.477844	0.0644606	-0.0394882	0.451243	-0.0478298	0.479749	1e-06	1.03936	0.0966412	NA	2.8703	NA	2.73193	8.27137	2.55665	0.251199	1.33443	NA	2.07526	4.09072	1.34005
K12900	ko03040	FUSIP1; FUS-interacting serine-arginine-rich protein 1	0.238386	0.507167	0.249911	0.15615	0.141195	0.152478	0.144239	0.584492	NA	2.29618	NA	NA	1.46563	NA	4.03731	0.672816	0.226352	1.61466	1.03404	2.02087	4.65546	3.87081
K19604	ko03040	RP9, PAP-1; retinitis pigmentosa 9 protein	0.235441	0.48585	0.00287454	-0.107917	0.875591	-0.111034	0.980548	1e-06	NA	NA	NA	2.82098	0.538055	0.692158	1.99646	2.76688	3.00617	0.826165	2.12309	2.82462	1.63204	1.20632
K12845	ko03040	SNU13, NHP2L; U4/U6 small nuclear ribonucleoprotein SNU13	0.235046	0.486604	0.118642	0.0207131	0.299599	0.0432494	0.258928	1e-06	0.814832	NA	0.205962	0.0122903	0.166032	NA	1.03368	NA	0.0422026	0.133698	1.0086	0.0532379	1.21787	0.886674
K14303	ko03013	NUP160, NUP120; nuclear pore complex protein Nup160	0.227866	0.555414	0.361403	0.270175	0.086845	0.258086	0.0928525	1e-06	NA	1.13028	0.556511	NA	NA	3.22223	0.406001	NA	0.125906	NA	0.404448	0.68504	8.72305	3.2022
K03680	ko03013	EIF2B4; translation initiation factor eIF-2B subunit delta	0.227428	0.501236	0.103157	0.00350739	0.335511	0.00653602	0.328841	1e-06	NA	3.13354	NA	1.60528	0.203572	0.204626	2.25304	1.02033	NA	0.320185	1.3677	1.33281	1.71344	5.2636
K03247	ko03013	EIF3H; translation initiation factor 3 subunit H	0.227337	0.556359	0.0488373	-0.0870431	0.567722	-0.142812	0.987127	0.904949	NA	NA	NA	NA	NA	1.10908	1.18669	1.19338	0.0237254	1.08532	1.05971	1.23492	1.06983	1.28433
K14401	ko03015	CPSF1, CFT1; cleavage and polyadenylation specificity factor subunit 1	0.225474	0.505019	0.20675	0.118612	0.159987	0.091798	0.189868	1e-06	NA	NA	0.223505	3.26343	0.322757	5.15721	7.17032	3.36801	1.11102	0.564336	3.60437	0.276195	6.84996	NA
K03239	ko03013	EIF2B1; translation initiation factor eIF-2B subunit alpha	0.224387	0.507129	0.152624	0.0584713	0.23485	0.0762391	0.209665	1e-06	NA	NA	0.917266	0.285339	NA	0.0304005	1.56547	0.751889	0.505645	1.13917	0.202578	1.31519	0.17053	3.30323
K14416	ko03015	HBS1; elongation factor 1 alpha-like protein	0.224235	0.483533	0.093328	0.00266084	0.33423	0.00263304	0.334299	1e-06	NA	1.02683	2.0054	2.5145	0.581358	2.65197	3.48571	NA	4.49278	1.44954	3.93137	0.532477	3.43153	2.46007
K03252	ko03013	EIF3C; translation initiation factor 3 subunit C	0.220963	0.598983	0.195854	0.0618301	0.27219	0.0506448	0.285648	1e-06	NA	NA	0.316386	NA	NA	NA	0.857165	NA	0.0422974	1.27938	1.15428	0.1338	0.453686	2.5137
K11099	ko03040	SNRPG, SMG; small nuclear ribonucleoprotein G	0.212814	0.582489	0.184169	0.0676219	0.249048	0.456546	0.027353	0.838623	NA	NA	1.02436	0.0440457	NA	NA	0.306758	NA	0.0824458	0.0366022	0.0462718	0.0267785	1.24882	1.65641
K14443	ko03018	TOB; protein Tob/BTG	0.205688	0.544013	0.0238354	-0.0846274	0.650373	-0.0712574	0.577024	1e-06	NA	NA	1.39461	NA	0.407182	0.026216	2.39679	0.748381	0.677641	0.570866	0.0463013	0.463698	1.99785	0.822304
K12861	ko03040	BCAS2; pre-mRNA-splicing factor SPF27	0.204814	0.502074	0.0418534	-0.0452508	0.50257	-0.0498455	0.525347	1e-06	1.1329	1.04152	NA	0.995503	0.0942694	2.49281	0.17913	0.116013	0.321257	0.0683875	1.58009	2.09389	1.35161	1.93706
K03253	ko03013	EIF3B; translation initiation factor 3 subunit B	0.196646	0.612082	0.0245356	-0.114816	0.687351	-0.12089	0.72205	1e-06	0.0587443	0.787472	0.618717	NA	NA	NA	0.0604016	0.0406709	NA	0.0525895	1.27243	NA	0.106621	1.35666
K12593	ko03018	MPHOSPH6, MPP6; M-phase phosphoprotein 6, animal type	0.196646	0.612082	0.245016	0.137161	0.175483	0.53842	0.0147696	1	NA	NA	NA	2.26599	1.09469	NA	1.31323	1.83618	1.73273	NA	1.05443	0.963401	2.23679	2.27549
K12847	ko03040	USP39, SAD1; U4/U6.U5 tri-snRNP-associated protein 2	0.195789	0.613664	0.504181	0.43335	0.032094	0.450862	0.0284607	1e-06	NA	NA	1.17126	NA	NA	1.27729	1.93724	NA	0.174118	1.17065	0.597801	0.492349	4.07717	4.91332
K12618	ko03018	XRN1, SEP1, KEM1; 5'-3' exoribonuclease 1 [EC:3.1.13.-]	0.193869	0.525663	0.308368	0.245492	0.0488253	0.227841	0.0564887	1e-06	NA	2.48197	1.12827	5.6365	2.13203	2.97429	8.53779	0.0332486	7.26142	0.632921	0.892546	1.2745	10.8793	7.77664
K12872	ko03040	RBM22, SLT11; pre-mRNA-splicing factor RBM22/SLT11	0.191391	0.596334	0.226989	0.130363	0.163891	0.107396	0.186949	1e-06	NA	NA	0.193018	0.163731	NA	1.23504	1.62372	0.228113	0.266072	NA	0.716258	0.107141	1.58	1.09933
K14396	ko03015	PABPN1, PABP2; polyadenylate-binding protein 2	0.18488	0.633928	0.0735396	-0.0588118	0.480298	-0.0801951	0.544241	1e-06	0.10856	1.82154	1.13862	NA	1.20756	NA	1.70064	NA	1.02202	NA	NA	0.306535	1.6388	1.47875
K12600	ko03018	SKI3, TTC37; superkiller protein 3	0.175653	0.627396	0.16381	0.0592867	0.245975	0.0243678	0.300588	1e-06	NA	NA	0.0868905	NA	NA	4.76223	6.09924	0.0992692	1.10373	0.821791	1.12699	0.706332	5.26474	3.36265
K12626	ko03018,ko03040	LSM7; U6 snRNA-associated Sm-like protein LSm7	0.170923	0.615325	1.04207e-05	-0.1111	0.992484	-0.110624	0.951255	1e-06	NA	0.241281	1.35319	0.0423348	0.443071	1.83251	2.14282	NA	1.62467	1.41694	NA	0.644214	0.844274	0.705904
K11583	ko03015	PPP2R3; serine/threonine-protein phosphatase 2A regulatory subunit B''	0.17005	0.561102	0.0967087	0.0214344	0.279155	0.00829191	0.313106	1e-06	0.575908	2.20699	2.21089	1.33602	0.532835	2.96648	3.43003	2.75077	0.826582	1.31752	1.13064	1.1969	3.69357	2.07622
K13136	ko03013	GEMIN8; gem associated protein 8	0.166303	0.625047	0.0992162	-0.000870839	0.345439	-0.000660005	0.344953	1e-06	NA	0.25338	0.49	0.53623	0.870864	0.585512	1.94076	NA	1.09532	NA	1.442	0.205593	0.12003	2.08239
K12822	ko03040	RBM25, S164; RNA-binding protein 25	0.157179	0.625654	0.0433259	-0.0523415	0.51622	-0.0444668	0.482626	1e-06	4.76067	NA	0.808157	NA	2.51111	3.13224	3.9598	5.51937	3.72207	2.69462	2.32198	1.1666	3.1717	5.04177
K12172	ko03013	RANBP2, NUP358; E3 SUMO-protein ligase RanBP2 [EC:2.3.2.-]	0.156325	0.627555	0.0998241	0.00980656	0.317092	-0.0679831	0.596023	1	2.96767	NA	1.59489	3.61951	0.416665	4.18619	2.9038	0.843768	0.200993	NA	0.660962	3.23394	5.4991	3.0085
K10577	ko03013	UBE2I, UBC9; ubiquitin-conjugating enzyme E2 I	0.152773	0.635493	0.00562951	-0.0938075	0.816735	-0.0899203	0.76728	1e-06	1.03091	NA	1.01221	1.56991	0.0534969	3.83959	0.34432	1.16744	NA	1.69124	1.08185	1.0697	0.0744063	1.8385
K12892	ko03040	SFRS3; splicing factor, arginine/serine-rich 3	0.150682	0.658316	0.0176423	-0.0915086	0.697039	-0.107938	0.875994	1	NA	NA	NA	1.5201	1.21434	0.594023	1.68784	2.75381	3.23223	3.9182	1.21218	1.29403	1.3107	1.23366
K03251	ko03013	EIF3D; translation initiation factor 3 subunit D	0.148643	0.702707	0.054265	-0.08084	0.546381	-0.0701196	0.512542	1e-06	NA	NA	NA	NA	NA	0.122296	0.195186	1.05296	0.181159	0.877493	0.4737	0.0613179	0.171222	1.13966
K03265	ko03015	ETF1, ERF1; peptide chain release factor subunit 1	0.141604	0.660672	0.206049	0.126653	0.138263	0.133183	0.132009	1e-06	2.01341	0.173939	1.0978	1.60834	NA	2.37015	3.29335	1.08791	1.19007	NA	0.080136	0.118884	2.58458	4.41171
K12890	ko03040	SFRS1, ASF, SF2; splicing factor, arginine/serine-rich 1	0.140962	0.630751	0.0287666	-0.0521695	0.562136	-0.0454521	0.522091	1e-06	0.81413	0.0588963	1.62044	1.25396	1.36384	0.242168	0.631957	1.69161	1.03122	1.03743	1.21465	0.461867	0.56215	1.76905
K12812	ko03013,ko03015,ko03040	DDX39B, UAP56, SUB2; ATP-dependent RNA helicase UAP56/SUB2 [EC:3.6.4.13]	0.13492	0.692458	0.252714	0.169682	0.115019	0.164034	0.119339	1e-06	NA	1.64293	1.00358	1.22892	1.21877	1.5634	NA	1.07723	1.17565	NA	0.223983	0.375432	2.1629	4.30676
K14327	ko03013,ko03015	UPF2, RENT2; regulator of nonsense transcripts 2	0.134524	0.676805	0.106092	0.0167014	0.301525	-0.00720493	0.359763	1e-06	0.903253	2.85266	0.678784	1.09611	NA	5.4471	5.27697	NA	1.15535	0.539454	1.70513	0.472707	5.74498	2.36727
K14403	ko03015	CPSF3, YSH1; cleavage and polyadenylation specificity factor subunit 3 [EC:3.1.27.-]	0.133355	0.752907	0.0566973	-0.10052	0.570128	-0.112977	0.609941	1e-06	NA	NA	1.04806	1.11082	NA	2.4609	2.04464	NA	NA	1.05608	3.33745	NA	0.832688	3.1623
K12741	ko03040	HNRNPA1_3; heterogeneous nuclear ribonucleoprotein A1/A3	0.13149	0.668511	0.000781802	-0.0900562	0.927753	-0.0873962	0.85391	1e-06	2.33207	0.685157	0.985982	NA	1.43902	0.871523	0.146565	0.853264	1.81342	1.93431	3.19038	1.35104	1.29894	1.3627
K03539	ko03013	RPP1, RPP30; ribonuclease P/MRP protein subunit RPP1 [EC:3.1.26.5]	0.129775	0.65836	0.118669	0.0452253	0.227769	-0.0265719	0.431193	0.97755	1.16527	2.4318	1.34255	3.76512	1.88921	3.96827	1.28525	1.57154	1.04453	0.133698	0.773227	3.97623	3.61727	3.19829
K12619	ko03018	XRN2, RAT1; 5'-3' exoribonuclease 2 [EC:3.1.13.-]	0.127138	0.709511	0.265544	0.183938	0.104746	0.16651	0.117426	1e-06	NA	NA	NA	2.15434	0.348893	1.038	3.33301	0.146466	0.198444	1.05998	2.09592	0.409396	1.59975	5.73114
K14326	ko03013,ko03015	UPF1, RENT1; regulator of nonsense transcripts 1 [EC:3.6.4.-]	0.126592	0.745527	0.0520074	-0.0834201	0.555084	-0.103869	0.634262	1e-06	NA	NA	0.519892	1.89936	NA	1.73509	1.98024	NA	0.843944	NA	2.43484	0.0950172	1.18995	2.24996
K12897	ko03040	TRA2; transformer-2 protein	0.1253	0.66952	0.082772	0.00633636	0.318563	-0.0131565	0.37988	1e-06	3.14031	3.06808	1.35163	4.37888	2.8445	2.90134	2.76735	3.68521	3.45979	2.66187	2.06628	2.59087	3.40125	3.32013
K12838	ko03040	PUF60; poly(U)-binding-splicing factor PUF60	0.123062	0.675124	0.0473659	-0.0320202	0.454803	0.156508	0.0895104	1	1.46252	0.0391892	4.67457	1.77425	1.65454	2.67887	3.05289	1.99446	1.46357	1.29187	0.942485	0.930988	3.07887	3.62248
K11096	ko03040	SNRPD2, SMD2; small nuclear ribonucleoprotein D2	0.122757	0.772132	0.000215258	-0.166416	0.972495	-0.163785	0.906964	1e-06	NA	NA	0.0578869	0.949424	0.0302498	0.119812	0.0750145	NA	NA	NA	NA	0.0153361	0.0852216	0.317607
K11092	ko03040	SNRPA1; U2 small nuclear ribonucleoprotein A'	0.113012	0.740768	0.678433	0.642703	0.00183008	0.615889	0.00257003	0.384707	NA	NA	NA	2.14613	1.15809	1.66307	1.96941	0.981454	1.3288	1.09128	1.55664	1.07854	4.3377	3.78864
K14313	ko03013	NUP35, NUP53; nuclear pore complex protein Nup53	0.111351	0.730452	0.25997	0.185967	0.090368	0.182996	0.0923424	1e-06	NA	1.43665	NA	0.958053	1.35949	1.57498	1.21541	2.25674	0.36735	1.07357	0.513353	0.115872	2.36638	3.99121
K12880	ko03013,ko03040	THOC3; THO complex subunit 3	0.111148	0.77589	0.0984761	-0.030313	0.410878	-0.0202979	0.389654	1e-06	NA	0.573221	1.88362	NA	NA	1.66496	2.26852	0.0269718	0.334366	1.21449	NA	NA	2.53125	1.67139
K12867	ko03040	SYF1, XAB2; pre-mRNA-splicing factor SYF1	0.107519	0.75302	0.00449434	-0.106117	0.844733	0.195452	0.0970651	0.993733	NA	0.149415	0.296948	NA	NA	1.75685	1.08241	2.71506	1.85398	0.972478	1.93988	1.70834	0.267786	0.465024
K14302	ko03013	NUP37; nuclear pore complex protein Nup37	0.103595	0.748672	0.0276279	-0.0696093	0.60565	-0.0811805	0.68534	1e-06	0.495969	1.08828	NA	1.63153	NA	2.20999	2.23603	3.63668	1.64801	0.128622	1.23032	1.41291	0.476768	2.35533
K14328	ko03013,ko03015	UPF3, RENT3; regulator of nonsense transcripts 3	0.100575	0.755799	0.00497545	-0.094527	0.82756	-0.0935804	0.813454	1e-06	NA	4.71464	NA	0.106121	0.33147	3.44038	2.2862	0.935086	2.21405	1.26606	2.23006	2.13153	4.55308	2.41916
K12868	ko03040	SYF2; pre-mRNA-splicing factor SYF2	0.0933911	0.772822	0.126566	0.0392231	0.256398	0.0249984	0.283941	1e-06	NA	NA	0.322187	1.05609	0.334593	0.611365	0.188856	0.0181745	1.03529	2.24644	0.181894	0.0653295	1.02029	1.57191
K13174	ko03013	THOC5; THO complex subunit 5	0.0872623	0.766749	0.0173289	-0.0645603	0.653729	-0.0725515	0.734368	1e-06	1.20794	2.07736	1.17687	3.34601	0.662823	4.62629	4.25626	0.48825	0.354615	3.63705	3.39815	1.82129	2.19037	2.14075
K12820	ko03040	DHX15, PRP43; pre-mRNA-splicing factor ATP-dependent RNA helicase DHX15/PRP43 [EC:3.6.4.13]	0.0850248	0.772584	0.000665455	-0.0826124	0.930246	-0.0832179	0.972058	1e-06	2.59217	0.565795	1.08449	2.1911	0.35442	0.0817111	0.363067	0.960862	1.70337	2.86999	2.04467	1.71927	1.75287	0.554567
K14323	ko03013,ko03015	CASC3, MLN51; protein CASC3	0.0814222	0.801386	0.0685808	-0.0245611	0.410942	-0.0281664	0.422757	1	0.52458	2.37298	1.77628	1.89241	NA	2.51832	1.29294	0.0752561	0.698556	0.197765	NA	1.38678	1.97739	3.59445
K14530	ko03013	RPP40; ribonucleases P/MRP protein subunit RPP40 [EC:3.1.26.5]	0.0781627	0.809205	0.00362993	-0.0960071	0.852447	-0.0996997	0.959355	1e-06	0.379839	4.15586	NA	2.20013	1.65436	3.0248	1.26376	3.09228	1.13181	NA	0.828056	2.54511	4.29032	0.630759
K14292	ko03013	TGS1; trimethylguanosine synthase [EC:2.1.1.-]	0.0740868	0.838822	0.13573	0.027696	0.294857	0.0286503	0.293236	1e-06	NA	0.671728	2.70303	3.16831	0.468996	3.73905	5.3203	0.267804	3.00081	NA	NA	0.14334	5.57929	NA
K12611	ko03018	DCP1B; mRNA-decapping enzyme 1B [EC:3.-.-.-]	0.0685628	0.850722	0.00131485	-0.123521	0.920784	-0.115874	0.804573	1e-06	NA	NA	NA	2.71984	0.181166	4.6277	1.21333	2.44719	0.7538	2.64416	NA	3.05395	1.04866	3.07893
K13114	ko03013,ko03015	PNN; pinin	0.0683986	0.861202	0.0820116	-0.0491296	0.455013	-0.0702467	0.512923	1e-06	NA	NA	0.341514	NA	0.917606	1.65822	0.104335	1.0308	NA	0.150067	0.551269	NA	0.167699	2.26475
K03283	ko03040	HSPA1s; heat shock 70kDa protein 1/2/6/8	0.0561361	0.904851	0.0344088	-0.158709	0.690482	-0.168664	0.729234	1e-06	NA	0.430784	0.707391	NA	NA	2.51932	0.160542	NA	1.81431	1.01378	0.164622	NA	NA	NA
K14285	ko03013,ko03015	NXT1_2, P15; NTF2-related export protein 1/2	0.0560968	0.877674	0.0370916	-0.0832719	0.593987	-0.100402	0.683517	1e-06	NA	NA	NA	1.07043	0.577903	1.31895	1.13184	NA	0.0909195	1.6334	0.525936	0.932937	1.63926	0.749838
K14293	ko03013	KPNB1, IPO1; importin subunit beta-1	0.0475603	0.877383	0.0856426	0.00251922	0.331893	0.0073021	0.31924	1e-06	1.25081	1.12658	0.0915524	1.03219	0.139233	NA	0.033398	0.0311018	1.22269	0.0428166	0.854026	0.309581	1.11051	2.35583
K06269	ko03015	PPP1C; serine/threonine-protein phosphatase PP1 catalytic subunit [EC:3.1.3.16]	0.0465242	0.885837	0.00277791	-0.0969443	0.870773	-0.0970494	0.872998	1e-06	NA	1.19247	0.845708	1.09726	NA	0.547539	0.0770739	0.220075	0.669503	1.22422	1.30497	0.809514	0.459628	1.71519
K03754	ko03013	EIF2B2; translation initiation factor eIF-2B subunit beta	0.0440565	0.903813	0.000322691	-0.124637	0.960717	-0.124275	0.9445	1e-06	0.113552	1.08927	1.74992	0.112881	NA	NA	NA	4.58203	1.04109	0.17353	0.617607	NA	0.289683	1.02175
K03345	ko03013	SENP2, AXAM2; sentrin-specific protease 2 (axin associating molecule) [EC:3.4.22.68]	0.0368271	0.931012	0.0144129	-0.149852	0.777053	-0.15942	0.852837	1e-06	NA	NA	NA	4.33745	1.04723	7.39611	6.33475	NA	NA	NA	1.0184	3.2704	1.80734	8.33507
K12830	ko03040	SF3B3, SAP130, RSE1; splicing factor 3B subunit 3	0.0337164	0.912928	0.0335586	-0.0542997	0.549136	0.51851	0.00331593	0.991709	NA	2.36192	3.67793	2.43706	0.435469	2.35319	1.33345	0.922605	0.793075	1.20576	1.79997	0.961213	4.0321	3.74495
K12842	ko03040	SR140; U2-associated protein SR140	0.0280484	0.934757	0.0203223	-0.0885308	0.675849	-0.0923938	0.703685	1e-06	NA	1.97939	NA	NA	1.72274	5.28075	3.80119	2.30781	4.85492	1.7718	1.90076	2.91475	5.93612	0.742488
K12614	ko03018	DDX6, RCK, DHH1; ATP-dependent RNA helicase DDX6/DHH1 [EC:3.6.4.13]	0.0170996	0.965173	0.0701105	-0.0627309	0.491116	-0.060999	0.486291	1e-06	NA	2.06265	1.04204	NA	NA	1.00637	0.325674	1.84168	1.23582	NA	0.235883	NA	1.08626	1.0614
K12886	ko03040	HNRNPK; heterogeneous nuclear ribonucleoprotein K	0.0028097	0.992732	0.0899806	0.00725159	0.31937	-0.0754982	0.698952	0.489193	NA	2.54615	1.11229	4.68552	4.13395	4.2265	3.94538	2.08473	2.15668	2.95516	3.31522	3.30769	4.47939	2.39959
K12893	ko03040	SFRS4_5_6; splicing factor, arginine/serine-rich 4/5/6	-0.00223749	0.993943	0.0873747	0.0113225	0.304868	-0.0810395	0.875875	0.901055	1.08237	3.65733	4.21099	2.85597	1.33824	1.51092	1.97492	1.12422	1.39134	1.39463	1.99762	1.9175	2.03114	2.41051
K03538	ko03013	POP4, RPP29; ribonuclease P protein subunit POP4 [EC:3.1.26.5]	-0.00623298	0.986366	0.0125588	-0.110871	0.757911	-0.12474	0.966755	0.926707	NA	NA	NA	3.95403	0.106068	4.63365	0.796768	1.24372	1.9763	NA	0.162664	2.50367	2.24378	1.41938
K12884	ko03040	HNRNPC; heterogeneous nuclear ribonucleoprotein C1/C2	-0.0174874	0.964384	0.0938193	-0.0356351	0.422761	0.13919	0.173682	0.986706	NA	NA	NA	NA	0.21871	NA	2.50838	2.70257	2.25294	3.12809	5.14468	3.10504	0.961272	1.39437
K12831	ko03040	SF3B4, SAP49; splicing factor 3B subunit 4	-0.0245514	0.953985	0.0183276	-0.145284	0.749248	-0.163007	0.895211	0.989356	NA	0.0560008	NA	NA	0.599911	NA	0.0390029	0.969457	NA	1.12063	0.150359	NA	0.0243902	0.150772
K12592	ko03018	C1D, LRP1; exosome complex protein LRP1	-0.0255377	0.948003	0.000364491	-0.142441	0.961119	-0.142584	0.968541	1e-06	NA	1.04829	NA	0.387621	1.17107	1.12201	0.0803141	NA	0.08525	NA	NA	1.78208	0.01319	1.70702
K06063	ko03040	SNW1, SKIIP, SKIP; SNW domain-containing protein 1	-0.042948	0.906224	0.0607697	-0.0566341	0.492341	0.353285	0.0410494	0.879098	NA	2.89884	0.185801	NA	0.14902	1.11715	0.0691152	0.524049	0.142786	NA	NA	0.0381175	2.84161	2.09181
K13025	ko03013,ko03015,ko03040	EIF4A3, FAL1; ATP-dependent RNA helicase [EC:3.6.4.13]	-0.0432173	0.905639	0.0714475	-0.0446215	0.455304	-0.0773298	0.568307	1e-06	NA	NA	2.36802	1.08649	NA	0.0161034	0.093454	0.969087	NA	1.10784	1.35319	0.022139	1.07572	1.20033
K07573	ko03018	CSL4, EXOSC1; exosome complex component CSL4	-0.0502875	0.876662	0.0501384	-0.0448477	0.484171	0.202017	0.0803531	0.734448	NA	NA	2.67738	1.14464	1.10814	2.03655	0.938101	1.08438	0.122949	1.04839	1.68377	0.681066	2.43851	3.13594
K03248	ko03013	EIF3G; translation initiation factor 3 subunit G	-0.0512989	0.895724	0.0185791	-0.121624	0.726585	-0.100032	0.617757	1e-06	0.0162407	NA	NA	1.25392	NA	1.02947	0.212905	0.915242	0.0888184	2.06693	NA	NA	0.239744	0.0412088
K03678	ko03018	RRP45, EXOSC9; exosome complex component RRP45	-0.0739127	0.829008	0.00400632	-0.10666	0.853322	0.242651	0.0705731	1	NA	2.01738	2.14087	NA	1.0861	0.259967	0.245665	NA	2.69496	1.06011	0.303085	0.837127	1.83039	1.75682
K12870	ko03040	ISY1; pre-mRNA-splicing factor ISY1	-0.0740868	0.838822	0.00410313	-0.120384	0.860452	0.107211	0.187147	1	NA	3.51096	NA	0.623663	NA	1.79946	1.6718	0.149605	1.37292	NA	0.865048	0.173447	3.38225	2.39987
K12864	ko03040	CTNNBL1; beta-catenin-like protein 1	-0.0917373	0.755113	0.0469468	-0.0324743	0.456855	-0.036906	0.47763	1e-06	1.58899	1.70317	0.913787	1.93747	0.0986511	3.10729	3.06818	0.0667404	1.02864	1.5983	0.0953327	0.148765	1.1329	4.68124
K03249	ko03013	EIF3F; translation initiation factor 3 subunit F	-0.102151	0.793701	0.100671	-0.0278043	0.405427	-0.0150201	0.379019	1e-06	NA	NA	0.910824	NA	2.16495	NA	0.0400092	1.27076	1.02654	1.02882	NA	1.04528	0.0769472	1.01747
K15516	ko03013	FMR; fragile X mental retardation protein	-0.112388	0.7147	0.0668046	-0.0180313	0.393859	-0.0895754	0.909715	0.827405	NA	5.71255	4.43131	1.30678	1.50054	2.81483	4.32469	2.3491	3.06129	1.8052	2.03605	2.47661	3.41114	3.80408
K03258	ko03013	EIF4B; translation initiation factor 4B	-0.115156	0.72156	0.00212584	-0.0976616	0.886855	-0.0914401	0.785148	1e-06	NA	2.10249	0.437123	1.83464	2.45096	4.49661	NA	1.03264	1.56668	1.10747	1.7153	2.6436	0.969288	1.85346
K12625	ko03018,ko03040	LSM6; U6 snRNA-associated Sm-like protein LSm6	-0.116213	0.74919	0.0536145	-0.0646836	0.519782	-0.0665098	0.526348	1e-06	1.55328	NA	0.0370734	2.28255	NA	0.0311724	1.05733	NA	0.255814	NA	1.13343	1.34537	0.0676823	0.51857
K12825	ko03040	SF3A1, SAP114; splicing factor 3A subunit 1	-0.119582	0.742123	0.165762	0.0614827	0.24291	0.38626	0.0325398	1	NA	1.41343	0.074315	0.866135	NA	NA	NA	0.0601126	0.101146	0.311744	0.174135	1.02782	0.12995	0.116251
K12866	ko03040	WBP11, NPWBP; WW domain-binding protein 11	-0.135896	0.748315	0.00502296	-0.160807	0.867558	-0.160068	0.859515	1e-06	NA	NA	NA	0.192281	NA	1.19041	0.106866	0.0323646	NA	1.26648	1.23437	NA	1.04635	0.0764258
K10599	ko03040	PRPF19, PRP19; pre-mRNA-processing factor 19 [EC:2.3.2.27]	-0.136201	0.726787	5.16505e-05	-0.142798	0.98536	-0.142242	0.952741	1e-06	0.397214	NA	NA	NA	NA	1.05225	0.0952699	0.0771473	1.2047	NA	1.14688	0.0860159	0.151655	1.03195
K12733	ko03040	PPIL1; peptidyl-prolyl cis-trans isomerase-like 1 [EC:5.2.1.8]	-0.14289	0.657755	0.0393996	-0.0566605	0.536289	-0.0620853	0.56347	1e-06	1.18098	1.04575	0.403496	NA	0.0557211	0.297319	1.86988	0.0918668	0.136264	0.389619	0.492916	1.36336	0.324428	NA
K15544	ko03015	SSU72; RNA polymerase II subunit A C-terminal domain phosphatase SSU72 [EC:3.1.3.16]	-0.164719	0.649296	0.00262399	-0.122048	0.888239	-0.124708	0.964749	1e-06	NA	NA	1.2648	1.15946	0.12367	0.188401	NA	0.105236	0.0757905	0.30503	0.122839	0.223373	NA	1.25641
K12590	ko03018	RRP46, EXOSC5; exosome complex component RRP46	-0.166695	0.645319	0.00223028	-0.122491	0.896924	-0.121027	0.870457	0.588049	NA	0.289728	NA	1.05879	NA	1.6279	0.101404	1.35605	1.03875	1.28123	NA	0.184452	1.02284	0.311498
K12841	ko03040	CHERP; calcium homeostasis endoplasmic reticulum protein	-0.168203	0.601286	0.0444183	-0.0511399	0.510856	-0.0416323	0.471359	1e-06	0.393616	2.75509	3.91791	3.12288	NA	1.25432	1.94537	2.18678	2.91725	3.74831	0.559682	NA	2.41506	0.321393
K12615	ko03018	EDC3; enhancer of mRNA-decapping protein 3	-0.177229	0.648269	0.0238254	-0.115628	0.691727	-0.131478	0.798404	1e-06	NA	NA	3.0648	0.490759	NA	2.05671	1.34575	NA	NA	1.11757	1.88406	0.631838	1.14976	2.92299
K12817	ko03040	PRPF18, PRP18; pre-mRNA-splicing factor 18	-0.202479	0.550451	0.236295	0.151439	0.129515	0.0681407	0.220781	1e-06	NA	NA	NA	0.773999	1.40097	2.2875	2.71259	3.21593	1.99483	1.68837	2.33939	2.19209	1.21985	0.105931
K12610	ko03018	DCP1A; mRNA-decapping enzyme 1A [EC:3.-.-.-]	-0.222375	0.631749	0.0174913	-0.17901	0.777436	-0.192746	0.86841	1e-06	NA	NA	NA	0.240216	2.82395	3.51785	1.20329	NA	0.0572695	NA	NA	1.4037	2.62758	NA
K12840	ko03040	RBM17, SPF45; splicing factor 45	-0.225463	0.481076	0.0402409	-0.055735	0.531879	-0.0555143	0.530836	1e-06	NA	1.07205	0.67672	0.520267	NA	1.02635	1.05613	1.14721	0.270802	1.26884	1.43721	0.192572	0.369157	0.948682
K14324	ko03013,ko03015	SAP18; histone deacetylase complex subunit SAP18	-0.228387	0.554486	0.174781	0.0568929	0.262816	0.0312268	0.29905	1e-06	NA	NA	NA	0.0116039	NA	1.18707	NA	1.09974	0.157542	1.02357	0.0766601	0.0382578	0.166601	0.0289261
K12823	ko03040	DDX5, DBP2; ATP-dependent RNA helicase DDX5/DBP2 [EC:3.6.4.13]	-0.313249	0.275476	0.0955842	0.0202162	0.282116	-0.00309415	0.346552	1e-06	1.20548	1.00452	0.787763	0.965164	0.212958	0.0913531	0.298294	0.0130853	0.139383	0.223679	0.916102	0.0145305	0.306814	1.15765
K14397	ko03015	NUDT21, CPSF5, CFIM25; cleavage and polyadenylation specificity factor subunit 5	-0.317496	0.290481	0.187278	0.113394	0.139671	0.0857995	0.17275	1e-06	NA	2.17192	2.76023	1.01899	0.173279	1.65974	1.24188	3.05334	0.379643	1.21939	1.75086	0.213648	0.608132	1.46845
K13134	ko03013	GEMIN6, SIP2; gem associated protein 6	-0.345512	0.447816	0.0583785	-0.129946	0.601687	-0.120835	0.5782	1e-06	NA	0.99272	NA	NA	NA	2.72286	1.62958	2.44398	0.132451	NA	NA	NA	0.754283	1.00381
K11095	ko03040	SNRPC; U1 small nuclear ribonucleoprotein C	-0.467801	0.289801	0.184272	0.0211266	0.336495	0.217209	0.163514	0.748229	NA	NA	NA	NA	NA	NA	3.43401	NA	0.0703962	1.34833	1.35912	1.36735	1.02424	0.295846
K18644	ko03013	EIF4EBP2; eukaryotic translation initiation factor 4E binding protein 2	-0.503261	0.138124	0.17252	0.069085	0.232601	0.0467047	0.264324	1e-06	NA	NA	0.453752	0.0176164	0.210498	1.06839	0.12157	NA	0.0127341	0.203074	0.184836	0.132388	0.0317257	NA
K14406	ko03015	CSTF1; cleavage stimulation factor subunit 1	-0.504675	0.136839	0.0847607	-0.0296442	0.414429	-0.00709647	0.361501	1e-06	0.414493	NA	0.795678	NA	NA	1.60693	1.30743	0.190258	NA	0.918642	1.60938	0.245554	0.158995	0.301643
K12622	ko03018,ko03040	LSM3; U6 snRNA-associated Sm-like protein LSm3	-0.523249	0.148292	0.202889	0.0890156	0.223717	0.0633064	0.254496	1e-06	NA	1.65335	1.45273	0.382474	NA	0.451036	0.187603	NA	0.0252289	1.09356	NA	0.162225	NA	1.04174
K12863	ko03040	CWC15; protein CWC15	-0.536292	0.136631	0.476432	0.401636	0.0395874	0.36958	0.0484983	1e-06	1.44087	NA	NA	1.30161	NA	1.12145	0.0219169	0.0645174	1.01383	NA	0.0623782	0.0753157	0.0809713	NA
K11094	ko03040	SNRPB2; U2 small nuclear ribonucleoprotein B''	-0.718185	0.0293106	0.37466	0.285326	0.0797767	0.235271	0.105144	1e-06	2.00116	NA	NA	1.84644	0.379541	1.21332	1.18908	0.33739	NA	1.03307	NA	NA	1.06772	0.0636024
K03231	ko03013	EEF1A; elongation factor 1-alpha	-0.723786	0.0179583	0.489921	0.426161	0.0242227	0.369287	0.0367176	1e-06	NA	NA	1.8691	0.108178	NA	1.32048	NA	1.39351	0.98561	0.0776632	0.507036	0.0291627	0.0401539	0.100468
K12891	ko03040	SFRS2; splicing factor, arginine/serine-rich 2	-0.900937	0.00562059	0.595266	0.514319	0.0421862	0.468725	0.0539133	1e-06	1.35484	NA	0.786496	NA	NA	1.13481	0.472929	NA	0.0189042	0.15823	NA	NA	0.0459797	NA

## Sheet: Table S8-5
Table S8-5: Correlation between fraction of disordered residues and organism complexity for KEGG orthologs in four pathways.
Kid	ko	Ktitle	SpearmanCor	SpearmanPv	LmRsquare	LmAdjRsquare	LmPv	PGLSAdjRsquare	PGLSPv	PGLSLambda	Procambarus_virginalis	Euprymna_scolopes	Locusta_migratoria	Chiloscyllium_punctatum	Erpetoichthys_calabaricus	Scyliorhinus_torazame	Monodelphis_domestica	Ambystoma_mexicanum	Leptobrachium_leishanense	Microcaecilia_unicolor	Sphenodon_punctatus	Dasypus_novemcinctus	Homo_sapiens	Pan_troglodytes
K12580	ko03018	CNOT3, NOT3; CCR4-NOT transcription complex subunit 3	0.908768	4.26371e-05	0.225491	0.14804	0.118765	-0.0918783	0.790608	1	NA	NA	54.5367	43.3249	46.6986	47.3315	56.4138	57.2721	57.3407	57.0432	57.0236	60.6383	58.4329	58.1064
K14401	ko03015	CPSF1, CFT1; cleavage and polyadenylation specificity factor subunit 1	0.878175	7.86026e-05	0.640591	0.607917	0.00101524	0.581404	0.00147748	1e-06	5.34918	8.18859	6.33609	9.65026	10.7958	8.00836	12.9745	10.0625	11.8762	12.6214	10.8382	18.6982	14.4144	NA
K03259	ko03013	EIF4E; translation initiation factor 4E	0.872623	4.66062e-05	0.599687	0.566328	0.00114771	0.555244	0.00134456	1e-06	9.53895	5.13919	3.60231	13.1579	11.4537	9.09886	14.4397	23.6458	12.6712	13.1696	14.9031	21.6596	15.3315	25.5061
K14327	ko03013,ko03015	UPF2, RENT2; regulator of nonsense transcripts 2	0.818923	0.000340335	0.679314	0.65259	0.000288436	0.0698278	0.185182	0.979427	21.8247	29.4579	21.7514	40.8669	38.6561	38.4498	40.203	40.8517	36.5016	41.6667	39.4444	42.4076	41.3522	42.5314
K12599	ko03018	SKI2, SKIV2L; antiviral helicase SKI2 [EC:3.6.4.-]	0.792073	0.000733099	0.412787	0.363852	0.013218	0.343516	0.0162451	1e-06	9.80231	11.7409	14.0429	11.828	11.4286	10.087	19.7758	16.1471	17.9775	17.2276	15.0242	23.5642	18.8604	17.3355
K14293	ko03013	KPNB1, IPO1; importin subunit beta-1	0.788627	0.00135692	0.534465	0.492143	0.00452267	0.484382	0.00494161	1e-06	3.14465	1.359	2.92887	4.21893	2.73973	NA	3.76712	4.45205	5.62613	3.76712	4.79452	4.33295	4.56621	5.13699
K03243	ko03013	EIF5B; translation initiation factor 5B	0.786716	0.00142016	0.506961	0.462139	0.0063288	0.443285	0.00775106	1e-06	NA	46.327	39.6163	50.2905	53.4027	50.2483	51.3077	48.337	53.7114	53.1897	51.8364	59.5702	53.6066	54.0984
K12605	ko03018	CNOT2, NOT2; CCR4-NOT transcription complex subunit 2	0.783123	0.000924487	0.639888	0.609878	0.000592561	0.608889	0.000601985	1e-06	49.42	42.7904	43.4226	47.6844	49.3783	48.8288	49.5512	56.0297	53.7285	50.1754	43.9268	53.0909	57.963	60.5556
K12613	ko03018	DCP2; mRNA-decapping enzyme subunit 2 [EC:3.6.1.62]	0.772667	0.00195893	0.534996	0.492723	0.00449262	0.474931	0.00549566	1e-06	NA	18.6104	22.3118	32.2222	27.8689	12.8535	24.5863	25.5061	34.2857	22.673	29.9287	33.8824	56.3591	34.7619
K12606	ko03018	RCD1, CNOT9, CAF40; CCR4-NOT transcription complex subunit 9	0.752999	0.00296713	0.486267	0.439563	0.00806177	0.416086	0.0102776	1e-06	0.347222	0.456621	2.6393	2.08955	3.367	2.95082	6.68896	6.47059	3.34448	4.34783	5.84192	NA	4.68227	5.35117
K07205	ko03013	EIF4EBP1; eukaryotic translation initiation factor 4E binding protein 1	0.745578	0.0543786	0.597102	0.516523	0.041668	0.55077	0.0341586	1e-06	NA	NA	NA	51.25	53.1532	NA	83.0508	NA	NA	61.2613	NA	69.5652	88.1356	80.5085
K12874	ko03040	AQR; intron-binding protein aquarius	0.722711	0.00349988	0.441087	0.394511	0.00958447	0.360991	0.0136115	1e-06	5.67546	6.0276	8.80682	11.5627	10.9739	11.799	11.5697	13.8999	16.5091	11.797	5.71635	13.9045	13.5354	13.266
K12587	ko03018	MTR3, EXOSC6; exosome complex component MTR3	0.721518	0.0053697	0.445448	0.395034	0.0126883	0.358547	0.0180246	1e-06	7.11679	8.9172	8.5034	19.4631	21.6912	0	34.1463	27.7778	12.8631	29.2135	NA	36.7647	28.6765	27.5735
K03754	ko03013	EIF2B2; translation initiation factor eIF-2B subunit beta	0.711523	0.00431948	0.472752	0.428815	0.00657773	0.390805	0.00997133	1e-06	0	0.626959	4.45682	2.32558	16.6234	2.04082	15.0997	17.9487	10.3352	15.3098	11.6809	17.6904	10.2564	19.3732
K06100	ko03015	SYMPK; symplekin	0.710854	0.00645404	0.382473	0.326334	0.0242502	0.286528	0.0344742	1e-06	NA	20.3968	12.5948	12.3886	23.6465	22.5139	21.6173	23.5938	17.377	22.3166	25.8065	24.6825	24.8823	25.9812
K14404	ko03015	CPSF4, YTH1; cleavage and polyadenylation specificity factor subunit 4	0.702573	0.00507759	0.475486	0.431776	0.00636159	0.434987	0.0061342	1e-06	11.5385	1.4652	8.87097	9.50119	13.3333	8.48806	13.8655	13.5071	12.037	5.59896	16.6667	15.2941	14.7321	22.6
K12835	ko03040	DDX42, SF3B125; ATP-dependent RNA helicase DDX42 [EC:3.6.4.13]	0.694387	0.00585855	0.557527	0.520654	0.00215453	-0.0436016	0.511911	1	24.2857	38.5101	42.0424	46.0385	49.3684	52.0219	57.8393	49.6926	51.682	45.9854	50.913	51.5939	53.3049	53.3049
K11095	ko03040	SNRPC; U1 small nuclear ribonucleoprotein C	0.69406	0.0122789	0.584624	0.543086	0.00377383	0.504456	0.00579836	1e-06	NA	62.8415	63.6905	65.2174	88.125	73.913	75.9162	NA	84.5659	76.7296	77.9874	81.1321	86.7925	83.9779
K12865	ko03040	PQBP1, NPW38; polyglutamine-binding protein 1	0.690318	0.0129567	0.337179	0.270897	0.0477362	-0.0688424	0.601071	0.988944	64.6104	71.8266	34.9372	69.7674	59.7938	NA	68.8841	72.6496	61.3402	79.9087	NA	80.303	75.0943	77.7358
K14527	ko03013	RPP20, POP7; ribonuclease P/MRP protein subunit RPP20 [EC:3.1.26.5]	0.682283	0.0207217	0.106085	0.00676135	0.328352	0.0216653	0.297744	1e-06	NA	14.7887	NA	9.15033	6.38298	2.96296	19.7183	9.94152	60.6299	30.2817	NA	20.7143	26.4286	27.1429
K01164	ko03013	POP1; ribonuclease P/MRP protein subunit POP1 [EC:3.1.26.5]	0.677961	0.00770588	0.598734	0.565295	0.00116495	0.511885	0.00241601	1e-06	18.0412	21.4123	11.9351	22.9773	21.5401	36.1722	31.6098	25.6646	31.746	19.2771	26.742	29.9904	35.7422	37.0117
K12850	ko03040	PRPF38B; pre-mRNA-splicing factor 38B	0.673486	0.00827988	0.39905	0.348971	0.0153789	-0.00529454	0.353513	0.980553	8.43373	57.3733	47.806	61.3971	62.2351	62.8205	66.1792	58.5859	60.6855	62.4288	65.0183	62.2505	63.5531	67.2161
K12893	ko03040	SFRS4_5_6; splicing factor, arginine/serine-rich 4/5/6	0.669011	0.00888643	0.477163	0.433593	0.00623207	-0.0335725	0.461875	1	39.5349	44.1081	57.6347	57.4458	71.1032	58.2807	68.7614	81.9748	74.5432	72.6404	59.5825	70.0178	69.009	69.9099
K12858	ko03040	DDX23, PRP28; ATP-dependent RNA helicase DDX23/PRP28 [EC:3.6.4.13]	0.648874	0.0120521	0.0283769	-0.0525917	0.564836	-0.0661062	0.667512	1e-06	19.5893	30.5233	34.8093	22.2222	30.7468	96	38.9976	37.4844	35.2723	35.9069	37.6528	38.6585	38.5366	39.1463
K03249	ko03013	EIF3F; translation initiation factor 3 subunit F	0.637802	0.0190096	0.442504	0.391822	0.0130956	-0.0242578	0.41555	1	NA	0.212766	11.7757	1.82648	3.663	2.34375	23.7681	3.72881	1.41129	11.2211	10.479	26.4487	24.3697	29.0859
K14326	ko03013,ko03015	UPF1, RENT1; regulator of nonsense transcripts 1 [EC:3.6.4.-]	0.637686	0.0141491	0.110167	0.0360143	0.246308	0.0293137	0.260834	1e-06	13.0814	17.6182	16.7435	14.0909	17.7273	14.7182	19.5361	19.6915	14.1818	14.1947	19.2967	41.5633	20.0358	19.3091
K12876	ko03013,ko03015,ko03040	RBM8A, Y14; RNA-binding protein 8A	0.636975	0.0259088	0.549766	0.504742	0.00578058	0.479253	0.00755151	1e-06	25	29.5455	12.0833	NA	48.5549	NA	51.1494	48.8506	48.8506	50	43.6782	65.8537	43.1034	55.7471
K13135	ko03013	GEMIN7, SIP3; gem associated protein 7	0.626563	0.0219367	0.388229	0.332613	0.022908	0.315585	0.0267074	1e-06	NA	8	0	6.50407	2.83688	4.7619	47.619	21.3333	31.1475	5.88235	37.037	20.6107	38.1679	30.7263
K14317	ko03013	NUP214, CAN; nuclear pore complex protein Nup214	0.626499	0.0165139	0.366316	0.313509	0.0218222	0.277228	0.0307788	1e-06	39.8287	33.1554	36.2956	55.709	39.1326	37.0645	45.2893	47.7825	56.8865	46.474	38.0061	51.1217	50.1914	49.2049
K12585	ko03018	DIS3, RRP44; exosome complex exonuclease DIS3/RRP44 [EC:3.1.13.-]	0.624261	0.0170209	0.723989	0.700988	0.000114236	0.675715	0.000188395	1e-06	7.47996	6.42857	4.87106	9.69072	8.55333	10.8108	10.0104	9.48905	8.49315	7.78128	7.10441	10.3373	14.0919	13.4656
K04354	ko03015	PPP2R2; serine/threonine-protein phosphatase 2A regulatory subunit B	0.622024	0.0175396	0.5162	0.475883	0.00379467	0.442753	0.00561307	1e-06	2.46637	3.46821	2.08044	5.81395	5.95106	8.35624	11.5013	8.68448	4.21112	6.71892	8.16098	7.45342	7.7697	9.8029
K11583	ko03015	PPP2R3; serine/threonine-protein phosphatase 2A regulatory subunit B''	0.615311	0.0191679	0.475652	0.431956	0.00634868	0.385423	0.0105573	1e-06	11.0379	14.8729	14.3141	19.3664	15.5749	19.2324	18.8558	13.0329	21.6023	11.0958	18.4406	21.0289	21.1662	24.316
K03231	ko03013	EEF1A; elongation factor 1-alpha	0.608599	0.0209082	0.261459	0.199914	0.0616476	0.197978	0.062695	1e-06	9.27357	6.74157	3.98804	8.8581	8.34057	6.53353	10.6796	8.84393	11.0972	9.74026	7.9421	16.4516	10.2876	9.70982
K14004	ko03013	SEC13; protein transport protein SEC13	0.607029	0.0213318	0.483337	0.440282	0.00577458	0.407207	0.0083562	1e-06	1.74216	0	0	3.89222	2.1875	7.5	7.47664	3.0137	3.4375	3.125	3.75	10.2484	6.8323	6.76471
K03247	ko03013	EIF3H; translation initiation factor 3 subunit H	0.5987	0.0306245	0.565336	0.525821	0.00303419	0.507026	0.0038029	1e-06	0	9.79827	13.785	NA	20.7493	17.5287	24.0793	16.3842	9.91254	19.3452	16.763	19.4529	23.224	23.8636
K14283	ko03013	TACC3, maskin; transforming acidic coiled-coil-containing protein 3	0.596267	0.040726	0.523586	0.475945	0.00781123	0.392925	0.0172648	1	NA	45.9302	NA	50.5028	37.8563	46.028	39.7285	42.5897	47.8528	34.8877	55.643	64.9315	71.3604	71.4964
K03253	ko03013	EIF3B; translation initiation factor 3 subunit B	0.586224	0.0275782	0.449767	0.403914	0.00866088	0.376164	0.0116358	1e-06	5.33141	8.25175	0.720461	11.1975	1.76471	12.605	26.4354	15.4058	9.40171	6.74487	2.74964	26.0922	23.4644	23.2187
K12820	ko03040	DHX15, PRP43; pre-mRNA-splicing factor ATP-dependent RNA helicase DHX15/PRP43 [EC:3.6.4.13]	0.585749	0.0277351	0.469256	0.425028	0.00686334	0.384972	0.0106079	1e-06	4.34783	7.66129	5.58559	14.0442	14.752	10.9608	17.6101	1.47059	12.7632	13.5948	14.1058	17.4843	17.3585	17.4843
K03538	ko03013	POP4, RPP29; ribonuclease P protein subunit POP4 [EC:3.1.26.5]	0.583893	0.0592899	0.448717	0.387463	0.0241325	0.403122	0.0212414	1e-06	NA	NA	NA	1.7094	7.72727	1.76991	13.4199	10.4545	1.9544	5	0	14.4578	10.9091	20.8835
K00850	ko03018	pfkA, PFK; 6-phosphofructokinase 1 [EC:2.7.1.11]	0.581749	0.0290835	0.104693	0.0300839	0.259117	0.0301282	0.259018	1e-06	0.966702	0.9942	2.58112	1.58416	1.23231	1.53061	0.947226	1.94721	1.23826	3.22581	1.51267	10.6136	2.52588	3.18445
K14319	ko03013	RANGAP1; Ran GTPase-activating protein 1	0.577274	0.0306491	0.282226	0.222411	0.0505976	0.198564	0.0623762	1e-06	12.9213	21.0873	1.54525	17.7083	9.96503	10.1327	11.8136	23.756	13.8648	10.9375	18.3422	19.4107	21.8058	22.4649
K14320	ko03013	AAAS; aladin	0.576184	0.0499012	0.575713	0.533284	0.00422119	0.552642	0.00337615	0.833824	4	0	0.669643	NA	2.13592	9.28571	NA	1.11524	2.29885	2.12355	3.7037	7.31707	14.425	17.8571
K15542	ko03015	PFS2; polyadenylation factor subunit 2	0.572799	0.0322766	0.182521	0.114397	0.1276	-0.0594286	0.612284	1	44.9541	63.3803	53.4694	61.2981	69.3847	49.8249	67.0157	99.5643	71.1111	71.8228	69.0529	63.9772	67.515	66.7665
K12875	ko03013,ko03015,ko03040	ACIN1, ACINUS; apoptotic chromatin condensation inducer in the nucleus	0.564749	0.0443343	0.321966	0.260326	0.0431198	0.27095	0.0394066	1e-06	NA	74.4325	86.0606	78.0291	80.0633	84.7291	90.9295	78.634	80.3254	89.801	91.0382	88.1896	90.5295	90.1639
K12611	ko03018	DCP1B; mRNA-decapping enzyme 1B [EC:3.-.-.-]	0.56394	0.0447074	0.151328	0.0741762	0.188932	0.106143	0.147703	1e-06	43.5535	NA	36.6109	23.5016	26.2799	25.2912	1.63934	37.4183	35.7895	41.4075	35.8491	48.2587	54.9433	54.3548
K00565	ko03015	RNMT; mRNA (guanine-N7-)-methyltransferase [EC:2.1.1.56]	0.561611	0.0366253	0.20533	0.139108	0.103699	-0.0832246	0.972889	1	13	16.4216	19.8661	0.576369	10.6383	7.79221	27.2917	18.8406	17.9293	10.568	22.4344	29.0795	25.5952	26.25
K12890	ko03040	SFRS1, ASF, SF2; splicing factor, arginine/serine-rich 1	0.561611	0.0366253	0.356425	0.302794	0.0241887	0.265819	0.0342043	1e-06	41.0042	42.9752	21.5962	42.1471	45.3441	63.1373	48.5944	54.4747	65.3285	63.9847	40.7115	58.871	53.7549	57.7075
K12862	ko03040	PLRG1, PRL1, PRP46; pleiotropic regulator 1	0.556629	0.0386949	0.603595	0.570562	0.00107929	0.577952	0.000968159	1e-06	21.0402	15.2083	8.67679	20.8577	19.8444	20.078	17.3913	19.0019	24.2308	18.0077	17.451	31.9066	31.9066	31.7121
K11087	ko03040	SNRPD1, SMD1; small nuclear ribonucleoprotein D1	0.555413	0.0487737	0.135134	0.0565101	0.216564	0.0410326	0.244273	1e-06	2.06186	22.6027	28.4211	19.8582	23.5294	14.6341	32.7731	NA	28.5714	23.5294	24.3697	57.0048	24.3697	24.3697
K12624	ko03018,ko03040	LSM5; U6 snRNA-associated Sm-like protein LSm5	0.553264	0.0774794	0.25733	0.174811	0.111222	0.148024	0.132409	1e-06	0	NA	3.2967	NA	8.79121	0	25.2747	NA	6.59341	3.125	2.1978	18.6813	13.1868	13.1868
K12878	ko03013,ko03040	THOC1; THO complex subunit 1	0.545949	0.0434206	0.422741	0.374636	0.0118227	0.389481	0.0101129	1e-06	19.4821	6.81502	11.5806	15.9126	17.2043	18.8049	20.9726	16.1527	15.5251	14.7866	22.5155	26.6362	26.484	19.8795
K12607	ko03018	CNOT10; CCR4-NOT transcription complex subunit 10	0.536999	0.0476949	0.150107	0.0792831	0.1711	0.0622471	0.197332	1e-06	14.4068	15.2488	5.04909	12.4665	18.4388	13.2333	33.9367	17.8273	19.171	17.1622	20.1613	22.8869	17.4731	17.0398
K03258	ko03013	EIF4B; translation initiation factor 4B	0.536652	0.0586431	0.114254	0.0337319	0.258651	0.0346974	0.256697	1e-06	NA	73.5032	79.0244	77.6715	83.7881	75.9677	63.1692	90.9786	73.5343	87.9747	88.6256	88.7916	81.8331	85.3659
K12863	ko03040	CWC15; protein CWC15	0.53087	0.0507934	0.245651	0.182788	0.0715023	0.174646	0.0766827	1e-06	54.4615	34.8083	80	72.4891	79.7468	71.6157	76.6234	72.9258	71.0638	75.2174	42.2886	80.5195	80.3493	80.3493
K12847	ko03040	USP39, SAD1; U4/U6.U5 tri-snRNP-associated protein 2	0.529118	0.0941981	0.125564	0.0284049	0.284976	0.0363832	0.270639	1e-06	NA	NA	4.40647	1.74825	2.62626	1.85185	19.0559	NA	9.49495	4.53074	2.70833	20.6294	3.0303	17.3451
K03514	ko03018	PAPD5_7, TRF4; non-canonical poly(A) RNA polymerase PAPD5/7 [EC:2.7.7.19]	0.521336	0.0559001	0.542575	0.504457	0.00265832	0.47157	0.00399803	1e-06	0	34.5238	18.3709	39.7203	33.1201	30.6231	48.3622	30.8956	30.8011	35.7092	33.9815	31.2854	48.8591	46.1895
K14290	ko03013	XPO1, CRM1; exportin-1	0.519099	0.0571504	0.148925	0.0780016	0.172942	0.0436297	0.230869	1e-06	0.210305	1.21156	0	1.04646	3.7843	0.631374	0.466853	2.99065	2.14753	0.654818	1.02708	2.2409	1.5873	1.77404
K03246	ko03013	EIF3I; translation initiation factor 3 subunit I	0.517696	0.0699756	0.20709	0.135008	0.118166	0.13699	0.116361	1e-06	NA	2.40175	3.125	1.23077	3.07692	1.23077	2.76074	3.38462	4.30769	0.923077	0.307692	5.87413	4.92308	4.61538
K03248	ko03013	EIF3G; translation initiation factor 3 subunit G	0.512585	0.0732766	0.26813	0.201597	0.0699013	0.206575	0.067154	1e-06	55.102	45.2055	32.852	41.8773	54.2955	45.8167	53.125	39.5498	50.7937	51.8771	NA	77.4295	62.8125	56.25
K13130	ko03013	GEMIN2, SIP1; gem associated protein 2	0.512386	0.0610221	0.237806	0.17429	0.0769172	0.145833	0.0979792	1e-06	8.88031	9.41176	0.823045	11.7216	16.73	8.91473	4.92424	18.7266	10.8614	7.1161	11.5079	15.3846	13.9623	12.8571
K12843	ko03040	PRPF3, PRP3; U4/U6 small nuclear ribonucleoprotein PRP3	0.505674	0.0650787	0.198477	0.131683	0.110385	0.105581	0.137362	1e-06	39.2157	47.0501	35.6557	37.7193	48.3278	27.7193	51.3909	56.2849	42.0821	42.522	46.6859	44.0063	49.3411	50.9517
K03257	ko03013	EIF4A; translation initiation factor 4A	0.50511	0.0654277	0.0780225	0.00119103	0.333477	0.00751149	0.315271	1e-06	0	0	10.3578	5.01792	3.0303	2.133	7.56396	4.34783	3.81304	3.19865	3.72671	10.5121	5.40541	5.03513
K14305	ko03013	NUP43; nuclear pore complex protein Nup43	0.498961	0.0693245	0.092968	0.017382	0.289146	0.0307997	0.257532	1e-06	14.2045	0	0.401606	6.50407	1.3624	4.07609	6.84211	23.3668	4.35967	1.31926	8.81459	15.6085	9.21053	10.5263
K14525	ko03013	RPP25; ribonucleases P/MRP protein subunit RPP25 [EC:3.1.26.5]	0.496724	0.0707826	0.396655	0.346376	0.0157857	0.342297	0.0164446	1e-06	30.5389	0	10.8553	34.6835	30.4569	31.407	53.1414	32.7957	22.8986	18.8679	18.1347	52.9255	41.1602	48.0663
K14324	ko03013,ko03015	SAP18; histone deacetylase complex subunit SAP18	0.482711	0.0804136	0.464341	0.419702	0.00728307	0.0164306	0.291551	0.704668	4.9505	10.6583	29.2887	44.9102	35.2564	35.9281	43.6047	39.0805	28.7582	25	34.6405	44.7674	43.6047	36.6279
K12818	ko03040	DHX8, PRP22; ATP-dependent RNA helicase DHX8/PRP22 [EC:3.6.4.13]	0.481061	0.0816049	0.357709	0.304185	0.0238691	0.0374438	0.243326	0.991371	18.7851	16.8956	31.7924	28.5714	27.8894	26.5886	27.9264	27.829	27.8246	29.5054	27.8854	29.4694	30.3133	29.5082
K12864	ko03040	CTNNBL1; beta-catenin-like protein 1	0.481061	0.0816049	0.181773	0.113588	0.128468	0.0985585	0.14566	1e-06	7.06215	11.3475	17.1064	13.4168	17.4688	6.70103	15.6306	15.5914	17.5958	16.0142	21.7687	9.94764	17.6056	17.4067
K09291	ko03013	TPR, MLP1, MLP2; nucleoprotein TPR	0.480458	0.0965422	0.424077	0.371721	0.0159098	-0.0154741	0.385387	1	NA	53.0886	51.8319	58.7039	64.4973	55.7227	62.9407	64.1086	65.7646	61.4346	60.9621	60.6266	61.7859	62.4949
K12572	ko03018	PAN3; PAB-dependent poly(A)-specific ribonuclease subunit 3	0.478824	0.0832408	0.253841	0.191661	0.0662284	0.201737	0.0606761	1e-06	24.5217	12.2059	21.1559	25.7991	23.0583	18.7799	25.1378	28.6616	25.9398	21.455	24.2839	23.6772	25.0282	25.8174
K12829	ko03040	SF3B2, SAP145, CUS1; splicing factor 3B subunit 2	0.475991	0.0853448	0.113401	0.0395182	0.239069	-0.041747	0.502032	0.956038	60.6154	78.1496	74.2459	54.1463	78.7944	67.1687	76.044	57.7684	61.1406	72.0272	76.0694	79.4989	79.4989	82.3464
K12879	ko03013,ko03040	THOC2; THO complex subunit 2	0.463161	0.0953408	0.346173	0.291688	0.0268789	-0.0774766	0.802742	1	17.2364	23.6774	2.24609	38.4995	28.2181	29.9257	30.26	27.2152	29.6855	29.0464	30.335	30.432	29.7552	29.4367
K14309	ko03013	NUP93, NIC96; nuclear pore complex protein Nup93	0.460791	0.113036	0.331636	0.270875	0.0394318	0.231407	0.0548587	1e-06	NA	0.792079	1.49425	8.41014	4.0293	7.80488	5.86081	5.85366	3.04878	5.00611	11.2523	5.12821	9.20455	6.22711
K18645	ko03013	EIF4EBP3; eukaryotic translation initiation factor 4E binding protein 3	0.44475	0.269535	0.654504	0.596921	0.0150164	0.455386	0.0397005	1	NA	NA	NA	34.8214	34.5133	NA	26.5152	41.5929	NA	21.2389	26.0355	NA	57	53
K12892	ko03040	SFRS3; splicing factor, arginine/serine-rich 3	0.444386	0.147796	0.311656	0.242821	0.0592384	-0.0932997	0.809485	1	NA	NA	0	48.3384	59.7561	49.2711	51.2195	23.9344	50	48.538	50.6098	54.6012	51.8293	51.2195
K12591	ko03018	RRP6, EXOSC10; exosome complex exonuclease RRP6 [EC:3.1.13.-]	0.441123	0.131328	0.199376	0.126592	0.12613	0.0603663	0.210193	0.988498	NA	13.9698	5.47945	27.7354	23.4184	28.5063	28.6036	29.4485	39.1032	29.638	37.9882	34.738	24.0678	21.8818
K14322	ko03013	PAIP1; polyadenylate-binding protein-interacting protein 1	0.440786	0.114668	0.159096	0.0890206	0.157734	0.0694546	0.185762	1e-06	27.5711	34.763	10.9589	33.5907	26.3393	10.4956	20.0501	38.247	36.0248	32.7766	25.2101	31.59	34.8643	34.4468
K03260	ko03013	EIF4G; translation initiation factor 4G	0.422887	0.131936	0.543258	0.505196	0.00263332	0.0709973	0.183378	0.976804	24.9793	41.2662	33.6167	51.5835	52.947	51.4381	52.8035	51.3452	52.6851	50.1288	53.301	49.4773	53.1374	51.2658
K12833	ko03040	SF3B14; pre-mRNA branch site protein p14	0.422171	0.171596	0.141557	0.0557122	0.228049	0.051806	0.234449	1e-06	NA	NA	0	1.65289	1.6	0	4	12.4088	0	0.8	13.6	0.8	12	2.4
K06269	ko03015	PPP1C; serine/threonine-protein phosphatase PP1 catalytic subunit [EC:3.1.3.16]	0.418412	0.136512	0.449046	0.403133	0.00873457	0.387021	0.0103803	1e-06	5.29344	5.91398	3.13112	8.19165	6.23091	5.38358	5.47945	6.22737	4.70829	4.69388	5.28497	8.93224	15.006	8.03907
K12819	ko03040	SLU7; pre-mRNA-processing factor SLU7	0.417868	0.155363	0.0308801	-0.0572217	0.565798	-0.090763	0.970068	0.953859	49.0347	50.7407	58.5538	43.0412	52.6132	33.3333	55.2901	NA	53.7005	52.5773	57.1186	55.9932	55.4608	53.0717
K14300	ko03013	NUP133; nuclear pore complex protein Nup133	0.415835	0.15759	0.291152	0.226712	0.0570142	0.226	0.0573474	1e-06	NA	1.52778	3.25	1.98113	0.965759	3.1107	6.06586	4.19214	2.595	1.39494	0.273473	4.32526	5.96886	5.27682
K11091	ko03040	SNRPA; U1 small nuclear ribonucleoprotein A	0.405892	0.190479	0.162924	0.0792165	0.19319	0.0715509	0.203912	1e-06	NA	30.7947	NA	46.4029	38.8693	40.6475	37.7224	33.6918	52.2968	39.3502	48.9879	45.6274	44.3262	41.844
K03456	ko03015	PPP2R1; serine/threonine-protein phosphatase 2A regulatory subunit A	0.405432	0.150379	0.377407	0.325524	0.019414	0.312572	0.0220207	1e-06	0.169205	2.22805	0	0.177305	0.254022	1.7762	1.33445	0.168209	0.0848896	1.13821	0	6.45412	3.90127	6.49635
K13171	ko03013,ko03015	SRRM1, SRM160; serine/arginine repetitive matrix protein 1	0.398274	0.158412	0.383302	0.331911	0.018232	-0.0466674	0.528962	0.998972	61.5565	86.4236	66.25	78.482	87.3016	82.5986	86.3239	73.478	85.2265	85.917	86.2766	86.0414	87.5	86.2745
K16855	ko03018	NUDT16; U8 snoRNA-decapping enzyme [EC:3.6.1.62 3.6.1.64]	0.394731	0.181941	0.0171251	-0.0722271	0.670012	-0.0823403	0.77341	1e-06	0	2.71493	0	8.69565	1.51515	33.6449	4.14508	4.24528	18.0952	15.8163	NA	16.5179	3.07692	2.20264
K14299	ko03013	SEH1; nucleoporin SEH1	0.389324	0.168845	0.246098	0.183273	0.0712042	0.173497	0.0774415	1e-06	15.1099	5.80475	0.253165	8.30769	23.3333	8.89571	21.3615	8.01105	20.2864	9.7619	8.86427	15.6522	19.0024	17.6871
K14402	ko03015	CPSF2, CFT2; cleavage and polyadenylation specificity factor subunit 2	0.369086	0.214578	0.0436457	-0.0432956	0.493359	-0.0535357	0.544925	1e-06	NA	14.9755	9.95106	16.8979	12.7551	15.9236	16.1125	0	19.9234	14.304	13.2992	16.1125	16.3683	16.3683
K12584	ko03018	DCPS, DCS; m7GpppX diphosphatase [EC:3.6.1.59]	0.36823	0.215726	0.119731	0.0397066	0.246818	0.0474104	0.232421	1e-06	9.84683	1.8018	0.970874	0	0	7.85498	13.3531	NA	13.4375	4.65116	6.72783	9.52381	5.34125	11.0465
K12597	ko03018	AIR1_2; protein AIR1/2	0.359126	0.228164	0.321962	0.260322	0.0431214	0.0208892	0.286278	1	23.4858	17.7914	NA	44.0199	37.6731	43.5726	36.0294	45.2703	37.6437	40.4762	59.2208	37.0642	41.8048	41.2523
K13025	ko03013,ko03015,ko03040	EIF4A3, FAL1; ATP-dependent RNA helicase [EC:3.6.4.13]	0.357999	0.208829	0.187432	0.119718	0.122042	0.134709	0.107612	1e-06	4.28954	1.25	3.76884	4.17633	2.21675	1.73697	3.64964	2.32068	8.95884	1.95599	5.36585	1.89189	8.0292	5.46697
K12830	ko03040	SF3B3, SAP130, RSE1; splicing factor 3B subunit 3	0.354304	0.213906	0.127033	0.0542856	0.210994	0.0748065	0.177625	1e-06	4.69239	3.33081	6.48072	5.341	4.76582	4.76582	4.15959	4.38247	3.94737	4.69993	5.66968	6.84667	6.1627	5.66968
K12842	ko03040	SR140; U2-associated protein SR140	0.354022	0.235324	0.129039	0.0498609	0.228033	-0.0703331	0.654579	0.996311	NA	54.1408	64.6697	46.4124	47.8336	51.5816	64.8885	54.0925	58.427	55.3846	56.6596	64.0078	64.5914	63.3462
K12817	ko03040	PRPF18, PRP18; pre-mRNA-splicing factor 18	0.349049	0.221257	0.0284601	-0.0525016	0.564257	-0.0523891	0.563537	1e-06	5.84518	8.72727	24.8503	14.3695	15.4286	11.9048	14.0351	18.0758	12.2807	13.9344	28.4615	15.6695	12.3162	17.5439
K14296	ko03013	NUP153; nuclear pore complex protein Nup153	0.340099	0.234135	0.0228511	-0.058578	0.605954	-0.0833331	0.998748	0.914047	42.6047	50.9238	59.8975	44.0854	43.6402	35.4771	51.6041	59.5304	53.141	50.299	53.8828	54.5455	53.0356	49.7344
K12871	ko03040	CCDC12; coiled-coil domain-containing protein 12	0.334354	0.264172	0.12964	0.0505162	0.226875	0.0478902	0.231555	1e-06	NA	41.7178	50.9202	24.8	59.3939	59.0361	88.3436	37.8882	88.9571	42.5	42.7778	74.4898	81.5642	53.8462
K12849	ko03040	PRPF38A; pre-mRNA-splicing factor 38A	0.327716	0.274357	0.340688	0.280751	0.0362358	-0.0670464	0.629669	1	40.7767	37.4631	NA	43.2692	40.1294	43.0868	43.4505	42.1725	45.2532	42.6282	42.6282	42.9487	42.9487	42.9487
K03250	ko03013	EIF3E, INT6; translation initiation factor 3 subunit E	0.324794	0.257204	0.162507	0.092716	0.152942	0.00152251	0.332491	1	0.455581	0	1.14416	4.03587	3.13901	2.6455	0.674157	1.44928	4.26009	2.69663	2.69663	1.84332	2.24719	2.11416
K14289	ko03013	XPO5; exportin-5	0.324437	0.257758	0.0380817	-0.0420781	0.503773	-0.0608904	0.623493	1e-06	0.677966	2.27015	2.99658	11.1485	1.9103	5.3617	4.05294	5.47983	2.20152	2.34114	4.02062	3.63798	4.31894	3.2392
K12855	ko03040	PRPF6, PRP6; pre-mRNA-processing factor 6	0.323151	0.281493	0.30123	0.237705	0.0520828	-0.0822907	0.77277	1	18.1658	12.1447	23.8503	27.7537	33.9069	31.02	32.8916	NA	30.0412	32.6154	25.0851	28.7991	27.949	27.5239
K12610	ko03018	DCP1A; mRNA-decapping enzyme 1A [EC:3.-.-.-]	0.320255	0.336983	0.182692	0.0918805	0.189768	-0.0457412	0.472368	1	NA	44.2284	NA	45.7895	27.1533	44.1233	58.0198	NA	25.0909	32.8205	37.0642	51.7167	55.1546	57.0447
K00974	ko03013	cca; tRNA nucleotidyltransferase (CCA-adding enzyme) [EC:2.7.7.72 3.1.3.- 3.1.4.-]	0.319962	0.26476	0.0243349	-0.0569706	0.594349	-0.0635165	0.644796	1	1.74419	0.676437	4.0625	3.05164	2.83401	1.48515	2.30415	4.17633	6.63507	5.77367	4.6875	1.84332	2.41546	2.53456
K18644	ko03013	EIF4EBP2; eukaryotic translation initiation factor 4E binding protein 2	0.319757	0.310973	0.0236718	-0.0739611	0.633068	-0.076188	0.648171	0.873013	96.8254	NA	22.5225	34.7458	63.7168	33.5907	49.1803	NA	66.9565	70.7965	59.1304	70	75	56.6667
K12857	ko03040	SNRNP40, PRP8BP; Prp8 binding protein	0.317724	0.268304	0.0734621	-0.0037494	0.348607	-0.00921132	0.366346	1e-06	3.50877	0	0.581395	8.21114	1.13636	1.29032	15.7895	9.33333	0.294118	10.2857	15.5367	2.7933	8.12325	1.96078
K13133	ko03013	GEMIN5; gem associated protein 5	0.317496	0.290481	0.106191	0.0249353	0.277232	-0.0899215	0.922271	1	NA	13.4284	1.46905	17.5919	13.0754	24.4934	15.1555	30.0748	15.0273	18.3409	11.8376	17.2093	15.6499	15.6395
K12848	ko03040	SNU23; U4/U6.U5 tri-snRNP component SNU23	0.315487	0.271876	0.0455511	-0.0339863	0.463788	-0.0446882	0.517848	1e-06	32.9545	38.1944	35.1291	35.7513	40.9091	31.1404	39.6985	40.201	44.5	40.5	38.5281	37.6884	43.2161	30.6533
K12622	ko03018,ko03040	LSM3; U6 snRNA-associated Sm-like protein LSm3	0.312437	0.298658	0.0351681	-0.0525439	0.539541	-0.0699283	0.65139	1e-06	9.61538	17.4757	0	20	2.94118	50	10.7843	NA	14.7059	12.7451	10.101	22.1154	16.6667	16.6667
K14316	ko03013	POM121, NUP121; nuclear pore complex protein Nup121	0.310782	0.352264	0.0533727	-0.0518081	0.494302	-0.031229	0.425346	1e-06	NA	NA	NA	46.519	53.6728	65.7475	79.6938	59.2033	66.8634	50.4267	60.5461	76.1693	69.117	58.712
K12627	ko03018,ko03040	LSM8; U6 snRNA-associated Sm-like protein LSm8	0.309631	0.30325	0.373226	0.316247	0.0265501	0.315712	0.0266773	1e-06	0	2.5974	0	0	0	0.847458	0	NA	0	0	0	0	14.5833	5.83333
K14298	ko03013	RAE1, GLE2; mRNA export factor	0.307994	0.284041	0.0562586	-0.0223865	0.414221	-0.0236922	0.419415	0.625868	10.3922	6.21572	9.77011	7.52089	7.85908	7.31707	9.51087	12.6359	11.4754	9.51087	8.25893	8.42391	8.69565	11.0599
K12826	ko03040	SF3A2, SAP62; splicing factor 3A subunit 2	0.299824	0.297664	0.0622754	-0.0158684	0.389563	0.00064773	0.335101	1e-06	71.7452	52.439	50.3571	33.3333	54.6624	29	76.8212	59.0426	61.6798	64.467	47.5248	39.8855	71.9828	72.1983
K12852	ko03040	EFTUD2; 116 kDa U5 small nuclear ribonucleoprotein component	0.297587	0.30146	0.155192	0.0847909	0.163405	-0.0289544	0.441295	1	7.3423	10.3261	6.57769	9.06217	9.47477	7.74566	9.46502	8.42754	8.93224	6.6705	8.43621	9.0535	9.5679	9.77366
K13114	ko03013,ko03015	PNN; pinin	0.289399	0.337536	0.225918	0.155547	0.100691	0.116468	0.136396	1e-06	NA	67.6966	47.957	87.9423	88.4503	82.9953	92.0168	89.5238	91.0819	85.7558	45.0593	88.8276	87.3082	85.8136
K11096	ko03040	SNRPD2, SMD2; small nuclear ribonucleoprotein D2	0.286748	0.366191	0.194129	0.113542	0.151692	0.0867384	0.183224	1e-06	20.8333	28.5714	30.8333	32.9843	40.678	27.3973	27.1186	NA	NA	33.8983	16.6667	29.661	48.3051	30.5085
K03238	ko03013	EIF2S2; translation initiation factor 2 subunit 2	0.286399	0.320856	0.141086	0.0695102	0.185675	0.0352213	0.247979	1e-06	27.1978	38.6997	37.2581	37.6506	44.8795	40.7407	40.5405	38.3234	30.3303	31.5315	34.7305	41.7417	39.6396	42.3423
K12891	ko03040	SFRS2; splicing factor, arginine/serine-rich 2	0.284162	0.324818	0.0345437	-0.045911	0.524668	0.181906	0.0720476	0.996218	78.5714	78.2353	67.8261	61.3333	67.1233	64.2157	67.8733	77.1552	76.1468	67.2811	80.9524	71.0407	79.1252	77.6744
K14313	ko03013	NUP35, NUP53; nuclear pore complex protein Nup53	0.283373	0.348143	0.037089	-0.0504483	0.528462	0.0474434	0.232361	0.88247	59.2814	45.3333	NA	35.7595	30.7692	33.3333	46.7692	55.1205	41.4474	23.2787	33.7423	49.5413	53.3742	61.3497
K03240	ko03013	EIF2B5; translation initiation factor eIF-2B subunit epsilon	0.279687	0.332825	0.113059	0.0391474	0.239824	0.0471981	0.223998	1e-06	15.6475	13.6364	7.30253	11.3889	10.7994	8.98021	17.0153	12.8023	8.55615	8.66477	17.9775	11.9118	18.3079	14.9792
K14285	ko03013,ko03015	NXT1_2, P15; NTF2-related export protein 1/2	0.277472	0.408755	0.000437881	-0.110625	0.951306	0.0374491	0.268784	1	23.4432	NA	NA	0.70922	0	0	0	NA	0	0.716846	0	11.8257	12.1662	12.5858
K12813	ko03040	DHX16; pre-mRNA-splicing factor ATP-dependent RNA helicase DHX16 [EC:3.6.4.13]	0.275212	0.340941	0.000295359	-0.0830134	0.9535	-0.0833298	0.995121	1e-06	19.005	21.1618	31.7525	48.3927	20.4137	20.9641	25.6238	21.0019	27.2464	27.3775	28.7879	33.0779	22.4784	23.8668
K14411	ko03015	MSI; RNA-binding protein Musashi	0.259549	0.3702	0.206429	0.140298	0.102664	-0.0759741	0.77939	0.844553	36.4796	11.6711	31.4225	40.1639	36.8067	35.8183	42.4366	35.2254	36.0781	38.5017	35.2992	44.5321	39.289	33.2543
K03681	ko03018	RRP40, EXOSC3; exosome complex component RRP40	0.258715	0.371795	0.11919	0.0457888	0.226685	0.0200429	0.282541	1e-06	2.07756	5.20548	0.284091	0.829876	0	12.9139	7.27273	1.6	0	3.95137	0.772201	8.36364	5.09091	9.45455
K14325	ko03013,ko03015	RNPS1; RNA-binding protein with serine-rich domain 1	0.256034	0.398481	0.360409	0.302264	0.0300526	-0.0842165	0.799233	0.931395	NA	77.4411	44.0898	86.4458	99.2958	100	100	90.3125	90.1639	75.5789	99.0228	99.3443	92.607	99.0164
K01689	ko03018	ENO, eno; enolase [EC:4.2.1.11]	0.248362	0.391899	0.0673273	-0.0103954	0.370342	-0.0290952	0.441902	1e-06	0.230415	1.2987	7.1511	10.2516	5.82936	8.58944	6.53719	6.88217	3.92879	7.46427	1.19617	10.9517	2.52252	7.64068
K14304	ko03013	NUP85; nuclear pore complex protein Nup85	0.246124	0.396318	0.088811	0.0128785	0.300737	0.000249	0.336298	1e-06	1.84332	0.929615	0	3.42262	3.06279	3.91517	3.20122	2.5	9.45946	2.71084	1.99693	2.13415	2.94599	2.59146
K12841	ko03040	CHERP; calcium homeostasis endoplasmic reticulum protein	0.243887	0.400762	0.222762	0.157992	0.0883897	0.151148	0.0936719	1e-06	68.0693	47.9021	46.8354	67.1079	73.4136	67.9245	71.4588	82.5397	71.8519	70.3523	63.9047	89.9749	66.8824	66.4871
K02516	ko03013	PRMT5, HSL7; type II protein arginine methyltransferase [EC:2.1.1.320]	0.236316	0.415993	0.0174814	-0.0643952	0.652296	-0.0702042	0.707923	1e-06	3.5503	0	1.5949	14.6667	3.79147	0	3.2967	3.11526	1.25984	1.88976	5.50162	3.76766	4.3956	2.98273
K12825	ko03040	SF3A1, SAP114; splicing factor 3A subunit 1	0.232699	0.423371	0.0931212	0.0175479	0.288729	-0.0833327	0.997919	1	79.4956	46.4151	54.3726	67.8426	67.3418	63.2732	66.3717	70.3202	66.0401	66.3252	69.9625	69.2308	67.4653	67.087
K03262	ko03013	EIF5; translation initiation factor 5	0.230462	0.427969	0.0242567	-0.0570552	0.594949	-0.0482316	0.538037	0.709414	30.6238	23.7569	32.7511	17.5	24.2991	24.8837	31.3225	22.8774	28.4038	25	25.1163	31.8066	29.2343	32.5581
K14407	ko03015	CSTF2, RNA15; cleavage stimulation factor subunit 2	0.228224	0.432592	0.171036	0.101956	0.141585	-0.0802575	0.856437	0.992838	73.1006	51.8018	27.0903	71.68	60.7339	72.8873	73.6934	93.5345	61.3445	76.3804	91.9139	67.3367	71.3932	67.546
K12821	ko03040	PRPF40, PRP40; pre-mRNA-processing factor 40	0.225987	0.43724	0.277264	0.217036	0.0530591	-0.050726	0.553082	1	36.8757	57.2785	19.9052	65.8158	58.2651	65.5592	58.9251	48.4392	52.1715	62.0739	52.356	57.3738	57.9583	60.0501
K14403	ko03015	CPSF3, YSH1; cleavage and polyadenylation specificity factor subunit 3 [EC:3.1.27.-]	0.219274	0.451332	0.0471616	-0.0322416	0.455802	-0.0308882	0.449746	1e-06	1.98915	3.64769	4.10334	1.88976	1.73661	1.72216	3.32851	1.15774	4.04624	3.90173	1.1611	3.94366	4.09357	3.77907
K03267	ko03015	ERF3, GSPT; peptide chain release factor subunit 3	0.2148	0.460849	0.0835633	0.00719354	0.316157	0.00799347	0.313932	1e-06	27.6408	17.3793	31.3485	22.0727	32.3077	33.3333	38.2215	29.0598	27.4648	31.7869	43.5995	26.108	33.4387	28.4314
K12883	ko03013,ko03015,ko03040	NCBP2, CBP20; nuclear cap-binding protein subunit 2	0.210556	0.469963	0.112612	0.0386628	0.240814	0.042993	0.232118	1e-06	0.549451	7.11864	11.3402	3.04878	3.04878	4.26829	2.23642	2.80172	4.57516	1.21951	6.89655	3.20513	23.4375	4.79452
K12623	ko03018,ko03040	LSM4; U6 snRNA-associated Sm-like protein LSm4	0.209998	0.512415	0.0471044	-0.0481851	0.498044	-0.0621623	0.563874	1e-06	34.3195	39.7163	8.33333	73.6842	44.7552	0	73.0769	NA	43.1655	42.029	21.9355	NA	42.446	38.8489
K11584	ko03015	PPP2R5; serine/threonine-protein phosphatase 2A regulatory subunit B'	0.208087	0.475305	0.00202887	-0.0811354	0.878478	-0.0822974	0.916423	1	17.5345	24.471	9.58647	16.6793	13.1641	9.85477	17.3254	16.8904	11.2856	13.8338	12.0194	19.1361	17.3913	18.1335
K12615	ko03018	EDC3; enhancer of mRNA-decapping protein 3	0.206148	0.499231	0.0324233	-0.0555382	0.556089	-0.0457796	0.505109	1e-06	34.8837	17.8689	12.3596	22.8733	23.9837	20.7921	26.378	0	NA	21.9368	29.3307	22.1719	28.937	28.7402
K12844	ko03040	PRPF31; U4/U6 small nuclear ribonucleoprotein PRP31	0.200046	0.533039	0.125292	0.0378207	0.258979	-0.0454486	0.486624	1	26.4529	18.6139	23.6542	NA	25.8449	NA	23.0461	21.7304	21.1268	24.0443	21.4429	24.4489	28.3976	24.6493
K11984	ko03040	SART1, HAF, SNU66; U4/U6.U5 tri-snRNP-associated protein 1	0.190187	0.514882	0.00638738	-0.0764137	0.785937	-0.0744089	0.757642	1e-06	51.6593	60.8368	55.0688	45.4806	49.7403	17.7474	70.0416	50.9506	52.9259	51.2755	49.6269	61.2422	53	58.375
K12900	ko03040	FUSIP1; FUS-interacting serine-arginine-rich protein 1	0.1882	0.602587	0.0073631	-0.116717	0.81367	-0.116188	0.807904	1e-06	NA	41.7367	NA	NA	68.0769	NA	65.9091	3	66.3968	67.1756	63.6752	69.4656	14.5455	69.084
K07562	ko03013	NMD3; nonsense-mediated mRNA decay protein 3	0.185712	0.525002	0.145474	0.0742634	0.178434	0.0607954	0.199752	1e-06	8.8015	10.6729	2.17822	10.5839	6.36758	9.20245	18.3133	4.96032	7.53968	5.15873	11.2224	6.95825	16.4461	10.586
K14396	ko03015	PABPN1, PABP2; polyadenylate-binding protein 2	0.181848	0.552117	0.109103	0.0281122	0.270354	0.0245825	0.278007	1e-06	40.3743	13.3333	59.434	69.8795	37.3737	NA	58.2237	52.2556	49.162	20.5438	34.3434	53.7919	51.566	60.6164
K14306	ko03013	NUP62, NSP1; nuclear pore complex protein Nup62	0.168582	0.581941	0.0755697	-0.00846941	0.363359	-0.0202319	0.401348	1e-06	NA	32.7138	7.05521	22.0859	46.4912	6.36943	53.1279	43.9394	15.2493	32.7087	38.2576	26.9841	30.1808	35.7243
K12837	ko03040	U2AF2; splicing factor U2AF 65 kDa subunit	0.165575	0.571603	0.0287171	-0.0522231	0.562478	-0.050677	0.552779	1e-06	39.2665	24.2961	4	27.0968	27.6458	17.0599	55.814	0.607903	20.6186	5.7377	30.1688	33.7778	32.4211	32
K14400	ko03015	PCF11; pre-mRNA cleavage complex 2 protein Pcf11	0.163727	0.611136	0.0489691	-0.046134	0.489446	-0.0939756	0.819202	0.890456	NA	59.6682	66.6093	77.7016	74.072	77.5597	69.6755	88.2845	76.5615	77.8389	NA	68.6924	72.9904	67.2131
K14297	ko03013	NUP98, ADAR2, NUP116; nuclear pore complex protein Nup98-Nup96	0.162963	0.594765	0.00342167	-0.0871764	0.849453	-0.04727	0.512376	1	NA	30.017	44.6609	24.8612	31.299	27.1935	31.1123	24.807	28.3399	24.8159	34.6198	33.2942	34.4728	35.2229
K12880	ko03013,ko03040	THOC3; THO complex subunit 3	0.162473	0.578929	0.0080217	-0.0746432	0.760758	-0.0797281	0.844699	1e-06	0	4.05157	0	2.1978	0.621118	0	3.9886	0.609756	1.88088	2.78638	0	5.98291	0	1.9943
K03236	ko03013	EIF1A; translation initiation factor 1A	0.161684	0.634824	0.268028	0.186698	0.102856	-0.0221306	0.399108	0.975707	NA	15.2047	15.2672	NA	45.1389	36.5462	43.75	NA	36.8056	42.3611	29.1667	41.6667	35.0694	31.9444
K11093	ko03040	SNRP70; U1 small nuclear ribonucleoprotein 70kDa	0.161576	0.597947	0.0860146	0.00292502	0.330796	-0.0207061	0.402986	1e-06	25.4355	71.4286	67.8049	84.1167	82.0463	84.4125	91.1877	77.4257	NA	78.7281	86.7612	23.8462	80.3204	79.6339
K04043	ko03018	dnaK, HSPA9; molecular chaperone DnaK	0.1611	0.582185	0.0443209	-0.0353191	0.47003	-0.0185028	0.399285	1e-06	24.1776	14.9871	23.4195	7.12401	21.1226	20.1471	20.7965	15.9926	21.5539	21.3235	19.133	20.6186	26.0677	22.4734
K13151	ko03013	SNUPN, RNUT1; snurportin-1	0.157343	0.607697	0.0756052	-0.00843067	0.363241	0.0178227	0.293358	0.949982	NA	26.2987	0	21.5	13.6247	21.1082	16.7598	22.1311	27.0349	15.0838	23.1806	14.5889	18.6111	22.2222
K12834	ko03040	PHF5A; PHD finger-like domain-containing protein 5A	0.156468	0.609722	0.00425068	-0.086272	0.832412	-0.0865776	0.837961	1e-06	0	0	0	0	0	0	0	NA	0	2.08333	0	0	0	0
K14312	ko03013	NUP155, NUP170, NUP157; nuclear pore complex protein Nup155	0.146104	0.633877	0.00402287	-0.0865205	0.836909	-0.0833805	0.787306	1e-06	NA	5.50787	3.77682	4.99255	4.83755	28.2869	6.94842	5.73888	5.09165	4.87805	4.65116	4.9827	5.4637	5.75126
K12619	ko03018	XRN2, RAT1; 5'-3' exoribonuclease 2 [EC:3.1.13.-]	0.143295	0.640485	0.202295	0.129777	0.123057	-0.0908962	0.991112	0.903663	NA	25.1223	11.157	33.9698	36.5424	34.7	36.9231	37.3024	36.5775	35.4497	27.619	31.4737	28.6316	33.3658
K13134	ko03013	GEMIN6, SIP2; gem associated protein 6	0.139844	0.648633	0.0660703	-0.0188324	0.396563	-0.00864646	0.363895	1e-06	10.7143	6.17284	NA	0	15.1786	0	0	10.303	4.90956	16.9697	2.99401	4.19162	4.19162	26.3473
K03254	ko03013	EIF3A; translation initiation factor 3 subunit A	0.138812	0.667018	0.0170228	-0.0812749	0.686094	-0.0785997	0.665496	1e-06	NA	35.8893	44.4357	41.7567	44.228	38.9078	43.1048	24.4681	46.5555	47.7946	NA	40	43.4877	43.1983
K12614	ko03018	DDX6, RCK, DHH1; ATP-dependent RNA helicase DDX6/DHH1 [EC:3.6.4.13]	0.138725	0.636238	0.0222517	-0.0592273	0.610774	-0.024991	0.424671	0.699753	4.60123	49.8076	2.60047	20.5074	17.449	20.3091	17.5983	11.1458	16.4583	14.9378	6.19469	17.8649	37.4332	16.9772
K08873	ko03015	SMG1; serine/threonine-protein kinase SMG1 [EC:2.7.11.1]	0.137675	0.653775	0.0520818	-0.0340926	0.453308	0.0034227	0.329457	1	NA	11.0971	5.63083	7.25738	8.07555	7.22391	10.4702	10.8803	9.96169	8.72538	10.9163	7.20067	9.49092	9.46658
K14315	ko03013	NDC1, TMEM48; nucleoporin NDC1	0.137675	0.653775	0.12293	0.0431961	0.240181	0.049135	0.229323	1	NA	0	5.16605	16.0888	11.6519	13.4675	8.84451	9.12548	8.73494	6.25	5.53691	6.8306	9.79228	9.79381
K13132	ko03013	GEMIN4; gem associated protein 4	0.127138	0.709511	0.00741242	-0.102875	0.801276	-0.107021	0.859343	1e-06	NA	NA	NA	1.91781	0.554529	0	0.754717	1.04257	0.841121	0.460405	1.32075	0.378072	1.22873	0.756144
K14294	ko03013,ko03015	WIBG, PYM; partner of Y14 and mago	0.127138	0.709511	0.00589772	-0.104558	0.822426	-0.0750553	0.596094	1	NA	86.6667	75.2941	67.1429	62.201	65.3846	NA	62.6126	75.1295	70.8543	86.4734	80.8824	NA	76.4706
K14311	ko03013	NUP188; nuclear pore complex protein Nup188	0.1253	0.66952	0.0256038	-0.0555959	0.58477	-0.0808289	0.870343	0.936558	2.69029	7.44961	11.1111	1.6185	3.67816	4.12607	5.57452	5.86207	5.20833	3.43053	3.69069	5.52109	5.1458	6.21791
K13129	ko03013	SMN; survival motor neuron protein	0.11635	0.69203	0.0360744	-0.0442527	0.515455	-0.0457295	0.523646	1e-06	56.4232	43.8053	36.2364	58.0071	52.6502	44.6352	62.5442	48.6784	47.2303	45.0742	57.971	51.7241	48.9362	50.1684
K03678	ko03018	RRP45, EXOSC9; exosome complex component RRP45	0.1074	0.714778	0.115582	0.0418801	0.23432	-0.0825918	0.929255	0.880947	22.9974	2.74725	4.8218	34.0528	28.5383	44.1595	31.0502	4.93827	22.8972	23.702	24	27.5	20.614	28.9294
K12600	ko03018	SKI3, TTC37; superkiller protein 3	0.106769	0.728467	0.000555001	-0.0903036	0.939107	-0.090334	0.940653	1e-06	NA	0.758534	0.925926	2.12102	0.887762	0.764818	2.15873	1.05386	0.510856	0.383142	8.04438	1.51099	0.767263	0.959079
K12839	ko03040	SMNDC1, SPF30; survival of motor neuron-related-splicing factor 30	0.100687	0.731986	0.0614866	-0.0167228	0.392681	-0.0357126	0.471897	1e-06	41.9087	67.0635	18.2609	35.514	50.6329	63.8376	43.2773	39.2996	54.7619	53.7815	31.3808	37.395	52.1008	61.3445
K12621	ko03018,ko03040	LSM2; U6 snRNA-associated Sm-like protein LSm2	0.100052	0.74502	0.0721738	-0.0121741	0.374801	-0.00297797	0.347194	1e-06	5.46875	0	0.675676	NA	0	5.26316	0	9.47368	0	4.21053	0	0	3.15789	8.33333
K12815	ko03040	DHX38, PRP16; pre-mRNA-splicing factor ATP-dependent RNA helicase DHX38/PRP16 [EC:3.6.4.13]	0.0975025	0.751332	9.92535e-05	-0.0908008	0.974232	-0.0908104	0.975394	1e-06	46.4471	34.3099	35.3367	40.0797	37.5806	39.9842	40.6504	17.284	42.9984	40.898	NA	38.7938	40.6683	38.9568
K12160	ko03013	SUMO, SMT3; small ubiquitin-related modifier	0.0975025	0.751332	0.00150472	-0.0892676	0.899879	-0.0909091	0.99994	1e-06	30.303	36.7133	23.0366	36.3946	41.3793	45.0382	61.336	NA	39.485	47.1795	41.133	42.1277	22.5951	32.7511
K03540	ko03013	RPR2, RPP21; ribonuclease P protein subunit RPR2 [EC:3.1.26.5]	0.0886072	0.795582	0.0241701	-0.0842555	0.648063	-0.0339741	0.433718	1	69.4444	10.566	NA	NA	25.3521	NA	30.5882	43.8596	7.97101	17.1233	18.4397	46.3602	32.0988	29.4118
K14399	ko03015	CLP1, HERB; polyribonucleotide 5'-hydroxyl-kinase [EC:2.7.1.78]	0.0795185	0.786992	0.0179957	-0.063838	0.647517	-0.0671641	0.677363	1e-06	12.0301	2.58216	5.14076	21	10.0939	8.84718	6.22797	5.6338	12.8668	7.98122	4.23529	7.76471	12.156	7.76471
K09567	ko03040	PPIH, CYPH; peptidyl-prolyl isomerase H (cyclophilin H) [EC:5.2.1.8]	0.0783985	0.789931	0.00326866	-0.0797923	0.846073	-0.0825909	0.929214	1e-06	0	3.35196	3.125	38.7097	9.60452	0	10	2.7933	2.25989	22.0339	1.68539	5.64972	0.564972	9.03955
K12590	ko03018	RRP46, EXOSC5; exosome complex component RRP46	0.075254	0.806969	0.0627471	-0.0224577	0.409117	-0.00927221	0.3658	1e-06	2.32558	0	NA	1.81818	0	0	3.79747	2.25225	1.40187	0	0	0.4329	0	5.53191
K14292	ko03013	TGS1; trimethylguanosine synthase [EC:2.1.1.-]	0.0702425	0.819628	0.00871474	-0.0814021	0.761634	-0.00661014	0.357782	1	NA	54.045	47.8592	29.9194	30.5656	24.8874	32.4511	40.3643	34.4578	36.6817	8.77193	40.2887	43.6108	44.5614
K03537	ko03013	POP5; ribonuclease P/MRP protein subunit POP5 [EC:3.1.26.5]	0.0651123	0.840665	0.00827135	-0.0909015	0.778635	-0.00990066	0.367154	0.997063	NA	NA	18.0851	0	4.4586	0	13.7725	12.8834	0	13.8554	2.99401	12.9412	9.20245	7.73196
K12832	ko03040	SF3B5, SF3B10; splicing factor 3B subunit 5	0.0637217	0.844031	0.00414806	-0.0954371	0.842376	-0.0923941	0.79724	1e-06	15.2941	2.65487	9.46746	15.1163	2.32558	5.81395	19.186	NA	12.7907	2.34375	NA	16.2791	1.16279	17.4419
K14295	ko03013	NUP50, NPAP60; nuclear pore complex protein Nup50	0.0610634	0.850471	0.00424877	-0.0953264	0.840495	-0.0951818	0.838075	1e-06	NA	NA	43.9453	53.9235	26.0274	38.6117	40.4517	9.63855	48.1153	39.3939	41.6136	45.4158	38.4615	48.5043
K10577	ko03013	UBE2I, UBC9; ubiquitin-conjugating enzyme E2 I	0.0571189	0.846215	0.014453	-0.0676759	0.682264	-0.0165703	0.392122	0.872388	0	40.8818	5.03145	12.5654	5.23077	9.65732	5.06329	12.9412	2.53165	1.89873	1.26582	2.53165	8.86076	18.4783
K12866	ko03040	WBP11, NPWBP; WW domain-binding protein 11	0.0476964	0.877034	0.00834744	-0.0818028	0.766583	-0.0809192	0.755817	1e-06	81.8591	70.5414	NA	87.4411	85.9397	69.8339	82.8927	33.6493	84.1195	84.7021	79.7735	75.14	82.2153	84.5554
K12886	ko03040	HNRNPK; heterogeneous nuclear ribonucleoprotein K	0.0449552	0.884057	0.0168355	-0.0725431	0.672673	-0.0696556	0.649261	1e-06	NA	35.9911	45.7219	35.0446	49.6552	45.1613	40.7643	35.6681	43.609	41.1911	40.1361	40.5172	45.7883	41.5948
K14408	ko03015	CSTF3, RNA14; cleavage stimulation factor subunit 3	0.0447499	0.879264	0.102643	0.0278635	0.264101	-0.0468204	0.529838	1	1.85185	14.7606	4.72279	12.9526	11.2971	17.0245	10.5997	15.374	10.24	14.6853	10.9986	13.3891	10.4603	10.3208
K12741	ko03040	HNRNPA1_3; heterogeneous nuclear ribonucleoprotein A1/A3	0.0425124	0.885263	0.00771244	-0.0749782	0.765295	-0.0776545	0.805709	0.909081	50.4886	23.9337	40.4997	29.4679	44.9529	38.6518	36.9863	45.4777	42.8166	46.2888	44.4591	38.6604	37.6908	41.3534
K12896	ko03040	SFRS7; splicing factor, arginine/serine-rich 7	0.0369593	0.900177	0.138026	0.0661946	0.190905	-0.0820264	0.906165	1	63.0058	51.0619	20.3704	55.6291	62.6016	57.9399	57.6271	68.2702	59.4017	54.3379	60.9195	57.563	57.0213	57.563
K03345	ko03013	SENP2, AXAM2; sentrin-specific protease 2 (axin associating molecule) [EC:3.4.22.68]	0.0368271	0.931012	0.00720172	-0.158265	0.841644	-0.137078	0.706408	0.970451	NA	NA	NA	33.4924	9.98336	26.8707	38.3778	NA	NA	NA	17.6587	28.0136	28.3531	24.6988
K14308	ko03013	NUP54, NUP57; nuclear pore complex protein Nup54	0.0246124	0.933441	0.0931687	0.0175994	0.2886	0.0502797	0.218242	0.964982	10.2041	25.5533	11.2988	4.19847	7.27273	3.9501	10.3175	10.6145	10.6542	6.50558	9.78044	14.841	8.27887	10.3203
K11600	ko03018	RRP41, EXOSC4, SKI6; exosome complex component RRP41	0.0235196	0.93639	0.00837507	-0.0742603	0.755688	-0.0717254	0.724727	1e-06	8.09859	5.72289	6.639	7.89474	6.93878	0	4.4898	6.93878	6.4257	5.71429	13.3005	13.4694	6.53061	6.12245
K03252	ko03013	EIF3C; translation initiation factor 3 subunit C	0.00447499	0.987886	0.00432613	-0.0786467	0.823227	-0.0793993	0.837855	1e-06	27.0305	32.9268	28.4382	10.0592	25.7235	41.4925	23.7514	29.0562	28.844	27.7899	25.7958	30.011	28.0241	26.9955
K14323	ko03013,ko03015	CASC3, MLN51; protein CASC3	-0.00835736	0.978383	0.000230915	-0.0906572	0.960703	-0.0803633	0.749305	0.983846	95.2886	98.0349	98.8535	89.8802	96.7908	92.2222	96.9402	95.022	96.9163	96.5616	NA	96.5861	96.7283	97.4395
K13131	ko03013	DDX20, GEMIN3; ATP-dependent RNA helicase DDX20 [EC:3.6.4.13]	-0.0177643	0.956302	0.00114004	-0.098746	0.917034	-0.0955637	0.844553	1e-06	34.9257	19.4863	NA	21.25	35.7947	33.7121	28.3474	38.7755	31.4176	36.1386	NA	28.2927	27.4272	28.8835
K14314	ko03013	NUP210, GP210; nuclear pore complex protein Nup210	-0.0196679	0.949151	0.0270828	-0.0613643	0.591089	-0.0787487	0.73139	0.988313	NA	4.24128	1.04374	3.01876	0.742312	2.03304	1.49803	1.29125	0.768808	2.30729	2.99566	1.76247	2.20811	1.91767
K12616	ko03018	EDC4; enhancer of mRNA-decapping protein 4	-0.0235441	0.94522	0.0321921	-0.0753421	0.597584	-0.110416	0.94183	0.925296	NA	NA	NA	39.5528	36.3702	36.7742	39.3138	34.539	27.331	35.3824	36.5591	37.6678	39.0435	37.3461
K12831	ko03040	SF3B4, SAP49; splicing factor 3B subunit 4	-0.0239153	0.938187	0.00372684	-0.0868434	0.842955	-0.0835472	0.789625	1e-06	NA	60.1336	62.7907	59.2437	60.6061	25.6881	59.434	57.177	50.7692	59.759	54.386	61.0526	61.0849	59.434
K03113	ko03013	EIF1, SUI1; translation initiation factor 1	-0.0250026	0.938522	0.00398143	-0.0956204	0.84554	-0.0921076	0.793528	1e-06	NA	0	3.63636	31.25	3.53982	13.4078	15.5039	NA	0	2.21239	2.22222	4.24628	4.2735	3.53982
K00784	ko03013	rnz; ribonuclease Z [EC:3.1.26.11]	-0.0313249	0.915341	0.00850959	-0.0741146	0.753789	-0.0747661	0.762412	1e-06	14.6617	6.30631	9.93976	17.0455	16.7602	13.0435	9.38023	20.598	12.0934	7.73109	8.75842	11.8147	10.6073	13.6876
K10643	ko03018	CNOT4, NOT4, MOT2; CCR4-NOT transcription complex subunit 4 [EC:2.3.2.27]	-0.0313249	0.915341	0.0226213	-0.0588269	0.607793	-0.0810898	0.877234	0.994971	67.9939	71.5922	39.0845	48.8801	57.1429	50.2122	54.3662	61.2482	57.0513	52.6938	52.5568	54.6348	56.9014	55.1966
K13917	ko03015	RNGTT; mRNA-capping enzyme [EC:2.7.7.50 3.6.1.-]	-0.0364737	0.905834	0.00581856	-0.0845616	0.804384	-0.0758781	0.702531	1e-06	6.92568	16.9381	NA	11.2583	13	9.83359	10.0503	9.36455	19.6667	7.35786	11.8333	9.76431	10.6272	11.0553
K03241	ko03013	EIF2B3; translation initiation factor eIF-2B subunit gamma	-0.0365261	0.9057	8.5601e-06	-0.0908998	0.992431	-0.0733531	0.67962	0.570125	NA	0	5	5.78158	6.25	12.9176	3.7694	6.60793	7.9646	6.38767	9.31174	5.0885	3.53982	3.23232
K12870	ko03040	ISY1; pre-mRNA-splicing factor ISY1	-0.0402749	0.891269	0.00351713	-0.0795231	0.840395	-0.0829094	0.946483	0.827922	49.0637	24.7678	17.9487	33.1878	27.8169	35.3357	32.6241	29.1228	28.8256	26.0714	35.1064	26.2238	34.4828	27.7193
K03242	ko03013	EIF2S3; translation initiation factor 2 subunit 3	-0.0559374	0.849363	0.00258868	-0.0805289	0.862861	-0.0768162	0.792128	1e-06	0.655022	2.69151	3.16901	16.9369	1.05932	6.77966	4.66102	14.069	1.50376	4.44915	0.847458	2.98507	1.27932	1.27119
K11092	ko03040	SNRPA1; U2 small nuclear ribonucleoprotein A'	-0.0581749	0.843403	0.0124023	-0.0698975	0.704669	-0.0664398	0.67058	1e-06	24.4186	56.8713	22.1374	36.0825	33.9844	11.0048	29.0196	75.2212	13.7255	7.64706	29.4372	32.549	23.5294	29.2776
K14301	ko03013	NUP107, NUP84; nuclear pore complex protein Nup107	-0.0581749	0.843403	0.0301848	-0.0506332	0.552509	-0.0832349	0.974201	0.925676	16.3472	10.4421	8.41984	1.92926	3.70774	4.9569	12.4594	10.9795	8.02603	8.34236	6.35294	7.78378	10.3784	8.73984
K12882	ko03013,ko03015,ko03040	NCBP1, CBP80; nuclear cap-binding protein subunit 1	-0.0582389	0.843233	0.00558293	-0.0772852	0.799603	-0.0809754	0.874164	1	9.37896	3.52369	5.25	7.66378	8.19672	8.96465	5.16373	6.77362	10.5853	9.20555	7.8534	6.70886	6.4557	6.4557
K12603	ko03018	CNOT6, CCR4; CCR4-NOT transcription complex subunit 6 [EC:3.1.13.4]	-0.0604124	0.837452	0.171948	0.102944	0.140422	0.0560746	0.207839	0.967507	2.49538	18.7555	10	2.05209	2.79503	1.48883	14.2089	5.58952	2.61324	2.83688	2.25836	3.10442	2.41287	3.92857
K14284	ko03013,ko03015	NXF, TAP, MEX67; nuclear RNA export factor	-0.0604124	0.837452	0.0074829	-0.0752269	0.768726	-0.0770504	0.795825	1e-06	22.6257	15.3392	10.9823	22.4551	20.8524	8.64979	21.6346	26.7296	16.0818	15.2542	23.1746	13.4422	12.4322	16.4591
K09564	ko03040	PPIE; peptidyl-prolyl isomerase E (cyclophilin E) [EC:5.2.1.8]	-0.0715998	0.807823	0.195885	0.128875	0.11302	-0.0817539	0.896888	1	50.8997	20	13.5714	15.894	13.6213	13.245	15.6146	14.5695	13.289	15.1667	16.1972	13.5325	17.2297	16.2791
K12885	ko03040	RBMX, HNRNPG; heterogeneous nuclear ribonucleoprotein G	-0.0826152	0.798528	0.144953	0.0594485	0.222099	0.0512708	0.23534	1e-06	NA	45.1841	NA	39.9781	86.6324	86.4935	86.5169	83.2224	78.3375	83.0645	93.3673	80.3681	77.8856	75.8159
K12872	ko03040	RBM22, SLT11; pre-mRNA-splicing factor RBM22/SLT11	-0.0839984	0.775265	0.000730332	-0.0825421	0.926932	-0.0799532	0.849573	1e-06	50.3055	35.1724	39.5712	44.1975	41.2322	47.9564	38.0952	37.9863	39.5031	37.5297	35.3919	39.7619	49.3261	39.7619
K14318	ko03013	NUP88; nuclear pore complex protein Nup88	-0.0894998	0.760925	0.144664	0.0733863	0.179748	0.113274	0.128806	0.999009	4.30267	47.3759	10.1449	5.9322	14.5631	6.0219	17.6471	13.3519	11.2948	8.88889	9.64187	10.2842	5.66802	7.28745
K03265	ko03015	ETF1, ERF1; peptide chain release factor subunit 1	-0.0911663	0.767077	0.0698013	-0.0147622	0.383071	-0.0331717	0.44957	1e-06	9.23423	1.04895	2.25873	7.11297	3.43249	3.43137	2.746	2.28833	2.746	NA	5.88235	4.11899	2.746	2.28833
K13137	ko03013	STRAP, UNRIP; serine-threonine kinase receptor-associated protein	-0.0923741	0.77524	0.000676303	-0.0992561	0.936059	-0.0985821	0.911798	1e-06	5.91716	8.57988	NA	3.95683	1.51976	15.8904	10	1.21581	NA	3.03951	13.7143	8.28571	7.7135	5.71429
K00962	ko03018	pnp, PNPT1; polyribonucleotide nucleotidyltransferase [EC:2.7.7.8]	-0.0984498	0.737749	0.075662	-0.00136618	0.341205	-0.0297174	0.444602	0.699439	2.14376	14.2602	5.7931	9.47503	4.03023	4.5512	6.49682	5.59896	2.5413	3.38346	3.58974	6.7602	3.19285	6.00255
K19604	ko03040	RP9, PAP-1; retinitis pigmentosa 9 protein	-0.100575	0.755799	0.253512	0.178863	0.0951551	-0.0948855	0.833231	0.987026	6.06061	NA	NA	71.2871	80.4348	88.9706	84.4156	81.7778	74.2169	83.105	71.5517	77.3756	73.3032	68.6486
K14310	ko03013	NUP205, NUP192; nuclear pore complex protein Nup205	-0.101149	0.74231	0.00519777	-0.0852388	0.814942	-0.0798839	0.743838	1e-06	NA	2.18409	1.65496	2.48538	2.43161	2.67352	2.87556	2.25269	2.99252	1.30648	2.85714	1.89149	1.68986	2.18688
K03680	ko03013	EIF2B4; translation initiation factor eIF-2B subunit delta	-0.103074	0.73756	8.66932e-05	-0.0908145	0.975917	-0.090909	0.999352	1e-06	58.1907	32.1212	0	33.0827	31.9853	36.1538	32.0537	34.0782	NA	29.1971	1.07527	35.4244	30.8429	33.8235
K12592	ko03018	C1D, LRP1; exosome complex protein LRP1	-0.109637	0.709069	0.00609743	-0.0767278	0.790751	-0.0812146	0.880673	1e-06	27.1654	13.198	10.7383	6.47482	12.9032	19.1489	26.7606	18.0328	18.8811	18.5185	14.3836	10.1449	22.2222	9.21986
K12860	ko03040	CDC5L, CDC5, CEF1; pre-mRNA-splicing factor CDC5/CEF1	-0.112388	0.7147	0.11415	0.0336177	0.258883	-0.0884997	0.878828	0.994574	NA	63.2426	67.4419	54.7674	48.9796	57.4097	58.9041	62.2688	55.3616	57.1307	56.0399	58.4637	58.8529	57.8554
K12881	ko03013,ko03015,ko03040	THOC4, ALY; THO complex subunit 4	-0.11635	0.69203	5.84391e-05	-0.08327	0.979308	-0.0830699	0.957801	1e-06	72.3077	58.5697	43.8596	58.4906	66.0377	56.5056	73.6434	28.7805	64.751	56.6929	77.1318	45.6897	55.303	68.1818
K12812	ko03013,ko03015,ko03040	DDX39B, UAP56, SUB2; ATP-dependent RNA helicase UAP56/SUB2 [EC:3.6.4.13]	-0.116763	0.704035	0.0227458	-0.0660955	0.622849	-0.0721787	0.669606	1e-06	6.46259	4.74227	11.588	2.1028	4.20561	3.63636	NA	0.497512	15.8317	4.20561	1.16822	10.8997	4.43925	4.29185
K12811	ko03040	DDX46, PRP5; ATP-dependent RNA helicase DDX46/PRP5 [EC:3.6.4.13]	-0.136487	0.641743	0.0564607	-0.0221675	0.413359	-0.0809703	0.874028	1	11.5044	46.6431	30.1887	39.3822	38.9798	39.1218	38.2524	39.0385	37.9179	40.691	24.9198	36.0815	34.6266	35.2713
K13176	ko03013	THOC7; THO complex subunit 7	-0.138725	0.636238	0.00425572	-0.078723	0.824651	-0.0529446	0.567111	0.746294	34.4444	0	23.2456	20.3791	15.812	19.9005	23.5294	8.36237	14.9254	10.7843	17.5	18.1373	17.6471	29.5833
K03245	ko03013	EIF3J; translation initiation factor 3 subunit J	-0.142681	0.641932	0.0443405	-0.0425377	0.489859	-0.0506126	0.529317	1e-06	46.7742	31.4917	57.6132	47.8102	47.7551	NA	57.4194	35.743	41.2955	47.561	3.6036	48.4615	22.488	50.1931
K12604	ko03018	CNOT1, NOT1; CCR4-NOT transcription complex subunit 1	-0.144861	0.636799	0.0727409	-0.0115554	0.372859	-0.0307695	0.440025	0.998492	1.32576	10.2464	11.2763	10.2929	8.58921	10.1602	9.44188	8.54737	12.3276	8.62923	NA	8.22677	9.32096	9.77759
K03237	ko03013	EIF2S1; translation initiation factor 2 subunit 1	-0.148957	0.611289	0.224181	0.159529	0.0872427	-0.0780021	0.811647	1	17.6647	10.992	26.8908	11.2069	12.0635	18.5185	11.4286	11.9874	12.6984	11.1111	6.98413	12.945	12.381	12.0635
K03679	ko03018	RRP4, EXOSC2; exosome complex component RRP4	-0.149912	0.60898	0.0246303	-0.0566505	0.592091	-0.0614597	0.627979	1e-06	7.24138	7.77027	11.5254	2.8754	14.726	2.74914	12.628	11.9454	1.36519	2.38908	0.3367	11.2211	3.15789	9.21502
K14291	ko03013	PHAX; phosphorylated adapter RNA export protein	-0.154533	0.614203	0.0123355	-0.0774522	0.717933	-0.0862593	0.832185	1e-06	NA	63.5021	35.4232	54.1353	62.2785	72.1088	34.1772	56.599	61.4796	50.2488	45.9799	45.114	61.4213	54.428
K04382	ko03015	PPP2C; serine/threonine-protein phosphatase 2A catalytic subunit [EC:3.1.3.16]	-0.154981	0.596781	0.214329	0.148856	0.0955068	0.105334	0.137646	1e-06	5.40541	1.60772	3.55987	3.39806	1.94175	1.61812	1.94175	0	1.94175	2.41546	1.97694	1.94175	1.96629	2.1575
K12827	ko03040	SF3A3, SAP61, PRP9; splicing factor 3A subunit 3	-0.155677	0.595113	0.147776	0.0767569	0.174751	0.00396413	0.325337	0.999023	33.7545	16.3561	21	14.6	19.9601	13.7421	7.87172	14.7705	15.9681	17.1657	19.9601	15.9763	18.5629	17.5649
K05749	ko03013	CYFIP; cytoplasmic FMR1 interacting protein	-0.156625	0.592846	0.192318	0.125012	0.116745	-0.0516159	0.558632	0.988174	33.7786	1.94064	3.78486	3.4252	1.43027	2.46231	1.58929	2.25904	1.67598	1.55626	1.11111	5.09413	1.89516	3.85471
K13136	ko03013	GEMIN8; gem associated protein 8	-0.158862	0.587506	0.137345	0.0654567	0.19209	0.0552441	0.209297	1e-06	45.2459	41.8803	51.3834	34.0081	38.4279	47.0588	56.1702	39.4397	56.8282	38	53.5398	54.2017	34.2975	25
K14443	ko03018	TOB; protein Tob/BTG	-0.172287	0.555882	0.114093	0.0402675	0.237551	-0.0608474	0.623158	1	26.5806	54.9724	15.6398	16.8067	19.7942	17.6471	24.3151	19.2857	15.2008	14.2212	13.4897	23.0349	21.8352	22.7479
K12598	ko03018	MTR4, SKIV2L2; ATP-dependent RNA helicase DOB1 [EC:3.6.4.13]	-0.188156	0.519463	0.107367	0.0329811	0.252769	0.0459842	0.22631	1	9.76163	8.83117	12.8159	5.83419	5.81959	3.25444	7.0668	8.2205	5.53398	6.60836	6.61986	6.26836	8.34933	8.34933
K12869	ko03040	CRN, CRNKL1, CLF1, SYF3; crooked neck	-0.192219	0.529261	0.0968428	0.0147376	0.300685	-0.0652516	0.616928	0.830146	36.4954	13.7482	8.46008	9.36599	7.60234	8.72093	8.77193	NA	7.27802	6.72515	11.2409	7.13246	18.1604	10.5405
K14328	ko03013,ko03015	UPF3, RENT3; regulator of nonsense transcripts 3	-0.193869	0.525663	0.0370754	-0.0504632	0.52854	0.0163817	0.296754	0.910151	NA	79.9447	83.4395	63.3028	47.5501	61.824	63.4597	37.3522	56.6667	56.2848	63.5922	56.1497	68.5997	76.4098
K12897	ko03040	TRA2; transformer-2 protein	-0.194662	0.504851	0.0113182	-0.0710719	0.717366	-0.0615735	0.628884	1e-06	59.4527	73.871	68.0851	62.933	67.1304	73.5936	64.2105	62.7358	71.7407	62.931	66.5505	59.1224	69.8246	63.5088
K12877	ko03013,ko03015,ko03040	MAGOH; protein mago nashi	-0.200722	0.531627	0.0452575	-0.0502168	0.506797	-0.0662804	0.586263	1e-06	2.91667	NA	0.727273	2.05479	0.684932	0	2.05479	NA	2.05479	1.37457	0	2.04082	0.389105	1.58371
K15544	ko03015	SSU72; RNA polymerase II subunit A C-terminal domain phosphatase SSU72 [EC:3.1.3.16]	-0.20117	0.509874	0.0659051	-0.0190127	0.397175	-0.0164797	0.38869	1e-06	NA	9.63855	4.61538	7.73196	9.79381	2.28571	9.27835	11.33	2.06186	7.73196	6.70103	8.24742	3.38733	4.89691
K12888	ko03040	HNRNPU; heterogeneous nuclear ribonucleoprotein U	-0.207188	0.541015	0.00222817	-0.108635	0.890386	-0.110638	0.951957	1e-06	NA	NA	NA	53.8717	48.184	54.5073	51.0155	48.5788	48.5969	47.9452	50.4305	34.7697	53.1095	52.9697
K12856	ko03040	PRPF8, PRP8; pre-mRNA-processing factor 8	-0.208087	0.475305	0.035143	-0.0452618	0.521029	-0.0578531	0.600664	1e-06	4.94248	3.15275	7.58355	5.73736	4.28082	3.88664	5.99572	4.22594	4.75375	4.49679	4.06852	3.53626	3.98287	5.52463
K14376	ko03015	PAP; poly(A) polymerase [EC:2.7.7.19]	-0.208087	0.475305	0.0975608	0.0223575	0.276935	-0.0797351	0.844849	1	14.7569	37.931	4.15755	33.0475	30.3936	32.0463	28.9262	29.5717	29.5139	27.6316	30.9475	27.0208	26.7705	26.44
K12846	ko03040	SNRNP27; U4/U6.U5 tri-snRNP-associated protein 3	-0.232113	0.518736	0.016908	-0.105978	0.720318	-0.105621	0.717795	1e-06	NA	80.1075	NA	NA	93.6709	NA	96.129	71.0692	88.75	58.642	83.1169	92.2581	63.2911	90.9677
K14529	ko03013	RPP14; ribonuclease P protein subunit RPP14 [EC:3.1.26.5]	-0.234146	0.544259	0.0637287	-0.0700244	0.512257	0.0419821	0.283264	1	NA	NA	NA	0	NA	0	11.7949	NA	0	0	10.687	0	0	0
K15516	ko03013	FMR; fragile X mental retardation protein	-0.234937	0.418798	0.120916	0.0476587	0.223128	-0.08294	0.948449	0.998641	60.5072	39.0526	52.8529	42.3683	48.8372	43.8469	43.476	45.8313	37.1699	36.7686	35.2459	45.3078	44.9629	46.1575
K14530	ko03013	RPP40; ribonucleases P/MRP protein subunit RPP40 [EC:3.1.26.5]	-0.237003	0.435608	0.205675	0.133463	0.11959	0.0233285	0.280784	1	0.598802	6.43154	NA	0.554017	0	0.277008	0	0	0	0	2.12766	1.2987	0.275482	0.275482
K11099	ko03040	SNRPG, SMG; small nuclear ribonucleoprotein G	-0.23703	0.45823	0.233769	0.157146	0.111277	0.153578	0.114156	1e-06	0	NA	17.7358	0	0	9.57447	1.31579	NA	1.31579	0	1.31579	0.458716	0	0
K12838	ko03040	PUF60; poly(U)-binding-splicing factor PUF60	-0.250599	0.387507	0.0922625	0.0166177	0.291076	-0.0196239	0.40352	0.544779	29.3333	16.6667	21.0608	14.0385	18.3236	10.4449	24.2315	12.4767	15.5844	13.0189	14.3363	24.2086	13.0604	20.302
K11088	ko03040	SNRPD3, SMD3; small nuclear ribonucleoprotein D3	-0.252709	0.428101	0.189284	0.108212	0.157504	0.0754712	0.198355	1e-06	NA	15.0794	42.1429	12.6984	12.5984	14.2857	23.8889	NA	18.254	18.9723	9.52381	33.3333	5.83333	13.4921
K12859	ko03040	TXNL4A, DIB1; U5 snRNP protein, DIM1 family	-0.256994	0.375099	0.00562861	-0.0772357	0.7988	-0.0828481	0.94275	1	0	0	0	0.930233	0	3.25444	0	0	0	0	0	0	0	0
K14962	ko03015	WDR82, SWD2, CPS35; COMPASS component SWD2	-0.256994	0.375099	0.00765206	-0.0750436	0.766192	-0.0701297	0.707129	1e-06	0	0	0	0.322581	0.3125	0	0	0	0	0	0	0	0	0
K13175	ko03013	THOC6; THO complex subunit 6	-0.257739	0.395237	0.17327	0.0981131	0.157126	0.00872442	0.315588	0.61769	7.45342	6.38298	5.12821	0	0.301205	NA	5.55556	0	0.263158	0.909091	0.917431	7.04225	0.675676	3.8835
K11124	ko03015	SMG6, EST1A; protein SMG6 [EC:3.1.-.-]	-0.261787	0.365939	0.00117183	-0.0820638	0.907513	-0.0744484	0.758164	1	62.7465	45.4823	21.6966	48.6468	39.9048	57.9387	43.1497	39.0351	42.4264	42.9655	44.8227	41.79	44.8203	44.3975
K12873	ko03040	BUD31, G10; bud site selection protein 31	-0.267684	0.400261	0.0248367	-0.0726796	0.624724	-0.0721957	0.621634	1e-06	NA	NA	14.5522	11.8056	11.875	20.5405	35.8974	9.72222	11.8056	14.5833	11.8056	12.5	7.76699	16.5517
K12828	ko03040	SF3B1, SAP155; splicing factor 3B subunit 1	-0.272974	0.34504	0.0172356	-0.0646614	0.654609	-0.0832728	0.979762	0.9717	33.8124	22.2973	29.9733	32.3529	32.263	32.4304	31.4658	25.0833	31.3216	31.0345	30.0538	30.2914	29.9847	31.2117
K12887	ko03040	HNRNPM; heterogeneous nuclear ribonucleoprotein M	-0.272989	0.390623	0.0230762	-0.0746162	0.637429	-0.0692354	0.603409	1e-06	NA	32.6203	NA	39.9408	42.5234	37.5	43.8762	32.8313	24.4286	38.5257	33.3333	37.3526	34.1096	32.8767
K12618	ko03018	XRN1, SEP1, KEM1; 5'-3' exoribonuclease 1 [EC:3.1.13.-]	-0.275212	0.340941	0.000786453	-0.0824813	0.924184	-0.0761945	0.782646	1	5.63607	35.0455	32.2495	26.4787	24.8295	24.4751	20.4685	24.7542	28.6124	29.3521	24.7086	21.8418	22.1571	23.2708
K10599	ko03040	PRPF19, PRP19; pre-mRNA-processing factor 19 [EC:2.3.2.27]	-0.281924	0.328808	0.0900398	0.0142098	0.297255	-0.00146305	0.341502	1e-06	14.6032	10.3578	10.3139	16.6667	13.6905	4.72103	5.95238	11.2648	15.9046	12.4567	12.8968	8.73016	9.3254	6.94444
K12593	ko03018	MPHOSPH6, MPP6; M-phase phosphoprotein 6, animal type	-0.287357	0.365128	0.102196	0.0124158	0.311094	-0.00377511	0.350625	1e-06	NA	NA	40.1316	22.2222	24.8408	32.1212	12.5	9.63855	10.625	28.7425	40.3974	19.375	15.625	30.625
K14442	ko03018	DHX36, RHAU; ATP-dependent RNA helicase DHX36 [EC:3.6.4.13]	-0.291194	0.312458	0.136247	0.0642672	0.194016	0.17113	0.0790262	1	23.7443	17.2123	17.4603	12.9857	16.129	12.5903	19.9207	16.1943	14.7119	15.2174	11.8065	18.8084	15.6746	15.6746
K11097	ko03040	SNRPE, SME; small nuclear ribonucleoprotein E	-0.293176	0.355059	0.256125	0.181737	0.0931911	0.187332	0.0894746	1	31.1111	NA	0.299401	0	0	0	8.69565	NA	0	4.30108	0	4.7619	0	0
K11098	ko03040	SNRPF, SMF; small nuclear ribonucleoprotein F	-0.299034	0.299001	0.0578405	-0.0206728	0.407538	-0.0220155	0.412762	1e-06	6.66667	3.44828	12.9338	21.4286	26.7442	0	0.621118	3.48837	17.1429	5.81395	5.88235	4.06977	0	4.65116
K12625	ko03018,ko03040	LSM6; U6 snRNA-associated Sm-like protein LSm6	-0.311373	0.300395	0.0233611	-0.0654243	0.61813	-0.0600874	0.583066	1e-06	0.837989	0	2.7027	2.5	6.25	2.5	6.25	NA	2.5	0	1.25	2.5	0	0
K12662	ko03040	PRPF4, PRP4; U4/U6 small nuclear ribonucleoprotein PRP4	-0.313249	0.275476	0.278156	0.218002	0.0526088	-0.00241142	0.344427	0.835625	29.4686	12.7063	20.3333	7.3501	15.3846	8.61423	13.1931	7.29614	11.4625	9.84252	12.5	13.7996	9.02111	14.5594
K04077	ko03018	groEL, HSPD1; chaperonin GroEL	-0.314714	0.273116	0.145453	0.0742408	0.178467	0.0840943	0.164359	1e-06	7.62565	7.46528	8.67209	7.08263	6.64336	6.1657	6.9808	7.98611	5.19931	5.74913	6.9808	5.03472	24.5714	6.45724
K12824	ko03040	TCERG1, CA150; transcription elongation regulator 1	-0.315487	0.271876	0.195412	0.128363	0.113507	-0.0429906	0.508622	0.738133	64.2949	56.3183	64.7385	53.4122	45.6642	51.3678	60.6557	58.9949	51.6698	52.2936	57.512	51.6895	55.6466	52.9884
K03539	ko03013	RPP1, RPP30; ribonuclease P/MRP protein subunit RPP1 [EC:3.1.26.5]	-0.324437	0.257758	0.0370402	-0.0432064	0.509779	0.0528043	0.213644	0.833633	25.4054	9.45946	5.40541	6.69145	5.94796	13.5593	4.11985	3.34572	2.92276	1.07239	2.77778	1.86567	15.528	10.8696
K11094	ko03040	SNRPB2; U2 small nuclear ribonucleoprotein B''	-0.328263	0.273509	0.0802005	-0.00341765	0.348455	-0.0348602	0.456459	1e-06	30.5677	NA	26.1307	15.7895	22.1719	23.1111	25.3333	10.3139	23.5556	19.1111	22.1239	19.0171	26.6667	20.4444
K03283	ko03040	HSPA1s; heat shock 70kDa protein 1/2/6/8	-0.328912	0.250867	0.0189263	-0.0628299	0.63907	-0.0396467	0.491209	0.706568	18.0939	11.33	15.6096	20.6863	15.6274	19.8837	20.0583	13.4242	16.7006	16.5859	13.0217	13.1821	14.8718	14.1729
K12854	ko03040	SNRNP200, BRR2; pre-mRNA-splicing helicase BRR2 [EC:3.6.4.13]	-0.331149	0.247465	0.382173	0.330687	0.0184534	-0.0695221	0.700743	0.843494	10.8869	10.0087	7.78192	5.9869	6.22077	5.89336	5.43071	4.91573	6.65105	6.27929	6.1494	6.48192	7.25655	5.89888
K12586	ko03018	RRP43, EXOSC8, OIP2; exosome complex component RRP43	-0.332903	0.266379	0.050457	-0.0358651	0.460633	-0.0421546	0.488106	1e-06	3.7037	1	NA	1.78571	21.8241	6.33803	0.362319	0.362319	1.08303	0	0.775194	0.70922	0.362319	22.4242
K05019	ko03013	CLNS1A; chloride channel, nucleotide-sensitive, 1A	-0.334053	0.288587	0.260961	0.187057	0.0896537	0.144478	0.121821	1e-06	NA	NA	84.3537	45.9916	61.7284	57.9167	39.9177	65	67.364	35.8025	41.841	57.563	45.5696	50.211
K14302	ko03013	NUP37; nuclear pore complex protein Nup37	-0.335356	0.241144	0.0890459	0.0131331	0.300068	-0.0374332	0.480196	0.490117	0.645161	12.2396	0	15.4667	0.613497	4.87805	0	3.9039	1.84049	0	0	0	0	1.22699
K11086	ko03040	SNRPB, SMB; small nuclear ribonucleoprotein B and B'	-0.335624	0.240743	0.09366	0.0181317	0.287267	0.0103673	0.307437	1e-06	71.5026	57.1429	78.9954	74.8235	71.25	74.1935	78.3333	71.6814	72.6141	72.1992	75.3138	68.7764	70	49.8433
K14405	ko03015	FIP1L1, FIP1; pre-mRNA 3'-end-processing factor FIP1	-0.340099	0.234135	0.0219897	-0.0595112	0.612906	-0.0616146	0.629211	1e-06	89.9533	96.8224	80.6922	88.4972	87.9464	75.6757	80.1029	87.8812	80.4425	86.136	32.8358	84.4113	86.3462	84.0796
K14416	ko03015	HBS1; elongation factor 1 alpha-like protein	-0.348223	0.243622	0.177955	0.103224	0.151061	-0.0822376	0.772088	1	23.1043	54.5852	31.6918	10.1025	29.3179	19.1801	21.2299	NA	14.3704	18.4638	24.6734	18.3942	24.269	23.0994
K12840	ko03040	RBM17, SPF45; splicing factor 45	-0.348403	0.243363	0.0517803	-0.0344215	0.454655	-0.0323599	0.446311	1e-06	NA	56.1743	65.0246	64.1278	61.2827	64.7215	57.3201	51.5544	53.2663	62.201	55.335	54.1147	85	54.6135
K14397	ko03015	NUDT21, CPSF5, CFIM25; cleavage and polyadenylation specificity factor subunit 5	-0.350594	0.21908	0.227465	0.163087	0.0846414	-0.0555706	0.584596	0.992505	9.70655	26.5802	4.84581	3.09735	0.440529	0.442478	9.69163	12.0172	0.881057	0.440529	6.1674	0.440529	2.20264	3.71901
K14398	ko03015	CPSF6_7; cleavage and polyadenylation specificity factor subunit 6/7	-0.360237	0.205792	0.157034	0.0867873	0.160703	0.0578056	0.204835	1e-06	97.8723	72.2386	68.5117	56.8245	63.4783	74.1501	65.0233	29.0476	60.8434	59.6211	67.3704	69.0566	60.8772	68.631
K12816	ko03040	CDC40, PRP17; pre-mRNA-processing factor 17	-0.362474	0.202783	0.20796	0.141957	0.101238	-0.0787989	0.82608	0.692545	34.0331	46.5116	28.3537	16.9708	15.8261	20.9983	21.7617	22.2609	14.8148	23.5714	15.4255	7.94574	26.7161	25.3886
K12620	ko03018	LSM1; U6 snRNA-associated Sm-like protein LSm1	-0.362994	0.222826	0.255758	0.188099	0.0778754	0.202435	0.0694314	1e-06	0	11.1111	18.0401	11.9403	0	5.03876	9.77444	NA	9.02256	0	2.25564	0.328947	0	0.75188
K03239	ko03013	EIF2B1; translation initiation factor eIF-2B subunit alpha	-0.384665	0.216956	0.39014	0.329154	0.0299083	-0.046976	0.492947	1	NA	NA	6.04915	0	0	0.452489	0	0	1.98675	0.598802	0	0	0	0
K11125	ko03015	SMG5, EST1B; protein SMG5	-0.391562	0.166195	0.0249516	-0.0563024	0.589654	-0.0832973	0.984393	1	22.7321	21.5545	32.8323	46.0133	27.7236	79.5276	18.9925	21.1335	24.3243	22.6883	20.9726	21.592	21.9488	22.5217
K18681	ko03018	DIS3L; DIS3-like exonuclease 1 [EC:3.1.13.-]	-0.395116	0.203657	0.0644555	-0.0290989	0.425889	-0.0290604	0.425759	1e-06	NA	7.32899	NA	8.22306	8.26211	7.88423	6.91943	5.51331	12.6801	7.31261	10	7.78727	6.07211	6.26186
K13126	ko03013,ko03015,ko03018	PABPC; polyadenylate-binding protein	-0.407224	0.148411	0.153206	0.0826395	0.166368	0.488028	0.00326915	1	25.6452	17.8981	28.3439	26.689	25.0923	23.6842	27.6183	21.0599	21.5656	25.505	25.1086	25.456	18.9019	19.3146
K12626	ko03018,ko03040	LSM7; U6 snRNA-associated Sm-like protein LSm7	-0.426225	0.14642	0.184262	0.110104	0.143261	0.107616	0.146035	1e-06	22.6277	24.7423	13.7615	31.1377	24.2718	10.6796	0	NA	21.3592	3.77358	7.89474	30.8642	4.85437	4.6875
K12867	ko03040	SYF1, XAB2; pre-mRNA-splicing factor SYF1	-0.434074	0.120952	0.21462	0.149171	0.0952525	0.118385	0.123411	1e-06	13.7324	10.4167	15.3174	12.6984	6.58824	11.3281	12.413	10.7667	14.1797	8.05288	4.6332	11.7442	9.12281	7.83626
K12602	ko03018	WDR61, REC14, SKI8; WD repeat-containing protein 61	-0.438755	0.116546	0.334702	0.27926	0.0302019	0.0209845	0.280245	0.682249	0	7.57098	5.59441	4.58716	1.63934	0.295858	0.327869	0	0	0	0	0.327869	0	0.327869
K14321	ko03013	NUPL2, NUP42, CG1; nucleoporin-like protein 2	-0.455171	0.118076	0.113861	0.0333034	0.259523	0.0472776	0.232661	1e-06	NA	57.9521	17.0029	34.0858	31.1258	39.0476	37.4439	75.7143	33.2613	15.8416	27.4005	19.1489	21.7494	15.625
K12868	ko03040	SYF2; pre-mRNA-splicing factor SYF2	-0.458686	0.0990109	0.239614	0.176249	0.0756362	0.147023	0.0969988	1e-06	43.7229	54.4402	69.3642	20.5645	47.6987	27.7311	59.6491	41.0042	51.4056	35.3659	18.9723	35.9184	19.3416	41.5638
K12845	ko03040	SNU13, NHP2L; U4/U6 small nuclear ribonucleoprotein SNU13	-0.465326	0.109075	0.206891	0.134791	0.118365	0.110939	0.142341	1e-06	35.5286	12.4031	0	0	0	5.46875	29.3706	NA	0	0	0	2.34375	0	0
K12836	ko03040	U2AF1; splicing factor U2AF 35 kDa subunit	-0.467636	0.0917663	0.127191	0.0544565	0.21069	0.0520169	0.215067	1	11.4823	35.376	27.668	22.2222	28.5714	32.5	19.7872	19.5946	3.10881	18.3716	26.4228	22.0302	16.4313	15.1383
K12172	ko03013	RANBP2, NUP358; E3 SUMO-protein ligase RanBP2 [EC:2.3.2.-]	-0.472111	0.0882862	0.317261	0.260366	0.0359589	0.262374	0.0353036	1e-06	27.0911	30.8959	23.7855	23.4851	23.7667	23.1688	27.5804	23.3782	29.7648	26.8817	20.943	26.0698	22.4374	16.0346
K03251	ko03013	EIF3D; translation initiation factor 3 subunit D	-0.490011	0.0752876	0.234976	0.171224	0.0789623	-0.0160353	0.39017	0.971083	20.9945	31.5175	21.5385	17.851	13.1796	21.8593	20.1097	16.9399	20.2899	16.8174	18.6472	19.6532	18.9781	17.7007
K14303	ko03013	NUP160, NUP120; nuclear pore complex protein Nup160	-0.501859	0.0964144	0.405793	0.346373	0.0258952	-0.00212629	0.346333	0.730584	NA	6.77966	5.51181	1.63191	2.07439	1.97628	1.85582	NA	1.93271	0.928571	0.222222	1.96672	0.835655	2.99443
K01148	ko03018	PARN, PNLDC1; poly(A)-specific ribonuclease [EC:3.1.13.4]	-0.502936	0.0798013	0.131016	0.0520179	0.224243	0.0673999	0.199072	1e-06	NA	18.0685	9.25433	13.544	16.7464	12.1951	3.58668	8.76979	16.5354	8.85827	9.31838	4.6729	10.8541	8.71795
K12822	ko03040	RBM25, S164; RNA-binding protein 25	-0.512386	0.0610221	0.187058	0.119312	0.122457	0.123505	0.118229	1e-06	52.7893	64.7191	61.5094	69.037	56.6948	60.7825	45.3596	47.2303	55.9449	49.9408	61.8067	50.7711	52.4318	51.1269
K06965	ko03015	PELO, DOM34, pelA; protein pelota	-0.51442	0.0870542	0.450734	0.395807	0.0168229	-0.0997273	0.961263	0.970812	8.29493	11.2565	7.58693	NA	2.85714	NA	3.63636	6.70103	2.08877	2.23325	4.41558	2.77778	4.41558	3.63636
K14307	ko03013	NUPL1, NUP49; nucleoporin p58/p45	-0.523574	0.0546697	0.40542	0.355872	0.0143412	-0.0436484	0.512164	0.903184	50.4655	60.0555	45.0382	25	34.0242	27.0718	39.0365	26.4055	25.641	30.5603	15.3285	25.7095	32.7087	29.0484
K12733	ko03040	PPIL1; peptidyl-prolyl cis-trans isomerase-like 1 [EC:5.2.1.8]	-0.525811	0.053459	0.246921	0.184165	0.0706592	0.171357	0.078873	1e-06	22.2892	13.4969	6.50888	15.6627	10.8434	14.2857	2.35294	12.6263	9.84127	5.84795	7.18563	1.80723	7.22892	8.43373
K14523	ko03013	RPP38; ribonucleases P/MRP protein subunit RPP38 [EC:3.1.26.5]	-0.528019	0.0776356	0.285148	0.213663	0.0737278	0.218363	0.0711967	1e-06	NA	33.0579	NA	31.2312	41.1565	33.2386	17.6282	29.4702	44.7917	31.9079	35.6886	12.5767	8.96552	26.1484
K12617	ko03018	PATL1, PAT1; DNA topoisomerase 2-associated protein PAT1	-0.528049	0.0522678	0.162568	0.0927824	0.152857	0.0681784	0.187758	1e-06	43.8824	50.7446	48.7334	43.7778	48.0545	29.4854	38.3442	43.5294	38.2892	29.2434	32.7239	39.7174	39.9848	41.3091
K12823	ko03040	DDX5, DBP2; ATP-dependent RNA helicase DDX5/DBP2 [EC:3.6.4.13]	-0.532524	0.0499433	0.170419	0.101287	0.142378	-0.0803066	0.857577	1	15.2685	28.8089	38.0246	28.6371	35.342	30.6279	18.8925	12.9268	14.5378	26.8608	11.6906	14.4118	19.544	18.4039
K21123	ko03040	SFRS9; splicing factor, arginine/serine-rich 9	-0.533367	0.139197	0.186241	0.0699893	0.24611	-0.0963391	0.602684	1	NA	NA	NA	NA	48.5714	NA	35.3909	20.0946	38.5965	16.2455	26.0684	19.9095	24.4344	22.6244
K07936	ko03013	RAN; GTP-binding nuclear protein Ran	-0.538397	0.0576704	0.275745	0.209904	0.0653722	0.168363	0.091053	1e-06	7.44186	2.08877	9.12548	9.66851	1.16009	5.30973	4.62963	0.60241	2.52366	0.231481	NA	4.62963	2.5641	0
K12581	ko03018	CNOT7_8, CAF1, POP2; CCR4-NOT transcription complex subunit 7/8	-0.539236	0.0465987	0.254033	0.191869	0.0661093	-0.0581324	0.602691	1	1.52672	7.66423	12.945	4.00641	5.42907	5.81614	6.88282	2.30583	0.346021	3.52113	3.29289	1.38648	3.4662	1.90641
K12884	ko03040	HNRNPC; heterogeneous nuclear ribonucleoprotein C1/C2	-0.54211	0.131609	0.174456	0.0565217	0.263306	0.153394	0.161542	0.995989	NA	NA	NA	NA	72.2973	NA	66.4495	52.5836	60.0707	53.9394	58.9831	60.0449	56.2158	57.5881
K07573	ko03018	CSL4, EXOSC1; exosome complex component CSL4	-0.544743	0.0439796	0.435794	0.388777	0.0101888	0.343035	0.0163236	1e-06	17.9775	10.4651	8.55856	10	0	2.06186	2.04082	0	0	0	10.7692	2.04082	1.82927	0.947867
K13174	ko03013	THOC5; THO complex subunit 5	-0.572799	0.0322766	0.201273	0.134713	0.107609	-0.0150824	0.386724	1	23.4195	17.9039	24.4422	22.0117	22.434	19.5335	20.4317	18.7408	14.6795	15.1297	21.3763	19.8847	17.5695	19.4524
K12861	ko03040	BCAS2; pre-mRNA-splicing factor SPF27	-0.607029	0.0213318	0.35766	0.304132	0.0238812	0.322716	0.0199549	0.978386	18.1347	17.619	3.34928	15	12	14.6739	8.88889	9.2511	7.17489	10.5455	8.44444	8.88889	4	5.33333
K14406	ko03015	CSTF1; cleavage stimulation factor subunit 1	-0.608164	0.0210249	0.236404	0.172771	0.0779241	0.146205	0.0976715	1e-06	6.29371	9.06977	8.48214	3.8055	4.64037	4.64037	2.5522	2.31579	2.5522	2.5522	12.7072	2.17391	2.5522	3.94432
K12589	ko03018	RRP42, EXOSC7; exosome complex component RRP42	-0.62772	0.0162422	0.279114	0.21904	0.0521287	0.18611	0.0694839	1e-06	9.96564	2.05479	2.72109	5.89744	5.13699	1.03093	2.06186	1.37457	0	0.682594	0.343643	1.03093	1.37457	1.37457
K12571	ko03018	PAN2; PAB-dependent poly(A)-specific ribonuclease subunit 2 [EC:3.1.13.4]	-0.643421	0.0176604	0.397987	0.343259	0.02078	-0.0655217	0.61881	1	11.9436	4.32473	11.8565	3.73134	4.5719	3.02083	NA	5.40323	8.90183	2.76614	2.07021	2.82158	3.00501	2.98013
K06063	ko03040	SNW1, SKIIP, SKIP; SNW domain-containing protein 1	-0.652948	0.0113508	0.418274	0.369796	0.0124321	0.532143	0.00184882	0.953837	77.1171	51.7711	70.4673	69.3309	62.3352	67.9702	62.5	61.194	64.486	67.8505	62.5	61.5672	46.4098	49.5622
K14288	ko03013	XPOT; exportin-T	-0.67894	0.00758452	0.238268	0.174791	0.0765876	0.149164	0.0952584	1e-06	0.60423	0.105042	0	0.479904	0.101523	0.10395	0	0	0	0	0.10352	0	0	0
K14409	ko03015	SMG7, EST1C; protein SMG7	-0.828861	0.000461419	0.800611	0.782484	3.63104e-05	0.459297	0.00652777	0.97189	NA	53.8079	53.9601	48.6271	48.0737	49.3345	45.7143	47.3064	45.5462	46.6222	48.6842	46.8723	44.9066	44.4079

## Sheet: Table S8-6
Table S8-6: Correlation between fraction of binding residues and organism complexity for KEGG orthologs in four pathways.
Kid	ko	SpearmanCor	SpearmanPv	LmRsquare	LmAdjRsquare	LmPv	PGLSAdjRsquare	PGLSPv	PGLSLambda	Ktitle	Procambarus_virginalis	Euprymna_scolopes	Locusta_migratoria	Chiloscyllium_punctatum	Erpetoichthys_calabaricus	Scyliorhinus_torazame	Monodelphis_domestica	Ambystoma_mexicanum	Leptobrachium_leishanense	Microcaecilia_unicolor	Sphenodon_punctatus	Dasypus_novemcinctus	Homo_sapiens	Pan_troglodytes
K00565	ko03015	0.371424	0.191027	0.0328776	-0.047716	0.535016	-0.0462095	0.526355	1e-06	RNMT; mRNA (guanine-N7-)-methyltransferase [EC:2.1.1.56]	1.6	1.22549	11.3839	0	4.96454	1.78571	9.375	8.45411	14.6465	1.5852	9.30788	16.318	3.76984	5.625
K00784	ko03013	-0.0402749	0.891269	0.00290927	-0.0801816	0.854695	-0.0810987	0.877475	1e-06	rnz; ribonuclease Z [EC:3.1.26.11]	5.88972	0.780781	3.61446	7.79221	8.34002	1.55865	1.00503	8.50498	5.17098	1.09244	1.2512	3.49716	2.67206	4.02576
K00850	ko03018	0.702525	0.00508199	0.14353	0.0721576	0.181605	0.0679827	0.188066	1e-06	pfkA, PFK; 6-phosphofructokinase 1 [EC:2.7.1.11]	0	0	0	0.264026	0	0.382653	0	0.0432713	0.213493	0.172811	0.122649	3.9801	0.331263	1.36476
K00962	ko03018	-0.163337	0.576884	0.0355865	-0.0447813	0.518362	-0.0334851	0.461472	1e-06	pnp, PNPT1; polyribonucleotide nucleotidyltransferase [EC:2.7.7.8]	0.75662	5.43672	1.24138	4.60948	1.38539	0.505689	1.40127	1.95312	0	0.626566	0.512821	3.18878	0.127714	2.80971
K00974	ko03013	0.271636	0.347505	0.0404412	-0.0395221	0.490579	-0.0477446	0.535183	1e-06	cca; tRNA nucleotidyltransferase (CCA-adding enzyme) [EC:2.7.7.72 3.1.3.- 3.1.4.-]	0	0.225479	0	1.40845	0	0	0.921659	2.5522	2.8436	1.38568	0.260417	0	0	0.921659
K01148	ko03018	-0.671518	0.0119579	0.292411	0.228084	0.0563762	0.233731	0.0538194	1e-06	PARN, PNLDC1; poly(A)-specific ribonuclease [EC:3.1.13.4]	NA	8.56698	4.32756	4.51467	7.81499	4.65632	0	4.6894	3.30709	4.00262	3.71009	0.0849618	2.40214	3.16239
K01164	ko03013	0.657823	0.0105533	0.586477	0.552017	0.00140701	0.491713	0.0031226	1e-06	POP1; ribonuclease P/MRP protein subunit POP1 [EC:3.1.26.5]	8.86598	11.1617	4.75087	12.5135	14.9844	24.1148	17.7561	17.7914	13.9881	9.06785	16.6667	17.6471	22.5586	24.5117
K01689	ko03018	0.159565	0.585832	0.0194201	-0.0622949	0.634688	-0.0697327	0.702938	1e-06	ENO, eno; enolase [EC:4.2.1.11]	0	0	3.92157	5.91195	3.76259	2.60047	3.7423	1.45985	1.71885	4.28798	0	4.44763	0.3003	3.76871
K03231	ko03013	0.342337	0.230873	0.0441621	-0.035491	0.470844	-0.0415623	0.501065	1e-06	EEF1A; elongation factor 1-alpha	0.927357	2.24719	0.498504	1.72124	0.651607	0.788955	0.746826	1.32948	1.46016	0.865801	0.743349	7.09677	2.10177	1.00446
K03237	ko03013	-0.438549	0.116737	0.193355	0.126135	0.11565	0.0951722	0.149837	1e-06	EIF2S1; translation initiation factor 2 subunit 1	15.5689	5.36193	22.8992	8.33333	10.1587	18.5185	1.5873	10.0946	8.57143	2.22222	0	2.26537	11.4286	4.12698
K03238	ko03013	-0.00894998	0.975775	0.005764	-0.077089	0.79644	-0.0818824	0.901152	1e-06	EIF2S2; translation initiation factor 2 subunit 2	14.5604	20.743	17.4194	15.3614	28.6145	30.303	22.2222	24.5509	12.6126	15.3153	14.0719	23.4234	18.6186	20.1201
K03240	ko03013	0.127537	0.663932	0.0505311	-0.0285914	0.439734	0.0220051	0.27778	0.574804	EIF2B5; translation initiation factor eIF-2B subunit epsilon	12.5899	11.3636	6.85544	5.83333	3.92707	3.50076	10.7392	7.39687	2.13904	1.13636	13.9045	10.2941	17.7531	11.0957
K03242	ko03013	0.155308	0.595996	8.62096e-05	-0.0832399	0.974869	-0.0820073	0.905483	1e-06	EIF2S3; translation initiation factor 2 subunit 3	0	0	0	14.2342	0	0.847458	2.54237	3.86207	0.859291	3.17797	0	1.27932	0	0
K03243	ko03013	0.387738	0.190507	0.204466	0.132145	0.120819	0.103248	0.151033	1e-06	EIF5B; translation initiation factor 5B	NA	23.4202	12.5104	24.0664	27.0616	25.8278	23.7692	21.8773	28.1902	27.092	22.1202	33.5124	24.918	24.5902
K03245	ko03013	-0.223813	0.462301	0.0030616	-0.0875692	0.857518	-0.0904727	0.948293	1e-06	EIF3J; translation initiation factor 3 subunit J	25.8065	5.52486	27.9835	25.5474	11.0204	NA	28.871	14.0562	10.5263	20.7317	0	22.6923	17.7033	20.8494
K03247	ko03013	0.716202	0.0058911	0.569191	0.530026	0.00288145	0.48956	0.00465862	1e-06	EIF3H; translation initiation factor 3 subunit H	0	4.89914	2.1028	NA	9.79827	10.6322	7.36544	7.34463	2.91545	12.2024	6.93642	12.9179	12.5683	11.3636
K03248	ko03013	0.819021	0.000615045	0.450861	0.400939	0.0119677	0.401158	0.0119416	1e-06	EIF3G; translation initiation factor 3 subunit G	31.2925	18.4932	9.74729	22.0217	34.3643	19.9203	35.5769	27.0096	34.7619	37.2014	NA	55.7994	41.875	39.6875
K03249	ko03013	0.514235	0.0721991	0.493548	0.447507	0.00741102	0.215362	0.0625438	0.765087	EIF3F; translation initiation factor 3 subunit F	NA	0	1.1215	0.456621	0	0	15.942	0	0	0.990099	0	22.2883	17.9272	24.0997
K03251	ko03013	-0.279687	0.332825	0.301299	0.243074	0.0420713	-0.0770569	0.795927	0.997387	EIF3D; translation initiation factor 3 subunit D	9.57643	17.1206	20.3077	6.7591	9.06096	8.0402	9.14077	9.28962	10.5072	9.04159	9.87203	8.67052	9.48905	8.94161
K03252	ko03013	0.0268499	0.927404	0.000634982	-0.0826454	0.931858	-0.0824685	0.923616	1e-06	EIF3C; translation initiation factor 3 subunit C	12.9442	13.7472	7.69231	0	7.50268	18.806	7.21421	13.1495	12.3457	10.8315	7.02525	13.034	12.9721	10
K03253	ko03013	0.698098	0.00549367	0.590601	0.556484	0.0013212	0.528904	0.001931	1e-06	EIF3B; translation initiation factor 3 subunit B	2.01729	4.05594	0	8.8647	1.91176	10.9244	19.4976	14.1678	9.54416	6.74487	0.578871	24.8786	22.4816	22.8501
K03254	ko03013	-0.786601	0.00240525	0.538998	0.492898	0.00655471	0.457316	0.0094175	1e-06	EIF3A; translation initiation factor 3 subunit A	NA	15.8893	24.2305	20.5184	7.57576	9.98294	5.27975	6.38298	13.1255	11.3521	NA	3.30827	5.13748	4.70333
K03257	ko03013	0.343253	0.229546	0.0773316	0.000442604	0.335716	-0.00695662	0.358888	1e-06	EIF4A; translation initiation factor 4A	0	0	3.38983	5.1374	0	0.752823	1.00111	2.17391	0	0.252525	0	6.37916	2.9484	2.34192
K03258	ko03013	0.118007	0.701011	0.0226287	-0.0662232	0.623756	-0.0783404	0.727071	1e-06	EIF4B; translation initiation factor 4B	NA	43.1847	64.5528	48.4848	49.2777	48.0645	42.3983	58.5627	51.5075	43.9873	55.9242	55.3415	47.6268	49.9187
K03259	ko03013	0.564469	0.0354754	0.258502	0.19671	0.06339	0.196484	0.0635147	1e-06	EIF4E; translation initiation factor 4E	4.61049	0	0	3.47368	1.40969	2.09974	5.06466	13.5417	3.08219	2.23214	5.66319	9.98594	2.62431	12.1457
K03260	ko03013	0.492249	0.073764	0.527675	0.488315	0.00325752	0.0934252	0.152039	0.951066	EIF4G; translation initiation factor 4G	18.9212	31.7237	22.5292	40.499	43.3448	40.4867	42.5607	39.2869	43.9555	40.2146	43.8592	37.1991	43.0837	40.6001
K03262	ko03013	-0.013425	0.963669	0.0175018	-0.064373	0.652104	-0.0817866	0.897955	0.98445	EIF5; translation initiation factor 5	19.6597	14.5488	26.6376	5.17857	11.215	8.83721	17.4014	9.19811	17.6056	6.30841	13.7209	17.8117	16.9374	18.6047
K03267	ko03015	0.210325	0.470463	0.0583884	-0.0200793	0.405258	-0.018815	0.400458	1e-06	ERF3, GSPT; peptide chain release factor subunit 3	24.2958	13.6552	25.7443	14.1319	27.6923	29.4574	35.5694	26.3248	23.9437	28.866	42.5856	18.3723	28.5375	24.6881
K03283	ko03040	-0.505674	0.0650787	0.0805638	0.00394409	0.325395	-0.03768	0.481405	1	HSPA1s; heat shock 70kDa protein 1/2/6/8	5.44594	2.26236	3.78564	7.75494	2.71108	7.16279	7.05539	3.10371	4.63732	3.13893	1.91987	1.92418	3.07692	1.79903
K03514	ko03018	0.483299	0.0799919	0.554075	0.516915	0.0022629	0.484345	0.00342147	1e-06	PAPD5_7, TRF4; non-canonical poly(A) RNA polymerase PAPD5/7 [EC:2.7.7.19]	0	21.4286	11.6118	26.014	23.8806	17.9331	34.2967	16.6804	14.5028	24.8753	20.2778	21.172	37.9866	33.5321
K03537	ko03013	0.0651123	0.840665	0.0827092	-0.00901991	0.364719	-0.0112034	0.370794	0.987958	POP5; ribonuclease P/MRP protein subunit POP5 [EC:3.1.26.5]	NA	NA	17.0213	0	3.18471	0	11.3772	13.4969	0	12.6506	0.598802	7.05882	5.52147	3.60825
K03540	ko03013	0.135551	0.691081	0.026625	-0.0815278	0.631669	-0.0676065	0.559743	1e-06	RPR2, RPP21; ribonuclease P protein subunit RPR2 [EC:3.1.26.5]	32.4074	5.28302	NA	NA	14.7887	NA	30	25.731	0	0	12.4113	44.0613	16.6667	32.0261
K03678	ko03018	0.273275	0.344488	0.176701	0.108093	0.134508	-0.0541761	0.575186	0.530761	RRP45, EXOSC9; exosome complex component RRP45	16.0207	0	0.209644	23.5012	24.3619	36.1823	26.2557	0	13.5514	20.7675	19.0588	25.9091	16.6667	26.4237
K03680	ko03013	0.336149	0.261456	0.0512009	-0.0350535	0.457258	-0.0284205	0.43097	1e-06	EIF2B4; translation initiation factor eIF-2B subunit delta	38.7531	19.2424	0	23.1203	20.9559	24.0385	28.9827	24.0223	NA	24.635	0	29.1513	26.4368	30.3309
K03754	ko03013	0.643027	0.0131158	0.313413	0.256197	0.0373546	0.240628	0.0430078	1e-06	EIF2B2; translation initiation factor eIF-2B subunit beta	0	0	0	0	3.11688	0	4.5584	7.40741	2.51397	10.0851	1.9943	1.9656	1.1396	13.1054
K04043	ko03018	0.475991	0.0853448	0.3062	0.248384	0.0401019	0.236383	0.0446778	1e-06	dnaK, HSPA9; molecular chaperone DnaK	7.23684	4.7373	6.32184	0.791557	10.4874	7.64706	7.22714	3.95221	10.1504	7.64706	6.27803	7.51105	14.433	10.7713
K04077	ko03018	-0.224735	0.439852	0.0144967	-0.0676286	0.681807	-0.0690726	0.69612	1e-06	groEL, HSPD1; chaperonin GroEL	0.34662	0.694444	0.271003	0.927487	0.34965	0	0	0.173611	0	0	3.83944	0	1.71429	0
K04354	ko03015	0.560647	0.0370195	0.0537355	-0.0251198	0.425197	-0.03214	0.455343	1e-06	PPP2R2; serine/threonine-protein phosphatase 2A regulatory subunit B	0	0	0	0	0.0556174	0.934579	4.78372	0.565262	0.336889	0.223964	0	0.903444	0.78256	0.778008
K05019	ko03013	-0.222702	0.486606	0.183434	0.101777	0.164813	0.0657874	0.212373	1e-06	CLNS1A; chloride channel, nucleotide-sensitive, 1A	NA	NA	70.7483	42.616	56.7901	46.875	35.3909	57.9167	61.0879	30.4527	38.9121	48.7395	40.5063	48.5232
K05749	ko03013	0.327235	0.253437	0.145312	0.0740884	0.178695	-0.0647339	0.655242	0.99904	CYFIP; cytoplasmic FMR1 interacting protein	20.229	0	0	0.23622	0	0.351759	0	0.188253	0.239425	0.119713	0	2.3625	0.766129	1.55671
K06063	ko03040	-0.575036	0.031455	0.496746	0.454808	0.00487976	0.427899	0.00664582	0.788616	SNW1, SKIIP, SKIP; SNW domain-containing protein 1	56.036	34.9319	45.0467	44.6097	38.9831	42.4581	40.2985	39.5522	42.8037	42.5234	38.806	40.1119	26.9702	32.5744
K06100	ko03015	0.767048	0.00221438	0.335499	0.27509	0.0380386	0.242368	0.0501094	1e-06	SYMPK; symplekin	NA	15.7937	8.19423	4.72371	15.4459	15.354	18.0945	18.6719	11.5574	17.3745	20.5069	19.0476	19.3878	21.1146
K06269	ko03015	0.260955	0.36752	0.276023	0.215692	0.0536911	0.214033	0.054481	1e-06	PPP1C; serine/threonine-protein phosphatase PP1 catalytic subunit [EC:3.1.3.16]	2.18642	0.537634	2.25049	4.79134	1.83262	0	0.421496	1.23099	0.818833	0	1.34715	2.6694	8.40336	4.43276
K07562	ko03013	-0.0783985	0.789931	0.0161315	-0.0658576	0.665248	-0.0641106	0.649845	1e-06	NMD3; nonsense-mediated mRNA decay protein 3	7.86517	8.81671	1.18812	1.64234	3.32851	5.11247	13.9759	0.595238	1.38889	0.595238	1.40281	1.98807	12.0983	6.61626
K07936	ko03013	-0.216196	0.478064	0.00532294	-0.0851022	0.812762	-0.0828027	0.779469	1e-06	RAN; GTP-binding nuclear protein Ran	1.39535	0.522193	3.42205	5.24862	0.696056	5.30973	4.16667	0	2.36593	0.231481	NA	5.09259	2.13675	0
K08873	ko03015	0.157343	0.607697	0.0553029	-0.0305787	0.43928	0.214252	0.06311	1	SMG1; serine/threonine-protein kinase SMG1 [EC:2.7.11.1]	NA	5.63664	2.13791	2.02532	2.3816	2.2419	4.40131	4.94806	5.06294	3.52845	4.97738	1.67457	4.75825	4.82384
K09291	ko03013	0.758619	0.0026454	0.604839	0.568915	0.00174968	-0.0102977	0.368949	0.998034	TPR, MLP1, MLP2; nucleoprotein TPR	NA	27.4476	30.679	39.856	39.6329	39.5084	44.1106	42.2275	41.4089	40.6751	39.719	41.6596	41.8959	42.454
K09564	ko03040	-0.10462	0.72189	0.273476	0.212932	0.0550113	0.0550254	0.209683	1	PPIE; peptidyl-prolyl isomerase E (cyclophilin E) [EC:5.2.1.8]	15.9383	8.3871	0	1.65563	0	0.993377	1.66113	0.993377	0.332226	0	2.46479	3.51494	1.35135	1.3289
K09567	ko03040	0.211926	0.467011	0.000520884	-0.082769	0.938271	-0.0832537	0.976791	1e-06	PPIH, CYPH; peptidyl-prolyl isomerase H (cyclophilin H) [EC:5.2.1.8]	0	0	0	24.7312	10.1695	0	2.77778	2.7933	2.25989	12.9944	0	5.64972	0	1.12994
K10577	ko03013	0.142868	0.626091	0.0196436	-0.0620528	0.632728	-0.0701455	0.707297	1e-06	UBE2I, UBC9; ubiquitin-conjugating enzyme E2 I	0	16.8337	0.628931	5.2356	2.15385	6.54206	1.89873	8.82353	0.632911	0	0	0.632911	3.16456	17.3913
K10599	ko03040	-0.287337	0.319204	0.138642	0.0668621	0.18984	0.0446217	0.228936	1e-06	PRPF19, PRP19; pre-mRNA-processing factor 19 [EC:2.3.2.27]	10	4.89642	0.672646	12.3656	2.77778	0	1.5873	2.37154	2.7833	2.76817	5.55556	1.5873	1.5873	1.5873
K10643	ko03018	-0.0827873	0.778431	0.00214217	-0.0810127	0.875155	-0.0763524	0.785011	1	CNOT4, NOT4, MOT2; CCR4-NOT transcription complex subunit 4 [EC:2.3.2.27]	59.2649	55.7847	17.4296	35.1779	48.5969	37.9066	42.1127	54.717	45.641	40.9987	41.4773	39.6067	42.8169	43.118
K11086	ko03040	-0.295674	0.304727	0.0544295	-0.0243681	0.422138	-0.0234602	0.418485	1e-06	SNRPB, SMB; small nuclear ribonucleoprotein B and B'	66.8394	52.2648	56.1644	70.1176	65.4167	66.2139	68.75	60.6195	65.9751	65.9751	60.6695	57.5949	62.5	42.6332
K11091	ko03040	0.542387	0.0684678	0.340745	0.274819	0.0462974	0.262499	0.05095	1e-06	SNRPA; U1 small nuclear ribonucleoprotein A	NA	14.9007	NA	38.4892	32.5088	37.0504	35.9431	24.3728	48.7633	27.4368	45.749	42.5856	40.7801	41.844
K11092	ko03040	0.176762	0.545504	0.0032072	-0.0798589	0.847511	-0.0790702	0.831294	1e-06	SNRPA1; U2 small nuclear ribonucleoprotein A'	17.8295	39.4737	16.0305	21.6495	21.4844	0.478469	22.7451	39.823	4.70588	2.7451	22.9437	29.8039	16.8627	24.3346
K11093	ko03040	0.247935	0.414078	0.0936697	0.011276	0.309161	-0.0118873	0.373899	1e-06	SNRP70; U1 small nuclear ribonucleoprotein 70kDa	5.57491	36.8304	22.1951	23.825	35.9073	26.6187	55.5556	27.3267	NA	26.9737	39.2435	11.5385	34.0961	34.7826
K11094	ko03040	-0.594802	0.0320155	0.411944	0.358485	0.0180352	0.296943	0.0314883	1e-06	SNRPB2; U2 small nuclear ribonucleoprotein B''	19.6507	NA	15.5779	1.61943	17.6471	3.11111	6.66667	0	15.5556	4	11.5044	1.49573	2.66667	1.77778
K11124	ko03015	-0.154387	0.598205	4.67046e-05	-0.0832827	0.981501	-0.0833332	0.999085	1e-06	SMG6, EST1A; protein SMG6 [EC:3.1.-.-]	35.2113	35.5311	18.5971	26.3194	24.8131	36.3045	30.4379	31.3596	30.5815	31.3395	32.3404	24.3129	31.3601	29.8097
K11125	ko03015	-0.0962123	0.743524	0.00543426	-0.0774462	0.80224	-0.0779658	0.811017	1	SMG5, EST1B; protein SMG5	14.301	12.9006	22.0728	39.2027	18.0691	56.6929	12.9478	12.1998	20.1737	16.0153	13.4752	15.2239	16.8307	17.7093
K11583	ko03015	0.686911	0.0066507	0.645567	0.616031	0.000536737	0.58288	0.000899594	1e-06	PPP2R3; serine/threonine-protein phosphatase 2A regulatory subunit B''	4.28336	5.15695	7.15706	11.0219	8.01649	11.6813	11.6705	8.16078	14.4492	4.21825	9.15462	13.1318	15.8402	19.0501
K11584	ko03015	0.174525	0.550682	6.28588e-05	-0.0832652	0.97854	-0.0812556	0.881827	0.639049	PPP2R5; serine/threonine-protein phosphatase 2A regulatory subunit B'	7.97024	14.1674	3.7594	9.49848	3.94531	4.09751	8.63971	8.87397	3.72915	4.23018	5.3015	10.1332	8.34937	9.02883
K11984	ko03040	0.239412	0.409729	0.0197722	-0.0619134	0.631605	-0.0827849	0.939144	0.665354	SART1, HAF, SNU66; U4/U6.U5 tri-snRNP-associated protein 1	36.9469	39.9177	34.9186	27.1162	25.3247	10.5802	49.9307	35.3612	28.2185	31.5051	31.3433	46.4596	36	41.875
K12172	ko03013	-0.512386	0.0610221	0.284795	0.225195	0.0493643	0.29056	0.0271664	0.94711	RANBP2, NUP358; E3 SUMO-protein ligase RanBP2 [EC:2.3.2.-]	12.2212	19.9747	11.8927	13.595	12.9	13.9893	13.1032	10.6079	18.4275	11.3077	11.1294	13.1666	9.42024	8.10015
K12571	ko03018	-0.613357	0.0257887	0.346653	0.287258	0.0342571	0.259205	0.0435293	1e-06	PAN2; PAB-dependent poly(A)-specific ribonuclease subunit 2 [EC:3.1.13.4]	2.96736	0.60698	4.05616	1.24378	1.41313	1.04167	NA	1.12903	3.66057	0	0	0.0829876	0.0834725	0.0827815
K12572	ko03018	0.387087	0.171521	0.0945302	0.0190744	0.284925	-0.0539887	0.573943	1	PAN3; PAB-dependent poly(A)-specific ribonuclease subunit 3	19.8261	8.23529	12.5409	14.0411	13.2282	12.799	17.6406	22.9798	22.0551	17.6326	12.9514	19.3122	16.1218	16.2345
K12580	ko03018	0.801009	0.00174052	0.354679	0.290147	0.0410312	-0.0500781	0.506192	1	CNOT3, NOT3; CCR4-NOT transcription complex subunit 3	NA	NA	38.8996	27.7078	31.9617	32.0225	48.1379	43.7022	40.5817	45.4672	46.0362	49.0691	49.2696	48.1193
K12585	ko03018	0.528049	0.0522678	0.441601	0.395068	0.00952756	0.366507	0.0128618	1e-06	DIS3, RRP44; exosome complex exonuclease DIS3/RRP44 [EC:3.1.13.-]	0.890472	0.510204	0	0.309278	0.95037	1.83784	1.2513	0.521376	1.64384	0.105152	0.322928	1.74102	2.08768	2.6096
K12587	ko03018	0.740644	0.00378109	0.46641	0.417902	0.0100894	0.390588	0.0132551	1e-06	MTR3, EXOSC6; exosome complex component MTR3	1.27737	0	2.72109	8.05369	9.92647	0	19.137	13.5417	3.3195	22.8464	NA	21.3235	16.5441	15.8088
K12591	ko03018	0.342783	0.251564	0.133194	0.0543929	0.220148	0.0404532	0.245381	1e-06	RRP6, EXOSC10; exosome complex exonuclease RRP6 [EC:3.1.13.-]	NA	5.92965	0.171233	13.486	13.7625	16.0775	14.3018	16.7534	31.6997	13.914	27.1006	25.3986	11.7514	12.1444
K12592	ko03018	-0.126636	0.666181	0.0162807	-0.0656959	0.663785	-0.0735728	0.746867	1e-06	C1D, LRP1; exosome complex protein LRP1	15.3543	0.507614	0	0	0	4.96454	20.4225	5.90164	0	1.85185	0	0	6.66667	0
K12597	ko03018	0.258122	0.394512	0.226735	0.156438	0.0999912	-0.0721308	0.669206	1	AIR1_2; protein AIR1/2	8.03461	3.98773	NA	26.2458	30.1939	32.7212	19.4853	33.6149	20.6897	22.9592	41.5584	24.2202	23.7569	24.6777
K12598	ko03018	-0.262075	0.365393	0.290852	0.231756	0.0465643	-0.0666668	0.672688	0.888561	MTR4, SKIV2L2; ATP-dependent RNA helicase DOB1 [EC:3.6.4.13]	5.10783	3.98268	5.50542	1.22825	0	0	0.871249	3.09478	0.485437	0.291545	1.00301	0.587659	1.53551	2.4952
K12599	ko03018	0.727186	0.0032086	0.358205	0.304722	0.0237469	-0.0827079	0.935017	0.936765	SKI2, SKIV2L; antiviral helicase SKI2 [EC:3.6.4.-]	5.68369	6.4199	8.67621	3.88751	4.12698	4.08696	14.8919	11.9105	13.0016	11.4583	9.61228	18.6655	14.2857	12.6003
K12603	ko03018	-0.164866	0.573274	0.17111	0.102036	0.141491	0.105758	0.137159	1e-06	CNOT6, CCR4; CCR4-NOT transcription complex subunit 6 [EC:3.1.13.4]	0	10.2542	5.54054	0	0	0	9.447	2.09607	0.696864	0	0.722674	0	0	0.535714
K12604	ko03018	0.119789	0.696689	0.0650218	-0.0199762	0.400468	-0.0383206	0.471073	0.977921	CNOT1, NOT1; CCR4-NOT transcription complex subunit 1	0.378788	3.76135	5.57621	5.73637	2.98755	5.22766	4.49014	5.01053	6.5608	3.96367	NA	3.28218	4.04892	4.57407
K12605	ko03018	0.792073	0.000733099	0.701534	0.676662	0.000185024	0.325304	0.019456	1	CNOT2, NOT2; CCR4-NOT transcription complex subunit 2	32.4826	32.9773	23.7485	45.1115	44.2274	44.3243	43.9856	47.8664	49.7132	44.9123	34.4426	44.7273	51.1111	54.0741
K12606	ko03018	0.787607	0.00139038	0.663157	0.632535	0.000700951	0.618351	0.000870126	1e-06	RCD1, CNOT9, CAF40; CCR4-NOT transcription complex subunit 9	0	0	0	0.597015	0	0	2.00669	1.76471	0	1.33779	1.71821	NA	3.01003	2.34114
K12607	ko03018	0.0962123	0.743524	0.00715658	-0.0755804	0.773703	-0.0787806	0.825734	1e-06	CNOT10; CCR4-NOT transcription complex subunit 10	1.52542	5.61798	0	2.81501	2.69179	2.86494	21.1538	0.97493	1.94301	2.02703	3.62903	10.6632	2.28495	2.23881
K12611	ko03018	0.471353	0.103959	0.109955	0.0290415	0.268379	0.381567	0.0144725	1	DCP1B; mRNA-decapping enzyme 1B [EC:3.-.-.-]	36.6352	NA	29.0795	9.62145	11.9454	8.65225	0	27.6144	20.6316	29.9509	25.4717	32.8358	43.7601	42.5806
K12613	ko03018	0.820432	0.000590833	0.591336	0.554185	0.0021236	0.551174	0.00220774	1e-06	DCP2; mRNA-decapping enzyme subunit 2 [EC:3.6.1.62]	NA	2.23325	14.7849	8.61111	20.1405	2.05656	16.7849	17.4089	24.0476	11.9332	21.1401	24.9412	45.8853	26.6667
K12614	ko03018	-0.101918	0.728822	0.0135974	-0.0686028	0.691377	-0.0654239	0.661343	0.989122	DDX6, RCK, DHH1; ATP-dependent RNA helicase DDX6/DHH1 [EC:3.6.4.13]	0	31.3359	0	18.6047	11.0204	18.543	9.73085	6.5625	11.875	12.2407	1.99115	9.36819	6.95187	9.10973
K12615	ko03018	0.36823	0.215726	0.110791	0.0299537	0.266456	-0.0439608	0.496462	1	EDC3; enhancer of mRNA-decapping protein 3	20.3936	1.14754	5.939	8.69565	10.7724	8.91089	13.189	0	NA	9.28854	14.5669	15.1584	15.9449	15.9449
K12616	ko03018	0.216606	0.522346	0.0636038	-0.0404402	0.454369	-0.0459972	0.473263	1e-06	EDC4; enhancer of mRNA-decapping protein 4	NA	NA	NA	30.2236	28.4075	23.3692	32.4518	28.3688	20	23.8027	29.1756	31.0247	30.4782	28.7278
K12617	ko03018	-0.322199	0.261245	0.147731	0.0767091	0.174821	0.0673552	0.189057	1e-06	PATL1, PAT1; DNA topoisomerase 2-associated protein PAT1	31.7647	45.0172	44.2702	35.8889	43.4501	24.3394	28.1046	37.1242	31.9756	22.6312	24.1316	29.5918	33.7395	32.5818
K12618	ko03018	-0.1611	0.582185	9.79606e-05	-0.0832272	0.973212	-0.0410593	0.498447	0.990944	XRN1, SEP1, KEM1; 5'-3' exoribonuclease 1 [EC:3.1.13.-]	0.966184	24.8796	25.6138	16.9707	16.4773	17.7564	13.4969	16.5414	21.9037	21.9718	17.366	13.5773	15.4748	16.9988
K12619	ko03018	0.103959	0.735379	0.267466	0.200872	0.0703097	-0.0550342	0.553241	0.970358	XRN2, RAT1; 5'-3' exoribonuclease 2 [EC:3.1.13.-]	NA	11.5008	0	23.9196	26.7081	21.6	21.3333	25.3952	21.9251	22.963	11.3228	20.1053	19.6842	22.179
K12662	ko03040	-0.537127	0.0476313	0.437653	0.39079	0.00997292	0.0250406	0.270595	0.924331	PRPF4, PRP4; U4/U6 small nuclear ribonucleoprotein PRP4	20.1288	5.11551	10.1667	1.35397	1.97239	1.68539	0.956023	0	0.988142	0	3.07692	2.83554	0	2.68199
K12741	ko03040	-0.2148	0.460849	0.271887	0.211211	0.0558495	-0.042552	0.506282	0.834313	HNRNPA1_3; heterogeneous nuclear ribonucleoprotein A1/A3	26.7101	3.81627	19.3951	5.04775	3.9031	7.11194	0.273973	4.96815	6.71078	2.42915	4.48549	11.6725	3.05344	7.43204
K12811	ko03040	-0.0760748	0.796036	0.000902675	-0.0823554	0.918791	-0.0285803	0.439687	1	DDX46, PRP5; ATP-dependent RNA helicase DDX46/PRP5 [EC:3.6.4.13]	3.76106	25.2297	8.93744	19.4981	15.1107	18.8623	14.8544	16.25	12.5119	16.6027	8.23529	15.7129	12.9001	12.9845
K12812	ko03013,ko03015,ko03040	-0.0531967	0.862968	0.0166435	-0.0727526	0.674453	-0.0744254	0.689104	1e-06	DDX39B, UAP56, SUB2; ATP-dependent RNA helicase UAP56/SUB2 [EC:3.6.4.13]	0	0.206186	9.44206	0	1.63551	0.25974	NA	0	13.2265	0	0	5.88235	0	0.214592
K12813	ko03040	-0.0604124	0.837452	0.00464983	-0.078296	0.816831	-0.0760163	0.78001	1e-06	DHX16; pre-mRNA-splicing factor ATP-dependent RNA helicase DHX16 [EC:3.6.4.13]	4.77612	6.53527	10.642	34.5006	2.60791	7.73543	8.92514	3.9499	3.18841	7.68492	9.4697	11.4943	6.43612	5.73543
K12815	ko03040	-0.156004	0.610795	0.0418096	-0.0452987	0.502799	-0.0581979	0.571571	1e-06	DHX38, PRP16; pre-mRNA-splicing factor ATP-dependent RNA helicase DHX38/PRP16 [EC:3.6.4.13]	23.5702	14.1927	18.5373	19.1235	13.4677	17.9731	16.8293	7.71605	25.0412	20.0816	NA	15.4034	18.0114	14.5884
K12816	ko03040	-0.279687	0.332825	0.202908	0.136483	0.106017	0.0692996	0.186003	1	CDC40, PRP17; pre-mRNA-processing factor 17	20.221	35.2159	13.2622	4.74453	1.91304	6.0241	6.90846	11.3043	1.0582	10.4464	5.49645	2.32558	11.6883	12.4352
K12817	ko03040	0.446243	0.109727	0.0106914	-0.0717509	0.725019	-0.0710948	0.71762	1e-06	PRPF18, PRP18; pre-mRNA-splicing factor 18	0	0	8.08383	2.34604	0.857143	1.4881	2.04678	11.9534	2.04678	3.27869	19.4872	3.4188	0.919118	4.67836
K12818	ko03040	0.366949	0.196849	0.384663	0.333385	0.0179683	-0.0800995	0.852832	0.995488	DHX8, PRP22; ATP-dependent RNA helicase DHX8/PRP22 [EC:3.6.4.13]	9.44522	12.47	16.3017	19.186	19.8492	20.3177	21.4047	19.363	21.2479	24.5599	20.893	19.1837	19.5597	18.9344
K12820	ko03040	0.668961	0.00889334	0.523902	0.484227	0.00342644	0.447349	0.00532304	1e-06	DHX15, PRP43; pre-mRNA-splicing factor ATP-dependent RNA helicase DHX15/PRP43 [EC:3.6.4.13]	0	3.49462	0	3.64109	7.3107	3.7889	8.30189	0	3.42105	6.01307	6.42317	8.30189	8.55346	8.55346
K12821	ko03040	0.404987	0.150871	0.393848	0.343335	0.0162746	-0.00149348	0.341595	0.914759	PRPF40, PRP40; pre-mRNA-processing factor 40	17.9596	33.4388	4.42338	34.0733	33.497	35.2159	34.357	27.2861	32.4053	33.286	31.0646	35.3748	33.4797	38.5464
K12822	ko03040	-0.428952	0.125901	0.305699	0.24784	0.0402996	0.196213	0.0636643	1e-06	RBM25, S164; RNA-binding protein 25	32.8512	35.0187	31.0692	18.7407	30.5187	25.5687	21.6937	25.9475	27.0338	23.787	32.8051	23.8434	25.9786	23.8434
K12823	ko03040	-0.666773	0.00920229	0.328733	0.272794	0.0320719	-0.058675	0.606669	0.963092	DDX5, DBP2; ATP-dependent RNA helicase DDX5/DBP2 [EC:3.6.4.13]	2.68456	20	28.9074	13.7825	21.3355	16.2328	2.443	7.80488	1.2605	9.14239	2.42806	1.56863	4.72313	1.14007
K12824	ko03040	-0.653348	0.0112836	0.642906	0.613148	0.000562314	0.103508	0.139761	0.869083	TCERG1, CA150; transcription elongation regulator 1	45.1923	41.8097	44.0571	30.3003	25.2768	26.7477	27.4374	35.6154	32.0037	28.8574	34.067	25.1142	26.6849	24.0856
K12825	ko03040	0.275212	0.340941	0.064004	-0.0139957	0.382843	-0.0814343	0.886993	1	SF3A1, SAP114; splicing factor 3A subunit 1	66.3377	38.8679	37.8961	54.9525	45.443	50.5155	49.8104	59.8522	55.6391	51.8566	59.9499	54.855	52.7112	53.3417
K12826	ko03040	0.53759	0.0474035	0.40168	0.35182	0.0149427	0.347975	0.0155339	1e-06	SF3A2, SAP62; splicing factor 3A subunit 2	33.241	18.9024	14.6429	21.641	30.2251	6.5	68.6534	34.0426	29.9213	26.9036	35.3135	29.0076	60.5603	60.5603
K12827	ko03040	-0.374073	0.187633	0.528702	0.489427	0.00321283	0.023144	0.27506	1	SF3A3, SAP61, PRP9; splicing factor 3A subunit 3	8.66426	5.59006	6	0.4	4.39122	0.422833	0	1.59681	1.79641	0.798403	0.998004	2.16963	1.1976	0.998004
K12828	ko03040	0.0715998	0.807823	0.205118	0.138878	0.103901	-0.0760306	0.78022	1	SF3B1, SAP155; splicing factor 3B subunit 1	30.1815	20.8333	24.5661	31.2052	31.7278	32.4304	30.4682	24.8333	31.016	31.0345	29.9769	30.2914	30.0613	30.5982
K12829	ko03040	0.349049	0.221257	0.133741	0.0615525	0.198486	-0.0349425	0.468253	0.925716	SF3B2, SAP145, CUS1; splicing factor 3B subunit 2	34.7692	58.1693	56.1485	39.1463	60.1722	50.9036	55.2747	34.7458	37.6658	53.2276	54.6821	62.1868	60.0228	64.4693
K12830	ko03040	-0.186534	0.523137	0.303584	0.24555	0.0411425	-0.0161655	0.390644	1	SF3B3, SAP130, RSE1; splicing factor 3B subunit 3	1.6684	0.681302	1.96883	0.986031	0.493016	0.739523	0.594228	0.739898	0.740132	0.650759	0.821693	0.96432	0.739523	0.739523
K12831	ko03040	0.427074	0.145531	0.0519249	-0.0342637	0.454008	-0.0284574	0.43111	1e-06	SF3B4, SAP49; splicing factor 3B subunit 4	NA	47.216	51.3742	49.1597	46.62	23.3945	51.6509	52.1531	37.6923	54.4578	45.1128	47.6316	54.9528	52.1226
K12835	ko03040	0.722711	0.00349988	0.561668	0.52514	0.00203039	0.502492	0.00272577	1e-06	DDX42, SF3B125; ATP-dependent RNA helicase DDX42 [EC:3.6.4.13]	18.254	24.7475	31.565	33.1906	28.6316	36.7213	47.4308	35.4508	33.6391	32.3253	37.0569	35.8914	41.1514	42.0043
K12836	ko03040	-0.313249	0.275476	0.158324	0.0881839	0.15884	0.0953482	0.149617	1e-06	U2AF1; splicing factor U2AF 35 kDa subunit	8.35073	25.6267	5.92885	2.5641	17.0635	7	1.70213	15.5405	0	2.71399	15.8537	11.6631	2.9525	2.47453
K12837	ko03040	-0.0358393	0.903189	0.00375139	-0.0792693	0.83523	-0.0779254	0.810321	1e-06	U2AF2; splicing factor U2AF 65 kDa subunit	27.7281	19.3952	0.25	17.4194	12.527	5.08167	37.2093	0	10.6701	0	18.1435	21.1111	18.1053	19.3684
K12838	ko03040	0.1611	0.582185	0.0019825	-0.0811856	0.879866	-0.00358604	0.348093	1	PUF60; poly(U)-binding-splicing factor PUF60	24.7619	3.6859	6.86427	9.80769	11.1111	5.60928	18.8065	8.75233	11.1317	6.79245	7.07965	17.3184	7.60234	13.5906
K12839	ko03040	0.0201596	0.945464	0.00363596	-0.0793944	0.837754	-0.07748	0.802798	1e-06	SMNDC1, SPF30; survival of motor neuron-related-splicing factor 30	25.3112	53.5714	5.65217	3.73832	18.9873	29.1513	15.5462	9.72763	39.1156	22.2689	13.8075	12.1849	22.2689	33.1933
K12840	ko03040	-0.241634	0.426421	0.0598085	-0.0256634	0.42067	-0.0159204	0.386848	1e-06	RBM17, SPF45; splicing factor 45	NA	43.8257	46.3054	40.7862	39.905	37.1353	39.9504	34.456	38.9447	42.3445	40.6948	37.1571	63.75	38.6534
K12841	ko03040	0.167812	0.566342	0.246015	0.183183	0.0712594	0.0549852	0.209754	1	CHERP; calcium homeostasis endoplasmic reticulum protein	61.1386	38.986	26.7932	62.0163	65.0985	63.263	60.0423	66.6667	63.8095	61.0568	53.8025	79.9499	59.3312	58.7284
K12842	ko03040	0.230395	0.448884	0.0315019	-0.0565434	0.561849	-0.0850221	0.811496	1	SR140; U2-associated protein SR140	NA	40.4762	48.8479	26.0411	29.0583	31.9898	46.8477	36.0221	45.8631	35.1795	40.6977	44.5525	45.5253	44.4874
K12843	ko03040	0.385273	0.173711	0.0839324	0.00759342	0.315043	-0.000269877	0.337865	1e-06	PRPF3, PRP3; U4/U6 small nuclear ribonucleoprotein PRP3	20.0603	33.1858	30.7377	22.807	24.2475	17.5439	32.5037	41.0615	23.0205	22.2874	27.9539	31.5457	32.6501	32.6501
K12844	ko03040	0.0518884	0.872763	0.0165185	-0.0818296	0.690573	-0.0506806	0.508831	0.997875	PRPF31; U4/U6 small nuclear ribonucleoprotein PRP31	13.6273	5.74257	9.46166	NA	14.1153	NA	8.81764	6.23742	7.44467	9.15493	8.21643	11.2224	11.7647	11.2224
K12846	ko03040	-0.771619	0.00894043	0.646013	0.601764	0.00508285	0.586585	0.00594969	1e-06	SNRNP27; U4/U6.U5 tri-snRNP-associated protein 3	NA	47.8495	NA	NA	42.4051	NA	36.7742	38.9937	37.5	20.9877	37.013	25.1613	18.9873	25.8065
K12848	ko03040	-0.525811	0.053459	0.440606	0.39399	0.00963806	-0.0294307	0.443355	1	SNU23; U4/U6.U5 tri-snRNP component SNU23	7.38636	18.0556	11.8967	4.66321	3.53535	0.877193	4.77387	5.02513	6	8	2.5974	3.01508	3.51759	2.01005
K12849	ko03040	0.272525	0.367686	0.377325	0.320719	0.025508	-0.0608106	0.587584	1	PRPF38A; pre-mRNA-splicing factor 38A	13.5922	28.0236	NA	38.4615	33.9806	39.8714	38.9776	38.6581	39.2405	40.7051	39.1026	36.2179	36.5385	36.5385
K12850	ko03040	0.0380374	0.897279	0.00744069	-0.0752726	0.769363	-0.073982	0.752075	0.952504	PRPF38B; pre-mRNA-splicing factor 38B	0	52.3041	22.7483	29.2279	30.6358	29.4872	27.4223	23.0303	25.2016	26.3757	25.0916	24.6824	25.2747	30.7692
K12852	ko03040	0.391562	0.166195	0.195202	0.128135	0.113724	0.0816485	0.167751	1e-06	EFTUD2; 116 kDa U5 small nuclear ribonucleoprotein component	6.20476	7.6087	6.00572	8.1138	8.13594	6.5896	7.51029	6.68037	7.70021	5.40541	7.71605	7.61317	7.81893	8.12757
K12854	ko03040	-0.174525	0.550682	0.111699	0.0376735	0.24285	-0.0826676	0.932962	0.499958	SNRNP200, BRR2; pre-mRNA-splicing helicase BRR2 [EC:3.6.4.13]	5.81886	3.88986	2.7493	2.61927	2.75959	2.71282	2.34082	2.24719	2.62295	2.76476	3.01279	2.77125	4.2603	2.57491
K12856	ko03040	-0.213503	0.463626	0.174992	0.106242	0.136605	-0.0350944	0.468969	0.653229	PRPF8, PRP8; pre-mRNA-processing factor 8	2.17299	0.0888099	4.37018	1.65746	0.128425	0.161943	2.01285	0.125523	0.471092	0.12848	0.12848	0.671441	0.12848	1.32762
K12857	ko03040	0.480554	0.0819737	0.0680264	-0.00963805	0.36778	-0.0172555	0.394642	1e-06	SNRNP40, PRP8BP; Prp8 binding protein	0.350877	0	0	4.69208	0	0	14.6814	7.2	0	7.42857	15.2542	1.39665	5.32213	1.12045
K12858	ko03040	0.516861	0.0584207	0.0664461	-0.0113501	0.373604	-0.041751	0.502053	1e-06	DDX23, PRP28; ATP-dependent RNA helicase DDX23/PRP28 [EC:3.6.4.13]	0.315956	10.2471	5.78106	9.09091	7.27449	32	13.8142	13.6986	9.5297	9.31373	11.0024	10.3659	11.2195	11.5854
K12860	ko03040	-0.382119	0.197571	0.43535	0.384019	0.0141324	0.0678816	0.198333	0.996962	CDC5L, CDC5, CEF1; pre-mRNA-splicing factor CDC5/CEF1	NA	50	53.0233	37.907	33.4467	39.6015	39.3524	45.1295	40.8978	41.2468	36.9863	39.8293	36.9077	37.7805
K12861	ko03040	-0.00716808	0.980597	0.0546352	-0.0241452	0.421237	-0.043465	0.511172	1e-06	BCAS2; pre-mRNA-splicing factor SPF27	4.66321	0	0	0	1.33333	0	0.444444	0	0.896861	2.90909	1.77778	3.11111	0	0
K12862	ko03040	0.599649	0.0234107	0.538487	0.500027	0.00281248	0.507281	0.00256387	1e-06	PLRG1, PRL1, PRP46; pleiotropic regulator 1	18.6761	11.0417	1.51844	18.3236	13.035	18.5185	11.7552	15.1631	21.1538	12.2605	15.2941	29.1829	29.7665	28.7938
K12863	ko03040	0.660061	0.0102021	0.369579	0.317044	0.0210878	0.299764	0.0248977	1e-06	CWC15; protein CWC15	31.6923	17.4041	50.9091	45.8515	58.2278	46.2882	50.2165	58.0786	52.3404	55.2174	21.8905	60.1732	57.6419	63.7555
K12864	ko03040	0.295349	0.305284	0.0879145	0.0119074	0.303308	-0.00780697	0.361678	1e-06	CTNNBL1; beta-catenin-like protein 1	0	3.01418	4.17021	5.18784	9.26916	0.343643	3.5524	3.58423	8.07201	6.40569	2.04082	1.22164	5.6338	4.97336
K12865	ko03040	0.155764	0.628807	0.0491383	-0.0459479	0.488677	-0.0588364	0.546908	1e-06	PQBP1, NPW38; polyglutamine-binding protein 1	43.8312	48.6068	29.0795	52.3256	34.0206	NA	45.279	40.1709	39.6907	30.2892	NA	47.3485	46.4151	45.6604
K12866	ko03040	-0.00841701	0.978228	0.00445023	-0.0860543	0.828575	-0.0845611	0.804377	1e-06	WBP11, NPWBP; WW domain-binding protein 11	67.4663	50.6369	NA	67.3469	67.7188	60.1476	66.4075	19.9052	67.2956	66.0225	70.0647	55.0952	62.5585	68.3307
K12867	ko03040	-0.353524	0.214987	0.0944594	0.0189977	0.285114	-0.00364184	0.348269	1e-06	SYF1, XAB2; pre-mRNA-splicing factor SYF1	12.9108	3.125	11.5317	12.3321	4	10.6771	11.1369	7.01468	10.8821	4.44712	3.0888	7.32558	7.25146	5.02924
K12868	ko03040	-0.436311	0.118832	0.223682	0.158988	0.0876446	0.125336	0.116427	1e-06	SYF2; pre-mRNA-splicing factor SYF2	18.6147	26.6409	36.4162	2.01613	17.1548	7.98319	30.4094	11.7155	16.0643	19.5122	2.7668	15.102	6.99588	15.6379
K12870	ko03040	-0.259549	0.3702	0.0882823	0.0123059	0.30225	-0.0776372	0.805418	0.756705	ISY1; pre-mRNA-splicing factor ISY1	36.3296	9.59752	13.215	23.3624	13.0282	22.2615	14.539	15.4386	21.3523	8.92857	19.8582	10.1399	18.4953	11.2281
K12871	ko03040	0.421455	0.151483	0.121149	0.0412537	0.243851	0.044944	0.236929	1e-06	CCDC12; coiled-coil domain-containing protein 12	NA	19.0184	24.5399	0	21.8182	16.8675	45.3988	6.21118	39.2638	11.25	23.8889	40.3061	43.0168	24.8869
K12872	ko03040	-0.574549	0.0316325	0.153703	0.0831783	0.165621	-0.0833225	0.991422	0.84103	RBM22, SLT11; pre-mRNA-splicing factor RBM22/SLT11	38.9002	23.6782	26.9006	30.1235	23.4597	32.6975	24.0476	22.8833	18.0124	20.19	22.3278	22.8571	28.3019	22.8571
K12874	ko03040	0.718236	0.00381155	0.508391	0.467424	0.00420222	0.431717	0.00636586	1e-06	AQR; intron-binding protein aquarius	0.559552	1.6703	2.76989	6.7274	5.8299	6.55499	6.15697	9.74967	10.397	8.09328	2.67728	8.14607	8.08081	7.74411
K12875	ko03013,ko03015,ko03040	0.699615	0.00777053	0.23286	0.16312	0.0948863	0.154882	0.101216	1e-06	ACIN1, ACINUS; apoptotic chromatin condensation inducer in the nucleus	NA	40.0239	54.9495	7.35057	52.5316	47.2906	60.045	45.0088	60.1967	71.704	77.7285	65.5012	70.5444	70.3428
K12876	ko03013,ko03015,ko03040	0.668011	0.0175871	0.436091	0.3797	0.0194209	0.371964	0.020785	1e-06	RBM8A, Y14; RNA-binding protein 8A	11.9565	5.11364	5	NA	16.185	NA	25.8621	18.9655	8.62069	12.5	14.3678	34.1463	16.6667	32.7586
K12878	ko03013,ko03040	0.583986	0.0283234	0.407613	0.358247	0.0139985	0.345676	0.0158971	1e-06	THOC1; THO complex subunit 1	6.53514	2.92072	4.69484	7.4883	7.52688	8.6116	9.87842	5.43319	6.24049	8.38415	12.4224	12.481	11.5677	8.28313
K12879	ko03013,ko03040	0.337862	0.237425	0.363039	0.309959	0.0225824	-0.0770063	0.795122	0.956058	THOC2; THO complex subunit 2	4.87273	11.1613	0	16.046	14.4578	13.9405	11.8794	9.81013	13.3962	13.1117	12.9032	15.3449	13.936	12.5984
K12881	ko03013,ko03015,ko03040	0.0469874	0.87327	0.000464135	-0.0828305	0.941725	-0.0806815	0.866613	1e-06	THOC4, ALY; THO complex subunit 4	63.4615	40.8138	31.3283	35.4717	46.0377	34.5725	52.7132	17.0732	55.5556	34.6457	59.6899	36.6379	39.0152	57.197
K12882	ko03013,ko03015,ko03040	0.442737	0.112885	0.07897	0.0022175	0.330435	0.00499253	0.322379	1e-06	NCBP1, CBP80; nuclear cap-binding protein subunit 1	0.760456	0	0	0	0.504414	0.757576	0.125945	0.356506	2.73973	0.882724	0.52356	0.759494	0.379747	1.13924
K12884	ko03040	-0.550854	0.124271	0.31835	0.220972	0.113531	0.291033	0.0772409	0.948589	HNRNPC; heterogeneous nuclear ribonucleoprotein C1/C2	NA	NA	NA	NA	57.0946	NA	48.8599	37.69	49.1166	48.4848	47.7966	48.9338	41.1885	43.3604
K12885	ko03040	-0.114943	0.722057	0.0689733	-0.0241294	0.409557	-0.0263177	0.416642	1e-06	RBMX, HNRNPG; heterogeneous nuclear ribonucleoprotein G	NA	36.4599	NA	38.7733	86.3753	82.5974	82.5218	81.8908	73.0479	81.4516	85.2041	74.3098	68.1827	63.5584
K12886	ko03040	0.191059	0.531796	0.106502	0.0252751	0.276487	0.0135109	0.303657	1e-06	HNRNPK; heterogeneous nuclear ribonucleoprotein K	NA	20.9302	25.6684	25.2232	35.1724	28.5714	31.2102	20.7435	32.0802	28.2878	24.0816	30.6034	26.7819	30.819
K12887	ko03040	0.158047	0.623723	0.0246964	-0.072834	0.625717	-0.0711082	0.614808	1e-06	HNRNPM; heterogeneous nuclear ribonucleoprotein M	NA	13.369	NA	13.0178	26.324	14.5833	27.86	13.8554	12.7143	26.0083	20.8517	22.2805	18.4932	17.9452
K12888	ko03040	-0.329617	0.322234	0.0291715	-0.0786983	0.61559	-0.0410926	0.45653	1e-06	HNRNPU; heterogeneous nuclear ribonucleoprotein U	NA	NA	NA	45.5752	37.4092	44.9686	36.4397	36.0465	33.1633	36.7372	35.7934	17.2363	37.4378	39.3939
K12890	ko03040	0.552661	0.0404041	0.370596	0.318146	0.0208633	0.273239	0.0319398	1e-06	SFRS1, ASF, SF2; splicing factor, arginine/serine-rich 1	19.6653	28.9256	3.75587	26.6402	29.9595	41.9608	29.7189	38.5214	40.8759	44.0613	15.415	37.9032	38.7352	39.1304
K12891	ko03040	0.320314	0.264205	0.0607045	-0.0175702	0.395806	-0.0112475	0.373252	0.698337	SFRS2; splicing factor, arginine/serine-rich 2	55.8824	68.5294	53.7888	54.2222	60.7306	55.8824	62.4434	59.0517	60.5505	59.447	58.5714	57.0136	65.6064	60.2791
K12892	ko03040	0.528019	0.0776356	0.307651	0.238416	0.0612497	0.207605	0.0771097	1e-06	SFRS3; splicing factor, arginine/serine-rich 3	NA	NA	0	12.9909	24.3902	12.2449	18.9024	1.96721	7.31707	21.0526	28.0488	30.0613	27.439	19.5122
K12893	ko03040	0.771936	0.00121779	0.28999	0.230822	0.0469539	0.217093	0.0530321	1e-06	SFRS4_5_6; splicing factor, arginine/serine-rich 4/5/6	33.7209	30.5946	46.4072	35.4541	45.0534	36.4939	49.8179	69.1186	48.8343	52.4492	37.5079	53.9146	51.7117	50.3604
K12896	ko03040	0.736136	0.00268343	0.51935	0.479296	0.00364015	-0.0702486	0.708398	0.991269	SFRS7; splicing factor, arginine/serine-rich 7	35.5491	31.3481	12.037	40.1766	45.8537	42.2747	50	44.3193	45.2991	40.1826	53.2567	50.4202	49.7872	47.8992
K12897	ko03040	-0.490011	0.0752876	0.119152	0.0457478	0.226764	0.0434077	0.231304	1e-06	TRA2; transformer-2 protein	50.7463	56.7742	52.8369	48.2679	57.2174	53.5017	45.7895	32.5472	54.4045	51.8678	44.4251	42.2633	51.7544	45.4386
K12900	ko03040	0.0940998	0.79597	2.9663e-06	-0.124997	0.996232	-0.124998	0.997442	1e-06	FUSIP1; FUS-interacting serine-arginine-rich protein 1	NA	19.0476	NA	NA	48.8462	NA	60.2273	3	57.085	54.5802	57.6923	58.0153	0.606061	58.3969
K13114	ko03013,ko03015	0.151724	0.620736	0.0657319	-0.0192016	0.397818	-0.0355022	0.459119	1e-06	PNN; pinin	NA	55.1966	31.828	45.2163	61.5497	50.39	65.2661	62.1769	58.6257	61.1919	24.5059	54.8966	55.788	53.2684
K13126	ko03013,ko03015,ko03018	-0.387087	0.171521	0.223871	0.159194	0.0874918	0.507487	0.00255709	1	PABPC; polyadenylate-binding protein	20.9677	13.4593	22.4522	19.9748	19.3463	18.0373	21.6447	15.4164	16.9053	21.1485	18.3753	19.3636	13.5482	13.7885
K13129	ko03013	-0.286399	0.320856	0.0525425	-0.0264123	0.430529	0.111437	0.1308	1	SMN; survival motor neuron protein	38.7909	14.6018	18.6625	36.2989	31.0954	33.0472	35.689	24.0088	20.1166	16.4642	42.3913	21.0345	17.9078	18.1818
K13130	ko03013	0.514654	0.0596939	0.072119	-0.00520442	0.353225	-0.0248796	0.424216	1e-06	GEMIN2, SIP1; gem associated protein 2	0	0	0	5.86081	13.6882	0.775194	0.378788	12.3596	3.37079	2.24719	0.396825	5.28846	3.77358	3.57143
K13131	ko03013	0.138561	0.667589	0.0784642	-0.0136894	0.377869	-0.0157302	0.383805	1e-06	DDX20, GEMIN3; ATP-dependent RNA helicase DDX20 [EC:3.6.4.13]	17.5159	3.89725	NA	8.25	28.1602	22.3485	14.234	30.1587	20.5619	21.0396	NA	17.0732	16.9903	19.4175
K13133	ko03013	0.309067	0.304179	0.0307937	-0.057316	0.56635	-0.0671343	0.630308	1e-06	GEMIN5; gem associated protein 5	NA	4.35109	0	7.97498	5.27018	17.533	9.72866	25.8769	9.35792	11.86	6.60702	9.76744	6.43236	6.16302
K13135	ko03013	0.622106	0.0231853	0.271349	0.205108	0.0679533	0.194218	0.0741627	1e-06	GEMIN7, SIP3; gem associated protein 7	NA	0	0	0	0	0	39.4558	16.6667	22.9508	0	34.0741	16.0305	23.6641	19.5531
K13136	ko03013	-0.138725	0.636238	0.0766841	-0.000258858	0.337832	0.429331	0.00653959	0.929023	GEMIN8; gem associated protein 8	37.7049	13.2479	24.9012	17.8138	25.3275	26.0504	48.9362	29.5259	28.6344	24.4	33.6283	34.0336	14.4628	8.13953
K13151	ko03013	0.216347	0.477748	0.0507628	-0.0355315	0.459241	-0.0515207	0.534082	1e-06	SNUPN, RNUT1; snurportin-1	NA	13.3117	0	9.25	3.08483	13.7203	3.35196	4.37158	11.9186	1.11732	13.4771	4.24403	8.05556	15.2778
K13171	ko03013,ko03015	0.599649	0.0234107	0.402583	0.352798	0.0147955	-0.0327964	0.458319	1	SRRM1, SRM160; serine/arginine repetitive matrix protein 1	46.1673	72.9247	32.0833	59.9374	76.9312	73.6272	74.5077	64.135	79.3828	78.0568	75.8511	73.9368	76.5487	75.817
K13174	ko03013	-0.373662	0.188157	0.188655	0.121042	0.120695	-0.035752	0.472085	0.863795	THOC5; THO complex subunit 5	5.60345	8.29694	17.8499	6.12245	4.69208	4.51895	7.19424	4.24597	1.08974	4.46686	5.27086	6.62824	3.95315	7.20461
K13176	ko03013	0.261787	0.365939	0.0757772	-0.00124138	0.340823	0.0069318	0.31689	1e-06	THOC7; THO complex subunit 7	13.7037	0	2.41228	14.218	2.5641	5.47264	18.1373	1.39373	3.48259	4.41176	5	13.2353	6.86275	15.4167
K13917	ko03015	0.159923	0.601746	0.0179581	-0.0713184	0.662499	-0.0811839	0.758986	1e-06	RNGTT; mRNA-capping enzyme [EC:2.7.7.50 3.6.1.-]	0.337838	5.04886	NA	4.96689	11.5	5.29501	4.0201	2.17391	15.3333	4.01338	6.16667	5.55556	3.65854	5.86265
K14283	ko03013	0.67529	0.0159609	0.630804	0.593885	0.00203277	0.58089	0.00239701	1e-06	TACC3, maskin; transforming acidic coiled-coil-containing protein 3	NA	24.1279	NA	33.1844	21.7788	31.3084	22.4434	25.273	37.5256	21.0708	48.5564	50.274	60.7399	63.1829
K14284	ko03013,ko03015	-0.100687	0.731986	0.0102111	-0.0722713	0.731054	-0.0714326	0.721401	1e-06	NXF, TAP, MEX67; nuclear RNA export factor	11.7318	11.2094	3.47682	17.515	14.4597	0	13.6218	19.3396	8.81503	4.0678	16.6667	4.03265	5.31261	8.40467
K14289	ko03013	0.395542	0.161551	0.135831	0.0638165	0.194751	0.0284392	0.262799	1e-06	XPO5; exportin-5	0	0.45403	0.684932	4.85344	0.664452	1.19149	0.165426	2.57469	0	0	1.13402	1.95209	2.57475	1.82724
K14290	ko03013	0.540051	0.046204	0.0631036	-0.0149711	0.386324	-0.0298579	0.445215	1e-06	XPO1, CRM1; exportin-1	0	0.372787	0	0	2.27058	0.339971	0	2.71028	0.653595	0.374181	0	1.12045	0.466853	0.933707
K14291	ko03013	-0.165772	0.588339	0.0116139	-0.0782394	0.726013	-0.0707328	0.657765	1e-06	PHAX; phosphorylated adapter RNA export protein	NA	52.7426	21.9436	31.5789	41.7722	50	12.4051	44.4162	46.1735	29.3532	18.3417	24.43	36.5482	35.0554
K14292	ko03013	0.0365261	0.9057	0.0103036	-0.0796688	0.741427	0.228907	0.0559969	0.989322	TGS1; trimethylguanosine synthase [EC:2.1.1.-]	NA	36.6138	27.5928	12.4281	18.2912	11.8243	11.1623	18.2167	15.4217	18.1716	5.84795	19.4226	26.143	28.4211
K14293	ko03013	0.597453	0.0310647	0.0650004	-0.0199996	0.400548	-0.028792	0.432384	1e-06	KPNB1, IPO1; importin subunit beta-1	0	0	0.209205	0.22805	0.228311	NA	0.228311	0.570776	1.17967	0.228311	0.913242	0.22805	0.228311	0.228311
K14294	ko03013,ko03015	0.287238	0.391755	0.0825445	-0.019395	0.391638	-0.0135589	0.376293	1e-06	WIBG, PYM; partner of Y14 and mago	NA	39.1667	42.3529	30.9524	22.9665	31.7308	NA	37.3874	30.5699	29.6482	61.3527	57.3529	NA	49.0196
K14295	ko03013	0.114943	0.722057	0.000390036	-0.099571	0.951423	-0.0999735	0.98792	1e-06	NUP50, NPAP60; nuclear pore complex protein Nup50	NA	NA	11.1328	26.9618	11.6438	9.54447	19.3018	0	10.643	10.303	14.2251	13.6461	12.1795	15.3846
K14296	ko03013	0.0246124	0.933441	0.00326949	-0.0797914	0.846054	-0.0822143	0.913148	1e-06	NUP153; nuclear pore complex protein Nup153	29.1163	30.1487	29.9167	22.966	20.52	17.0269	26.7577	43.5083	30	27.907	33.1744	28.4261	28.8207	23.174
K14297	ko03013	0.320306	0.285995	0.00746593	-0.0827644	0.778961	0.0240757	0.279126	1	NUP98, ADAR2, NUP116; nuclear pore complex protein Nup98-Nup96	NA	16.3369	27.2727	16.0395	19.5409	15.4561	18.9427	17.6016	18.502	16.0907	22.9285	20.1996	22.0162	21.7942
K14298	ko03013	-0.209281	0.472719	0.137752	0.0658978	0.191381	0.0281365	0.263483	1e-06	RAE1, GLE2; mRNA export factor	7.2549	0.731261	2.58621	2.78552	0	0	0.815217	3.94022	1.36612	1.08696	0.223214	0	0	2.99539
K14299	ko03013	0.637686	0.0141491	0.335394	0.280011	0.0299913	0.271342	0.0325057	1e-06	SEH1; nucleoporin SEH1	5.49451	0.175901	0	0.307692	9.04762	0.613497	11.0329	1.38122	9.7852	1.42857	1.10803	10	12.114	9.52381
K14300	ko03013	0.51735	0.0701959	0.355662	0.297085	0.0314492	0.309726	0.0281364	1e-06	NUP133; nuclear pore complex protein Nup133	NA	0	1.58333	0	0	0.365965	2.94627	1.04803	1.57553	0	0	1.6436	4.23875	2.33564
K14301	ko03013	0.407224	0.148411	0.0693745	-0.00817762	0.362903	-0.0682804	0.688171	0.803966	NUP107, NUP84; nuclear pore complex protein Nup107	3.83315	6.30292	0.922722	0.107181	1.19956	0.215517	6.71723	7.85791	2.7115	5.85049	2.82353	4.54054	6.37838	3.96341
K14305	ko03013	0.376559	0.184482	0.0629959	-0.0150878	0.386743	-0.0820496	0.906998	1	NUP43; nuclear pore complex protein Nup43	6.81818	0	0	0	0	0	0.263158	5.27638	0	0.263852	1.82371	0.529101	0.526316	0.526316
K14306	ko03013	0.311877	0.299573	0.0508244	-0.0354642	0.458961	-0.0401314	0.479002	1e-06	NUP62, NSP1; nuclear pore complex protein Nup62	NA	6.87732	0.613497	2.60736	23.5088	2.54777	40.6164	22.5589	1.90616	13.2879	23.2955	9.40171	11.5438	13.9241
K14307	ko03013	-0.425124	0.129688	0.484901	0.441976	0.00566345	0.0502098	0.218371	0.973318	NUPL1, NUP49; nucleoporin p58/p45	27.3743	27.7393	18.3206	7.82209	9.84456	8.10313	14.6179	9.19932	9.57265	7.30051	3.75391	10.0167	8.68825	10.5175
K14308	ko03013	0.391993	0.165688	0.0244052	-0.0568944	0.59381	-0.0816306	0.892958	1	NUP54, NUP57; nuclear pore complex protein Nup54	0	8.85312	2.21753	0	1.81818	0.4158	1.38889	2.23464	2.24299	1.48699	2.19561	2.82686	2.17865	2.4911
K14309	ko03013	0.51457	0.071982	0.0800201	-0.00361444	0.349021	-0.00826616	0.362744	1e-06	NUP93, NIC96; nuclear pore complex protein Nup93	NA	0	0	0.115207	0	0.487805	0.3663	0.121951	0	0	5.44465	0.3663	2.38636	0.3663
K14311	ko03013	-0.113118	0.700217	0.181668	0.113473	0.128591	-0.0763432	0.784872	0.996914	NUP188; nuclear pore complex protein Nup188	0.590551	2.54163	6.51542	0	0.91954	0.229226	1.13766	1.95402	1.15741	0	0.585823	0.868486	1.08634	0.798631
K14312	ko03013	0.421455	0.151483	0.00744547	-0.0827868	0.779257	-0.0879958	0.86685	1e-06	NUP155, NUP170, NUP157; nuclear pore complex protein Nup155	NA	0.572246	0	2.16095	1.66065	17.5299	4.51289	3.22812	1.83299	2.00861	1.87547	2.14533	2.94752	3.52265
K14313	ko03013	0.331069	0.269184	0.0618401	-0.0234472	0.412637	0.0693556	0.196089	0.851872	NUP35, NUP53; nuclear pore complex protein Nup53	49.1018	33.8667	NA	25	21.7949	20.1149	36.6154	42.7711	29.9342	14.7541	29.7546	40.9786	43.5583	52.7607
K14314	ko03013	0.0717459	0.815826	0.0676538	-0.017105	0.390762	-0.0833718	0.787186	0.959151	NUP210, GP210; nuclear pore complex protein Nup210	NA	1.79076	0.0497018	0.586166	0	0.158831	0.262812	0.047824	0	0.393288	0.433583	0.298265	0.552029	0.357965
K14315	ko03013	0.0928477	0.76289	0.00399598	-0.0865498	0.837448	-0.00871904	0.364116	1	NDC1, TMEM48; nucleoporin NDC1	NA	0	0	7.62829	4.71976	8.35913	0.42796	5.70342	2.10843	1.6369	3.52349	0.546448	2.52226	2.06186
K14316	ko03013	0.348452	0.293634	0.130844	0.0342707	0.274357	0.0553248	0.239626	1e-06	POM121, NUP121; nuclear pore complex protein Nup121	NA	NA	NA	27.9272	30.3005	45.5733	61.2409	39.3773	45.6998	28.0838	44.3503	59.5546	51.7864	44.3499
K14317	ko03013	0.680198	0.0074307	0.382651	0.331205	0.0183594	0.275542	0.0312649	1e-06	NUP214, CAN; nuclear pore complex protein Nup214	15.9529	14.8959	19.5777	44.9814	16.3135	25.5004	23.912	33.9533	39.7672	27.571	24.5445	29.8807	34.5933	34.2117
K14318	ko03013	-0.212562	0.465644	0.169846	0.100666	0.143118	-0.0210826	0.409123	1	NUP88; nuclear pore complex protein Nup88	0.74184	31.1111	0.483092	0.211864	6.10264	3.10219	2.94118	4.45063	0.826446	0.555556	0.550964	1.21786	0.134953	0.809717
K14319	ko03013	0.722711	0.00349988	0.381857	0.330345	0.0185158	0.299999	0.0248422	1e-06	RANGAP1; Ran GTPase-activating protein 1	9.73783	14.827	0	17.8571	9.79021	10.9771	10.9817	23.114	11.7851	11.9792	16.2257	17.6776	19.7615	17.9407
K14321	ko03013	-0.337164	0.259929	0.0930491	0.010599	0.310851	0.021435	0.285038	1e-06	NUPL2, NUP42, CG1; nucleoporin-like protein 2	NA	32.244	3.17003	9.48081	13.0243	16.381	11.6592	41.4286	20.5184	5.94059	6.55738	2.36407	7.32861	4.46429
K14322	ko03013	0.651111	0.011663	0.284226	0.224578	0.0496351	0.192137	0.0659558	1e-06	PAIP1; polyadenylate-binding protein-interacting protein 1	20.6783	27.5395	5.47945	31.4672	24.1071	7.28863	16.0401	36.0558	32.9193	29.4363	20.5882	29.9163	33.4029	32.9854
K14323	ko03013,ko03015	0.348223	0.243622	0.127946	0.0486679	0.230158	0.0493356	0.228966	0.958179	CASC3, MLN51; protein CASC3	82.8033	78.821	74.1401	70.7057	86.5212	70.6944	81.0848	75.2562	75.1836	84.2407	NA	80.6543	83.7838	86.4865
K14324	ko03013,ko03015	0.501751	0.067537	0.349152	0.294915	0.0260711	0.25662	0.0372107	1e-06	SAP18; histone deacetylase complex subunit SAP18	0	2.50784	7.94979	16.1677	14.7436	14.9701	18.0233	22.4138	6.53595	8.125	6.53595	20.9302	20.3488	11.6279
K14325	ko03013,ko03015	0.177011	0.562917	0.27024	0.203898	0.0686189	-0.0908678	0.984086	0.87986	RNPS1; RNA-binding protein with serine-rich domain 1	NA	37.7104	27.7778	53.9157	73.2394	72.4242	68.6275	59.0625	53.7705	50.7368	66.1238	63.2787	57.9767	61.6393
K14326	ko03013,ko03015	0.642161	0.0132793	0.217033	0.151785	0.0931678	0.14499	0.098679	1e-06	UPF1, RENT1; regulator of nonsense transcripts 1 [EC:3.6.4.-]	10.3924	11.9091	11.9816	10.1818	13.3636	9.70772	15.4326	15.6987	11.0909	10.0091	16.5014	31.1414	16.9946	17.2719
K14327	ko03013,ko03015	0.856961	9.02082e-05	0.731799	0.709449	9.57391e-05	0.69235	0.000136142	1e-06	UPF2, RENT2; regulator of nonsense transcripts 2	19.3202	19.6148	16.3842	25.6966	25.6917	24.0881	29.3521	29.3375	23.9617	31.4815	27.7778	31.55	29.4025	32.2327
K14328	ko03013,ko03015	0.0618134	0.841008	0.00502533	-0.0854269	0.817991	0.420807	0.00979445	0.992253	UPF3, RENT3; regulator of nonsense transcripts 3	NA	43.4302	50.7962	17.4312	7.90646	21.315	24.2954	8.03783	17.5862	13.0145	18.6084	22.4599	46.6761	50.0397
K14376	ko03015	-0.105162	0.720501	0.127124	0.0543839	0.210819	-0.0598992	0.615846	0.99724	PAP; poly(A) polymerase [EC:2.7.7.19]	12.8472	26.8473	0	24.6042	25.0729	26.5122	23.557	21.6179	24.9306	21.7105	28.4935	22.2633	21.1992	20.0189
K14396	ko03015	0.173455	0.570911	0.0702781	-0.0142421	0.38139	-0.0139982	0.380606	1e-06	PABPN1, PABP2; polyadenylate-binding protein 2	28.6096	3.0303	57.5472	60.241	28.6869	NA	46.3816	45.1128	33.7058	4.83384	10.101	47.7954	40.2685	57.0205
K14398	ko03015	-0.371424	0.191027	0.124173	0.0511874	0.216577	-0.0632895	0.64289	0.804951	CPSF6_7; cleavage and polyadenylation specificity factor subunit 6/7	52.766	55.7437	49.9385	36.8245	39.1304	41.1802	42.3256	13.8095	34.5382	36.3908	46.0653	47.6415	39.2982	46.4189
K14399	ko03015	-0.0386105	0.895739	0.0138349	-0.0683455	0.688815	-0.0732645	0.743021	1e-06	CLP1, HERB; polyribonucleotide 5'-hydroxyl-kinase [EC:2.7.1.78]	0.300752	0	2.32558	9	1.17371	0	0	1.17371	6.77201	1.17371	0	0	4.81651	0
K14400	ko03015	0.0142371	0.964973	0.0222823	-0.0754894	0.643347	-0.0998108	0.96773	0.963529	PCF11; pre-mRNA cleavage complex 2 protein Pcf11	NA	41.9388	59.8394	61.4655	62.7641	63.8196	56.0472	89.1213	69.6351	69.6348	NA	57.5813	59.2926	54.1569
K14401	ko03015	0.833284	0.000403145	0.711112	0.684849	0.00029286	0.640804	0.000615663	1e-06	CPSF1, CFT1; cleavage and polyadenylation specificity factor subunit 1	0.222883	2.03474	0.688705	2.20207	4.29066	1.25348	4.41684	2.29008	4.19162	3.8835	4.33526	4.49704	5.82121	NA
K14402	ko03015	0.638679	0.0187939	0.311969	0.24942	0.0472523	0.213531	0.0634798	1e-06	CPSF2, CFT2; cleavage and polyadenylation specificity factor subunit 2	NA	6.13748	2.44698	10.971	8.03571	10.5732	11.509	0	11.7497	9.32312	8.31202	11.3811	12.1483	12.1483
K14404	ko03015	0.809973	0.000445289	0.642622	0.61284	0.000565103	0.600548	0.000686584	1e-06	CPSF4, YTH1; cleavage and polyadenylation specificity factor subunit 4	3.84615	0	0.604839	2.61283	3.33333	0.795756	7.77311	8.88626	8.7037	2.99479	9.95935	9.64706	9.59821	16.4
K14405	ko03015	-0.460924	0.0971639	0.14497	0.073718	0.17925	0.0484454	0.221649	1e-06	FIP1L1, FIP1; pre-mRNA 3'-end-processing factor FIP1	75.9346	67.1028	63.9344	65.5844	57.5	54.4268	55.9177	67.6565	49.7345	58.229	22.0149	56.8823	58.6538	55.5556
K14406	ko03015	-0.635749	0.0145387	0.073583	-0.00361838	0.348195	-0.0243407	0.422028	1e-06	CSTF1; cleavage stimulation factor subunit 1	4.1958	1.16279	2.00893	0.634249	0.232019	0.696056	0	0.210526	0	0	9.2081	0	0	0.232019
K14407	ko03015	0.313249	0.275476	0.154877	0.0844496	0.163872	-0.083145	0.964322	0.982504	CSTF2, RNA15; cleavage stimulation factor subunit 2	62.423	47.0721	19.398	67.84	52.6606	69.3662	69.5122	89.6552	53.7815	70.7055	90.5177	59.7152	64.7156	59.1527
K14408	ko03015	0.104158	0.723073	0.00248757	-0.0806385	0.865543	-0.0832996	0.984887	1e-06	CSTF3, RNA14; cleavage stimulation factor subunit 3	0.205761	4.65426	0	4.31755	1.95258	12.2699	2.09205	9.14127	3.68	9.09091	2.60492	3.62622	1.11576	2.09205
K14409	ko03015	-0.606895	0.0278457	0.597805	0.561242	0.00193687	0.544639	0.00240002	1e-06	SMG7, EST1C; protein SMG7	NA	45.6954	44.1726	38.4411	38.6097	40.3727	35.7143	39.3939	36.9748	39.1159	37.4561	36.8466	38.7097	34.8684
K14411	ko03015	0.18795	0.519931	0.126021	0.0531897	0.212951	-0.0517656	0.559576	0.898498	MSI; RNA-binding protein Musashi	29.9745	1.45889	18.6837	25.3415	23.2773	22.8792	31.48	22.8715	25.9762	28.1359	22.3764	30.4397	26.4357	21.169
K14442	ko03018	-0.252837	0.38314	0.219154	0.154084	0.0913706	0.113268	0.128812	0.996268	DHX36, RHAU; ATP-dependent RNA helicase DHX36 [EC:3.6.4.13]	12.1461	14.0318	9.40171	6.95297	6.35081	5.26316	9.9108	5.76923	9.67078	7.80632	3.16129	10.514	7.63889	7.04365
K14443	ko03018	-0.0313249	0.915341	0.0469717	-0.0324473	0.456733	-0.0667204	0.673188	0.997412	TOB; protein Tob/BTG	14.1935	36.7403	3.79147	7.44298	10.3871	7.84314	14.7945	9.02597	6.54876	5.32731	7.82014	14.0807	12.5251	13.9339
K14523	ko03013	-0.242363	0.447872	0.0914109	0.00055195	0.339498	-0.00274636	0.347939	1e-06	RPP38; ribonucleases P/MRP protein subunit RPP38 [EC:3.1.26.5]	NA	20.4545	NA	9.30931	11.2245	6.25	0	16.8874	14.5833	6.57895	8.38323	0	0	18.3746
K14525	ko03013	0.539236	0.0465987	0.448711	0.402771	0.0087689	0.387017	0.0103807	1e-06	RPP25; ribonucleases P/MRP protein subunit RPP25 [EC:3.1.26.5]	14.6707	0	0.986842	27.5949	8.62944	14.0704	42.4084	13.9785	15.942	11.8598	10.3627	41.4894	32.0442	36.4641
K15516	ko03013	-0.201375	0.489974	0.0974681	0.0222571	0.277176	-0.0754792	0.772266	1	FMR; fragile X mental retardation protein	45.8333	28.6316	36.7868	29.2232	34.7136	30.817	32.1712	31.6231	23.8344	25.2838	26.0656	32.1897	34.0403	33.112
K15542	ko03015	0.704811	0.004879	0.302569	0.24445	0.0415528	-0.0481559	0.537592	1	PFS2; polyadenylation factor subunit 2	31.078	57.7465	45.4082	55.3686	60.6375	44.4834	65.1458	93.7908	65.7516	62.9012	66.2938	61.7767	64.9701	64.6707
K16855	ko03018	0.432709	0.139719	0.0613119	-0.0240234	0.414705	-0.0373946	0.467095	1e-06	NUDT16; U8 snoRNA-decapping enzyme [EC:3.6.1.62 3.6.1.64]	0	0	0	3.26087	0.757576	4.6729	0	0.943396	9.04762	6.12245	NA	6.69643	2.05128	0
K18645	ko03013	0.420041	0.300157	0.192521	0.0579414	0.276795	0.296108	0.0942203	1	EIF4EBP3; eukaryotic translation initiation factor 4E binding protein 3	NA	NA	NA	23.2143	23.0088	NA	0	32.7434	NA	6.19469	7.10059	NA	29	30
K18681	ko03018	-0.392211	0.207303	0.0434028	-0.0522569	0.515839	-0.04272	0.475635	1	DIS3L; DIS3-like exonuclease 1 [EC:3.1.13.-]	NA	0.570033	NA	0.756144	1.89934	1.1976	1.70616	0.665399	6.244	1.91956	1.34021	0.189934	0	0
K19604	ko03040	-0.197558	0.53825	0.0242996	-0.0732704	0.628541	-0.082146	0.693162	0.677208	RP9, PAP-1; retinitis pigmentosa 9 protein	1.0101	NA	NA	42.0792	37.3913	69.1176	58.4416	32.4444	42.6506	54.7945	28.0172	37.5566	34.8416	26.2162
K21123	ko03040	-0.192362	0.620007	0.133827	0.0100877	0.332938	-0.140616	0.909939	0.993021	SFRS9; splicing factor, arginine/serine-rich 9	NA	NA	NA	NA	31.0204	NA	3.29218	4.96454	10.0877	1.80505	2.99145	2.26244	5.88235	3.61991
K03113	ko03013	0.076087	0.814193	0.00209434	-0.0976962	0.887692	-0.0941933	0.822451	1e-06	EIF1, SUI1; translation initiation factor 1	NA	0	0	25.5682	1.76991	9.21788	9.30233	NA	0	0.442478	0	0.636943	0.854701	3.9823
K03345	ko03013	0.233239	0.578279	0.0197352	-0.143642	0.740041	-0.0674188	0.483348	1	SENP2, AXAM2; sentrin-specific protease 2 (axin associating molecule) [EC:3.4.22.68]	NA	NA	NA	15.458	0.166389	12.7551	27.7943	NA	NA	NA	8.13492	16.9779	14.4312	13.8554
K07205	ko03013	0.945611	0.00128665	0.592046	0.510456	0.0431049	0.109556	0.244527	1	EIF4EBP1; eukaryotic translation initiation factor 4E binding protein 1	NA	NA	NA	3.75	9.00901	NA	70.339	NA	NA	45.9459	NA	71.1957	77.9661	78.8136
K11088	ko03040	-0.0982243	0.761359	0.0421835	-0.0535981	0.521928	-0.0677001	0.594379	1e-06	SNRPD3, SMD3; small nuclear ribonucleoprotein D3	NA	0.793651	20.7143	4.7619	3.14961	4.7619	19.4444	NA	9.52381	10.6719	0.793651	22.2222	0	3.96825
K11095	ko03040	0.363683	0.2452	0.0583824	-0.0357794	0.449299	-0.043711	0.479582	1e-06	SNRPC; U1 small nuclear ribonucleoprotein C	NA	42.623	38.0952	37.8882	46.875	54.6584	34.2059	NA	69.1318	42.1384	44.6541	44.6541	50.3145	45.3039
K11096	ko03040	0.0794245	0.806176	0.0698213	-0.0231966	0.406587	-0.0242524	0.409951	1e-06	SNRPD2, SMD2; small nuclear ribonucleoprotein D2	1.66667	0	11.25	9.94764	11.8644	2.73973	0	NA	NA	6.77966	0	0	14.4068	6.77966
K12160	ko03013	0.119789	0.696689	0.0186918	-0.0705181	0.656049	-0.0816251	0.764374	1e-06	SUMO, SMT3; small ubiquitin-related modifier	0	18.1818	5.75916	15.9864	22.069	19.5929	47.3684	NA	16.9528	20.7692	16.0099	29.5745	1.78971	14.9927
K12610	ko03018	0.30169	0.36726	0.168651	0.0762785	0.209612	-0.0412898	0.457186	1	DCP1A; mRNA-decapping enzyme 1A [EC:3.-.-.-]	NA	37.7886	NA	26.8421	13.2847	27.3603	49.901	NA	13.0909	17.6068	22.5688	41.8455	46.5636	47.9381
K12622	ko03018,ko03040	-0.289524	0.337317	0.0388978	-0.0484751	0.518379	-0.040479	0.480548	1e-06	LSM3; U6 snRNA-associated Sm-like protein LSm3	7.69231	16.5049	0	8.57143	2.94118	38.6364	7.84314	NA	13.7255	4.90196	6.06061	7.69231	0	4.90196
K12623	ko03018,ko03040	0.294156	0.353377	0.0825711	-0.00917183	0.365137	-0.0355952	0.44863	1e-06	LSM4; U6 snRNA-associated Sm-like protein LSm4	8.87574	10.6383	0	52.6316	32.8671	0	39.4231	NA	33.8129	27.5362	7.74194	NA	20.8633	17.9856
K12626	ko03018,ko03040	0.279836	0.354451	0.0263304	-0.062185	0.596361	-0.0710092	0.659989	1e-06	LSM7; U6 snRNA-associated Sm-like protein LSm7	0	0	0	14.3713	11.6505	0.970874	0	NA	3.8835	0	3.94737	28.3951	1.94175	0
K12819	ko03040	0.504227	0.0789056	0.187272	0.113387	0.139678	0.108948	0.144544	1e-06	SLU7; pre-mRNA-processing factor SLU7	22.5869	21.4815	26.6314	18.9433	27.8746	15.6085	28.157	NA	29.432	23.0241	28.3051	22.774	33.2765	26.2799
K12855	ko03040	0.364938	0.220174	0.423388	0.370969	0.0160244	-0.0882179	0.871988	0.99531	PRPF6, PRP6; pre-mRNA-processing factor 6	10.4938	3.78984	13.9037	19.601	25.4049	25.4469	26.2651	NA	23.251	24.8205	18.8422	23.6982	21.3603	22.423
K12869	ko03040	-0.445726	0.126882	0.0902228	0.00751577	0.318688	-0.00593046	0.355771	1e-06	CRN, CRNKL1, CLF1, SYF3; crooked neck	6.98287	8.82779	3.327	1.72911	4.23977	1.88953	2.48538	NA	1.4556	0.146199	5.25547	0.291121	8.13679	1.08108
K14416	ko03015	-0.242363	0.424983	0.103971	0.0225141	0.282605	-0.0816764	0.76501	1	HBS1; elongation factor 1 alpha-like protein	11.4929	30.4585	16.1239	1.02489	20.1742	9.95608	11.8594	NA	5.03704	8.4195	10.8853	9.78102	13.5965	13.0117
K18644	ko03013	0.319757	0.310973	6.14999e-06	-0.0999932	0.993897	-0.0887506	0.754494	0.79123	EIF4EBP2; eukaryotic translation initiation factor 4E binding protein 2	96.8254	NA	2.7027	11.0169	44.2478	17.3745	20.4918	NA	53.0435	48.6726	41.7391	50.8333	59.1667	30.8333
K03236	ko03013	0.143206	0.674442	0.0572226	-0.0475304	0.478681	-0.0581624	0.519021	1e-06	EIF1A; translation initiation factor 1A	NA	1.16959	7.63359	NA	23.6111	14.4578	23.2639	NA	18.0556	24.3056	5.55556	16.6667	14.2361	8.56481

## Sheet: Table S8-7
Table S8-7: Significant KEGG Orthologs in at least three genomic features.
KOs	pathway	Ktitle	Features
K12599	ko03018	SKI2, SKIV2L; antiviral helicase SKI2 [EC:3.6.4.-]	ED,AS,Disorder
K12878	ko03013,ko03040	THOC1; THO complex subunit 1	ED,AS,Disorder,Binding
K14317	ko03013	NUP214, CAN; nuclear pore complex protein Nup214	ED,AS,Disorder,Binding
K14320	ko03013	AAAS; aladin	ED,AS,Disorder
K11583	ko03015	PPP2R3; serine/threonine-protein phosphatase 2A regulatory subunit B''	Ortholog,ED,Disorder,Binding
K14525	ko03013	RPP25; ribonucleases P/MRP protein subunit RPP25 [EC:3.1.26.5]	Expression,Ortholog,ED,Disorder,Binding
K12836	ko03040	U2AF1; splicing factor U2AF 35 kDa subunit	Expression,Ortholog,ED,AS
K14376	ko03015	PAP; poly(A) polymerase [EC:2.7.7.19]	Expression,Ortholog,ED,AS
K12587	ko03018	MTR3, EXOSC6; exosome complex component MTR3	Expression,ED,Disorder,Binding
K13130	ko03013	GEMIN2, SIP1; gem associated protein 2	Expression,ED,AS
K12160	ko03013	SUMO, SMT3; small ubiquitin-related modifier	Expression,Ortholog,ED
K12885	ko03040	RBMX, HNRNPG; heterogeneous nuclear ribonucleoprotein G	Expression,Ortholog,ED
K13126	ko03013,ko03015,ko03018	PABPC; polyadenylate-binding protein	Expression,Ortholog,ED
